# Supplementary material for: Ripening of Pomegranate Skin as Revealed by Developmental Transcriptomics
Source: Cells. 2022 Jul 16;11(14):2215. doi: 10.3390/cells11142215 (PMC9320897; doi:10.3390/cells11142215)
Supplement: Supplementary file 1 [file cells-11-02215-s001.zip]

Archive with 5 entries (5 files):
- Figures S1-S6_R3.pdf
- Table S1 + Table S2. Transcriptome fpkm+DEG_R3.xlsx
- Table S3. List of total differential genes_R3.xlsx
- Table S4. List of differentially expressed transcription factors_R3.xlsx
- Tables S5-14. List of selected differential genes sorted to metabolic pathways_R3.xlsx
