# Supplementary material for: Ripening of Pomegranate Skin as Revealed by Developmental Transcriptomics
Source: Cells. 2022 Jul 16;11(14):2215. doi: 10.3390/cells11142215 (PMC9320897; doi:10.3390/cells11142215)
Supplement: Supplementary file 1 [file cells-11-02215-s001.zip › Table S1 + Table S2. Transcriptome fpkm+DEG_R3.xlsx]

## Sheet: Table S1 - FPKM
Ripening of pomegranate skin as revealed by developmental transcriptomics
Idit Ginzberg* and Adi Faigenboim
Institute of Plant Sciences, Agricultural Research Organization, Volcani Center, 68 HaMacabim Road, P.O. Box 15159, Rishon LeZion 7505101, Israel
*Corresponding author: e-mail: iditgin@volcani.agri.gov.il
ID	3W_A	3W_B	3W ave	11W_A	11W_B	11W ave	22W_A	22W_B	22W ave	#Name	Accession	Start	Stop	Strand	GeneID	Protein product	Length	Protein Name	rnaID	Description	e-Value	sim mean	GO IDs	GO Names	Enzyme Codes	Enzyme Names	TAIR ID	%idenity	evalue	gene_synonym	product	sseqid	hit_descr	pident	length	mismatch	gapopen	qstart	qend	sstart	send	evalue	bitscore	db_hit_len	pct_hit_len_aligned
LOC116209490	20826.2	32821.9	26824.1	12986.1	12506.5	12746.3	6769.19	10901.6	8835.4	chromosome 5	NC_045131.1	4495685	4496484	+	116209490	XP_031399000.1	79	metallothionein-like protein 2	XM_031543140.1	ABM21761.1metallothionein-like protein MT2A	5.5e-52	87.87	F:GO:0046872	F:metal ion binding			AT3G09390.2	63.01	2e-10	ARABIDOPSIS THALIANA METALLOTHIONEIN-1,ARABIDOPSIS THALIANA METALLOTHIONEIN-K,ATMT-1,ATMT-K,metallothionein 2A	metallothionein 2A	sp|O24058|MT2_MALDO	Metallothionein-like protein type 2 OS=Malus domestica GN=MT1 PE=3 SV=1	70.83	72	20	1	8	79	9	79	8e-22	85.9	71	89.87
LOC116214822	18167.1	13376.7	15771.9	25011.6	15071	20041.3	16430	24218.8	20324.4	chromosome 7	NC_045133.1	26432000	26432908	+	116214822	XP_031406159.1	151	holotricin-3-like	XM_031550299.1	OWM85851.1hypothetical protein CDL15_Pgr012101	4.4e-10	100
LOC116205855	13134.6	18409.8	15772.2	4872.51	4543.45	4707.98	1472.61	1990.18	1731.39	chromosome 4	NC_045130.1	30874747	30875730	-	116205855	XP_031394403.1	110	auxin-repressed 12.5 kDa protein-like isoform X2	XM_031538542.1	XP_021825906.1histone acetyltransferase KAT6B-like isoform X2	2.5e-43	81.66	F:GO:0003677; F:GO:0016740; F:GO:0046872; C:GO:0016021	F:DNA binding; F:transferase activity; F:metal ion binding; C:integral component of membrane	EC:2	Transferases	AT1G28330.1	68.03	1e-43	AtDRM1,DORMANCY-ASSOCIATED PROTEIN 1,dormancy-associated protein-like 1,DRM1,F3H9.1,F3H9_1	dormancy-associated protein-like 1;start_range=.,9934134	sp|Q05349|12KD_FRAAN	Auxin-repressed 12.5 kDa protein OS=Fragaria ananassa PE=2 SV=1	72.97	111	26	2	1	109	1	109	3e-41	138	109	98.2
LOC116188517	13065.4	15221.4	14143.4	10203.4	7904.58	9053.99	6903.83	8480.12	7691.98	chromosome 8	NC_045134.1	11464017	11465186	-	116188517	XP_031373793.1	143	abscisic stress-ripening protein 1-like	XM_031517933.1	OWM63993.1hypothetical protein CDL15_Pgr012034	7.5e-16	98.25										sp|P37219|ASR2_SOLLC	Abscisic stress-ripening protein 2 OS=Solanum lycopersicum GN=ASR2 PE=4 SV=1	76.47	68	16	0	56	123	26	93	2e-18	80.5	68	59.65
LOC116189000	11748.2	25448.4	18598.3	2353.79	1354.94	1854.37	1459.73	3157.35	2308.54	chromosome 8	NC_045134.1	4581075	4581490	-	116189000	XP_031374343.1	77	defensin Ec-AMP-D1-like	XM_031518483.1	XP_010043884.1 defensin Ec-AMP-D2	6.8e-36	80.11	P:GO:0031640; P:GO:0050832	P:killing of cells of other organism; P:defense response to fungus			AT2G02100.1	61.04	3e-29	F5O4.13,F5O4_13,low-molecular-weight cysteine-rich 69,PDF2.2	low-molecular-weight cysteine-rich 69	sp|Q39182|DEF02_ARATH	Defensin-like protein 2 OS=Arabidopsis thaliana GN=PDF2.2 PE=2 SV=1	61.04	77	30	0	1	77	1	77	3e-28	102	77	100
LOC116214823	9366.25	13323.4	11344.8	9776.61	3503.7	6640.16	6016.22	8471.32	7243.77	chromosome 7	NC_045133.1	26427613	26428487	+	116214823	XP_031406160.1	135	glycine-rich cell wall structural protein-like isoform X1	XM_031550300.1	---NA---
LOC116192461	8297.87	12884.8	10591.3	4134.7	4100.19	4117.44	1441.25	1707.31	1574.28	chromosome 1	NC_045127.1	51845825	51846128	+	116192461	XP_031376875.1	57	hydrophobic protein LTI6A	XM_031521015.1	BAG54793.1plasma membrance protein3	2.1e-23	95.01	P:GO:0009409; P:GO:0009414; P:GO:0009651; P:GO:0009737; C:GO:0016021	P:response to cold; P:response to water deprivation; P:response to salt stress; P:response to abscisic acid; C:integral component of membrane			AT3G05890.1	77.36	5e-24	F2O10.15,F2O10_15,RARE-COLD-INDUCIBLE 2B	Low temperature and salt responsive protein family	sp|Q8H5T6|LTI6A_ORYSJ	Hydrophobic protein LTI6A OS=Oryza sativa subsp. japonica GN=LTI6A PE=2 SV=1	87.27	55	7	0	3	57	2	56	2e-26	96.3	55	98.21
LOC116205967	7895.13	14350.2	11122.7	1898.5	2048.77	1973.63	47.1587	89.9464	68.5525	chromosome 4	NC_045130.1	37165860	37166405	+	116205967	XP_031394541.1	107	glycine-rich protein-like	XM_031538681.1	GAV62404.1GRP domain-containing protein	4e-35	77.24										sp|P23137|GRP1_TOBAC	Glycine-rich protein OS=Nicotiana tabacum GN=GRP PE=2 SV=1	44.83	116	48	4	1	107	1	109	4e-15	70.5	109	100
LOC116200037	7631.63	12922.6	10277.1	3008.44	1661.99	2335.22	262.884	531.718	397.301	chromosome 1	NC_045127.1	2150382	2151070	-	116200037	XP_031386565.1	120	non-specific lipid-transfer protein 1-like	XM_031530705.1	AHB19227.1non specific lipid transfer protein 1A	2.9e-58	78.76	P:GO:0006869; P:GO:0009737; P:GO:0010143; P:GO:0044403; P:GO:0090378; P:GO:0090379; F:GO:0008134; F:GO:0008289; C:GO:0016020	P:lipid transport; P:response to abscisic acid; P:cutin biosynthetic process; P:biological process involved in symbiotic interaction; P:seed trichome elongation; P:secondary cell wall biogenesis involved in seed trichome differentiation; F:transcription factor binding; F:lipid binding; C:membrane			AT2G38540.1	52.54	5e-37	ARABIDOPSIS THALIANA LIPID TRANSFER PROTEIN 1,ATLTP1,lipid transfer protein 1,LIPID TRANSFER PROTEIN 1,LTP1,T6A23.26,T6A23_26	lipid transfer protein 1	sp|Q43129|NLTP2_GOSHI	Non-specific lipid-transfer protein OS=Gossypium hirsutum PE=2 SV=1	61.98	121	44	2	1	120	1	120	4e-43	143	120	100
LOC116215619	7508.33	6099.05	6803.69	8136.3	5202.52	6669.41	1506.49	2003.41	1754.95	chromosome 7	NC_045133.1	25102695	25105812	+	116215619	XP_031407256.1	492	catalase isozyme 3-like	XM_031551396.1	XP_019187788.1 catalase isozyme 3	2e-301	91.71	P:GO:0042542; P:GO:0042744; P:GO:0098869; F:GO:0004096; F:GO:0020037; F:GO:0046872; C:GO:0005777; C:GO:0005886	P:response to hydrogen peroxide; P:hydrogen peroxide catabolic process; P:cellular oxidant detoxification; F:catalase activity; F:heme binding; F:metal ion binding; C:peroxisome; C:plasma membrane	EC:1.11; EC:1; EC:1.11.1; EC:1.11.1.6	Acting on a peroxide as acceptor; Oxidoreductases; Acting on a peroxide as acceptor; Catalase	AT4G35090.1	79.07	0	CATALASE,catalase 2,T12J5.2	catalase 2	sp|P49317|CATA3_NICPL	Catalase isozyme 3 OS=Nicotiana plumbaginifolia GN=CAT3 PE=2 SV=1	79.88	492	99	0	1	492	1	492	0	855	492	100
LOC116205109	6023.78	7028.54	6526.16	2682.99	2602.83	2642.91	6469.98	6274.48	6372.23	chromosome 4	NC_045130.1	16692083	16692861	-	116205109	XP_031393452.1	165	glycine-rich RNA-binding protein-like	XM_031537592.1	XP_023916385.1glycine-rich RNA-binding protein-like	3e-41	97.98	F:GO:0003729; C:GO:0005634	F:mRNA binding; C:nucleus			AT2G21660.2	80	4e-46	''cold,and rna binding 2,and rna binding 2'',ATGPR7,ATGRP7,CCR2,circadian rhythm,cold,F2G1.4,GLYCINE RICH PROTEIN 7,GLYCINE-RICH RNA-BINDING PROTEIN 7,GR-RBP7	cold%2C circadian rhythm%2C and rna binding 2	sp|P49310|GRP1_SINAL	Glycine-rich RNA-binding protein GRP1A OS=Sinapis alba PE=2 SV=1	82.35	85	15	0	1	85	1	85	3e-46	154	85	51.2
LOC116199965	5836.03	9882.28	7859.16	5612.78	9354.33	7483.56	19124.5	19283.3	19203.9	chromosome 3	NC_045129.1	38628644	38629144	+	116199965	XP_031386429.1	77	metallothionein-like protein 1	XM_031530569.1	XP_010043556.1 metallothionein-like protein 1	3.1e-28	73.36	F:GO:0046872	F:metal ion binding								sp|Q39511|MT1_CASGL	Metallothionein-like protein 1 OS=Casuarina glauca GN=MT1 PE=3 SV=1	62.5	56	18	2	22	77	19	71	8e-15	67.4	53	74.65
LOC116197548	5254.81	7937.68	6596.25	4797.92	2787.36	3792.64	1696.46	2334.95	2015.7	chromosome 2	NC_045128.1	40398759	40399070	+	116197548	XP_031383577.1	103	protein SRC1	XM_031527717.1	OWM78830.1hypothetical protein CDL15_Pgr003001	1.1e-10	100	F:GO:0046872	F:metal ion binding								sp|O04132|SRC1_SOYBN	Protein SRC1 OS=Glycine max GN=SRC1 PE=2 SV=1	81.16	69	12	1	1	69	1	68	2e-21	86.7	68	66.67
LOC116205002	5240.1	7800.05	6520.08	2417.89	1571.57	1994.73	1884.64	2238.52	2061.58	chromosome 4	NC_045130.1	15538524	15539042	-	116205002	XP_031393267.1	172	peptidyl-prolyl cis-trans isomerase	XM_031537407.1	XP_021819973.1peptidyl-prolyl cis-trans isomerase 1	9.8e-96	98.63	P:GO:0000413; P:GO:0006457; F:GO:0003755; F:GO:0016018; C:GO:0005829; C:GO:0005886	P:protein peptidyl-prolyl isomerization; P:protein folding; F:peptidyl-prolyl cis-trans isomerase activity; F:cyclosporin A binding; C:cytosol; C:plasma membrane	EC:5.2.1.8; EC:5.2; EC:5	Peptidylprolyl isomerase; Cis-trans-isomerases; Isomerases	AT4G38740.1	84.88	3e-108	CYCLOPHILIN,rotamase CYP 1,T9A14.20,T9A14_20	rotamase CYP 1	sp|Q39613|CYPH_CATRO	Peptidyl-prolyl cis-trans isomerase OS=Catharanthus roseus GN=PCKR1 PE=1 SV=1	90.7	172	16	0	1	172	1	172	8e-116	332	172	100
LOC116208555	4978.45	8343.96	6661.2	4256.8	2690.63	3473.72	1085	1091.71	1088.36	chromosome 5	NC_045131.1	6541112	6541684	-	116208555	XP_031397911.1	150	pathogenesis-related protein PR-4A-like	XM_031542051.1	XP_024188462.1pathogenesis-related protein PR-4-like	7.5e-81	71.73	P:GO:0042742; P:GO:0050832; P:GO:0090501; F:GO:0004540	P:defense response to bacterium; P:defense response to fungus; P:RNA phosphodiester bond hydrolysis; F:ribonuclease activity	EC:3.1; EC:3	Acting on ester bonds; Hydrolases	AT3G04720.1	50.41	8e-43	AtPR4,F7O18.21,F7O18_21,HEL,HEVEIN-LIKE,pathogenesis-related 4,PR-4	pathogenesis-related 4	sp|P32045|PRP2_SOLLC	Pathogenesis-related protein P2 OS=Solanum lycopersicum PE=2 SV=1	48.97	145	70	1	6	150	3	143	6e-47	155	141	98.6
LOC116209171	4193.68	6933.52	5563.6	4182.16	3627.36	3904.76	4604	3826.73	4215.36	chromosome 5	NC_045131.1	11521418	11523389	+	116209171	XP_031398593.1	167	translationally-controlled tumor protein homolog	XM_031542733.1	PSR85116.1Translationally-controlled tumor protein	1.2e-88	92.94	P:GO:0001558; P:GO:0007346; P:GO:0009793; P:GO:0009819; P:GO:0009860; P:GO:0010252; P:GO:0031117; P:GO:0040014; P:GO:0042742; P:GO:0046686; P:GO:0048527; P:GO:0048768; P:GO:0051301; P:GO:0090333; F:GO:0005509; F:GO:0008017; F:GO:0019904; C:GO:0005634; C:GO:0005774; C:GO:0005794; C:GO:0005829; C:GO:0005886; C:GO:0009506; C:GO:0009507; C:GO:0009579; C:GO:0048046; C:GO:0090406	P:regulation of cell growth; P:regulation of mitotic cell cycle; P:embryo development ending in seed dormancy; P:drought recovery; P:pollen tube growth; P:auxin homeostasis; P:positive regulation of microtubule depolymerization; P:regulation of multicellular organism growth; P:defense response to bacterium; P:response to cadmium ion; P:lateral root development; P:root hair cell tip growth; P:cell…			AT3G16640.1	77.98	9e-92	translationally controlled tumor protein	translationally controlled tumor protein	sp|P43349|TCTP_SOLTU	Translationally-controlled tumor protein homolog OS=Solanum tuberosum GN=TCTP PE=2 SV=2	83.33	168	27	1	1	167	1	168	6e-97	284	168	100
LOC116192905	3668.87	3158.99	3413.93	5613.55	3801.82	4707.69	2668.24	2372.79	2520.51	chromosome 1	NC_045127.1	11676137	11676770	-	116192905	XP_031377467.1	158	major strawberry allergen Fra a 1.06-like	XM_031521607.1	XP_018725182.1 major allergen Pru av 1 isoform X2	2.2e-79	87.78	P:GO:0006952; P:GO:0009607; P:GO:0009738; P:GO:0032515; P:GO:0080163; F:GO:0004864; F:GO:0010427; F:GO:0038023; C:GO:0005634; C:GO:0005737	P:defense response; P:response to biotic stimulus; P:abscisic acid-activated signaling pathway; P:negative regulation of phosphoprotein phosphatase activity; P:regulation of protein serine/threonine phosphatase activity; F:protein phosphatase inhibitor activity; F:abscisic acid binding; F:signaling receptor activity; C:nucleus; C:cytoplasm			AT1G24020.2	35.4	2e-14	MLP-like protein 423,T23E23.28,T23E23_28	MLP-like protein 423	sp|O50001|PRU1_PRUAR	Major allergen Pru ar 1 OS=Prunus armeniaca PE=1 SV=1	65.82	158	54	0	1	158	1	158	2e-73	224	158	98.75
LOC116200065	3592.96	7581.95	5587.45	996.358	1912.48	1454.42	642.227	1417.14	1029.68	chromosome 1	NC_045127.1	2156465	2157020	+	116200065	XP_031386599.1	120	non-specific lipid-transfer protein 1-like	XM_031530739.1	AHB19225.1non specific lipid transfer protein 1C	3.2e-59	84.27	P:GO:0006869; P:GO:0009737; P:GO:0010143; P:GO:0044403; P:GO:0090378; P:GO:0090379; F:GO:0008134; F:GO:0008289; C:GO:0016020	P:lipid transport; P:response to abscisic acid; P:cutin biosynthetic process; P:biological process involved in symbiotic interaction; P:seed trichome elongation; P:secondary cell wall biogenesis involved in seed trichome differentiation; F:transcription factor binding; F:lipid binding; C:membrane			AT5G59320.1	52.63	8e-33	lipid transfer protein 3,MNC17.10,MNC17_10	lipid transfer protein 3	sp|Q43129|NLTP2_GOSHI	Non-specific lipid-transfer protein OS=Gossypium hirsutum PE=2 SV=1	63.33	120	44	0	1	120	1	120	5e-47	153	120	100
LOC116194472	3584.99	4648.58	4116.78	1246.66	975.051	1110.86	1390.83	1452.5	1421.66	chromosome 2	NC_045128.1	34744322	34745470	-	116194472	XP_031379143.1	382	polyubiquitin	XM_031523283.1	XP_010062974.1 polyubiquitin	1.8e-209	97.74	P:GO:0016567; P:GO:0019941; F:GO:0031386; F:GO:0031625; C:GO:0005634; C:GO:0005737; C:GO:0016021	P:protein ubiquitination; P:modification-dependent protein catabolic process; F:protein tag; F:ubiquitin protein ligase binding; C:nucleus; C:cytoplasm; C:integral component of membrane			AT5G20620.1	99.48	0	T1M15.20,T1M15_20,ubiquitin 4	ubiquitin 4	sp|P0CH05|UBI2P_PETCR	Polyubiquitin OS=Petroselinum crispum GN=PCUBI4-2 PE=3 SV=1	99.74	382	1	0	1	382	77	458	0	753	382	83.41
LOC116203877	3506.01	3631.36	3568.69	187.331	121.757	154.544	23.6202	37.6459	30.633	chromosome 4	NC_045130.1	32499362	32500159	-	116203877	XP_031391696.1	265	chlorophyll a-b binding protein of LHCII type 1	XM_031535836.1	XP_002519724.1chlorophyll a-b binding protein of LHCII type 1	3.1e-152	98.13	P:GO:0009416; P:GO:0009768; P:GO:0018298; F:GO:0016168; F:GO:0046872; C:GO:0009522; C:GO:0009523; C:GO:0009535; C:GO:0009941; C:GO:0010287	P:response to light stimulus; P:photosynthesis, light harvesting in photosystem I; P:protein-chromophore linkage; F:chlorophyll binding; F:metal ion binding; C:photosystem I; C:photosystem II; C:chloroplast thylakoid membrane; C:chloroplast envelope; C:plastoglobule			AT1G29930.1	89.14	2e-172	AB140,CAB140,CELLULOSE SYNTHASE LIKE C8,chlorophyll A/B binding protein 1,CHLOROPHYLL A/B PROTEIN 140,CLSC8,F1N18.3,F1N18_3,LHCB1.3,LIGHT-HARVESTING CHLOROPHYLL A/B-PROTEIN 1.3	chlorophyll A/B binding protein 1	sp|P27493|CB22_TOBAC	Chlorophyll a-b binding protein 21, chloroplastic OS=Nicotiana tabacum GN=CAB21 PE=2 SV=1	94.34	265	15	0	1	265	1	265	0	517	265	100
LOC116213644	3145.7	3539.21	3342.45	2181.33	1450.86	1816.09	739.943	810.002	774.972	chromosome 7	NC_045133.1	15445094	15448900	+	116213644	XP_031404525.1	154	uncharacterized protein LOC116213644	XM_031548665.1	---NA---
LOC116210613	2926.1	4527.51	3726.81	2483.08	2453.21	2468.14	4468.69	4424.42	4446.56	chromosome 1	NC_045127.1	11426087	11428744	+	116210613	XP_031400416.1	278	ethylene-responsive transcription factor RAP2-3	XM_031544556.1	XP_012455978.1 ethylene-responsive transcription factor RAP2-3	7.6e-145	60.61	P:GO:0006355; F:GO:0003677; F:GO:0003700; C:GO:0005634	P:regulation of transcription, DNA-templated; F:DNA binding; F:DNA-binding transcription factor activity; C:nucleus			AT3G16770.1	42.6	3e-48	ATEBP,ERF72,ETHYLENE RESPONSE FACTOR 72,ethylene-responsive element binding protein,MGL6.1,RAP2.3,RELATED TO AP2 3	ethylene-responsive element binding protein	sp|P42736|RAP23_ARATH	Ethylene-responsive transcription factor RAP2-3 OS=Arabidopsis thaliana GN=RAP2-3 PE=1 SV=2	42.6	277	115	11	1	265	1	245	3e-47	164	245	98.79
LOC116209163	2660.22	4984.85	3822.53	1146.11	671.021	908.565	298.703	524.216	411.459	chromosome 5	NC_045131.1	7519887	7520342	-	116209163	XP_031398582.1	120	non-specific lipid-transfer protein 1-like	XM_031542722.1	AHB19226.1non specific lipid transfer protein 1B	3.4e-59	79.55	P:GO:0006869; P:GO:0009737; P:GO:0010143; P:GO:0044403; P:GO:0090378; P:GO:0090379; F:GO:0008134; F:GO:0008289; C:GO:0016020	P:lipid transport; P:response to abscisic acid; P:cutin biosynthetic process; P:biological process involved in symbiotic interaction; P:seed trichome elongation; P:secondary cell wall biogenesis involved in seed trichome differentiation; F:transcription factor binding; F:lipid binding; C:membrane			AT5G59320.1	50.43	1e-29	lipid transfer protein 3,MNC17.10,MNC17_10	lipid transfer protein 3	sp|Q43017|NLTP1_PRUDU	Non-specific lipid-transfer protein 1 OS=Prunus dulcis PE=3 SV=1	60.95	105	39	2	16	120	15	117	2e-38	131	103	88.03
LOC116209349	2540.18	1256.24	1898.21	570.498	703.313	636.906	26.7137	42.4113	34.5625	chromosome 5	NC_045131.1	9367147	9367621	+	116209349	XP_031398823.1	121	non-specific lipid-transfer protein 1-like	XM_031542963.1	AHB19226.1non specific lipid transfer protein 1B	3.8e-57	80.47	P:GO:0006869; P:GO:0009737; P:GO:0010143; P:GO:0044403; P:GO:0090378; P:GO:0090379; F:GO:0008134; F:GO:0008289; C:GO:0016020	P:lipid transport; P:response to abscisic acid; P:cutin biosynthetic process; P:biological process involved in symbiotic interaction; P:seed trichome elongation; P:secondary cell wall biogenesis involved in seed trichome differentiation; F:transcription factor binding; F:lipid binding; C:membrane			AT5G59320.1	46.36	2e-31	lipid transfer protein 3,MNC17.10,MNC17_10	lipid transfer protein 3	sp|Q43129|NLTP2_GOSHI	Non-specific lipid-transfer protein OS=Gossypium hirsutum PE=2 SV=1	57.38	122	49	3	1	121	1	120	1e-37	129	120	100
LOC116203691	2425.28	4130.41	3277.85	707.456	475.929	591.692	102.874	141.929	122.401	chromosome 4	NC_045130.1	30124099	30124566	+	116203691	XP_031391418.1	155	glycine-rich protein 2-like	XM_031535558.1	XP_023879859.1glycine-rich protein 5-like	2.1e-19	92.73					AT4G21620.2	85.96	1e-18	F17L22.80,F17L22_80	glycine-rich protein
LOC116202618	2243.63	2196.74	2220.18	471.418	516.795	494.106	128.142	116.225	122.183	chromosome 4	NC_045130.1	9380076	9380711	+	116202618	XP_031390076.1	139	light-regulated protein, chloroplastic-like	XM_031534216.1	XP_010066411.1 light-regulated protein	8.7e-71	67.81	C:GO:0009507	C:chloroplast			AT3G26740.1	58.14	1e-24	CCR-like	CCR-like protein	sp|Q03200|LIRP1_ORYSJ	Light-regulated protein OS=Oryza sativa subsp. japonica GN=LIR1 PE=2 SV=1	57.14	77	32	1	55	131	51	126	1e-20	86.7	76	59.38
LOC116211880	2201.86	8904.27	5553.07	1718.44	2286.94	2002.69	146.696	292.968	219.832	chromosome 6	NC_045132.1	6452701	6453414	-	116211880	XP_031402271.1	176	dehydrin Rab18-like	XM_031546411.1	OWM88807.1hypothetical protein CDL15_Pgr020761	7.4e-36	100	P:GO:0009415	P:response to water								sp|P12951|DHN1_HORVU	Dehydrin DHN1 OS=Hordeum vulgare GN=DHN1 PE=2 SV=1	47.32	112	42	4	62	172	39	134	9e-09	54.7	96	69.06
LOC116207085	2183.72	6106.58	4145.15	1022.4	1240.24	1131.32	35.3322	26.8137	31.0729										XR_004156855.1	XP_006421578.1inhibitor of trypsin and hageman factor	4.1e-32	74.67	P:GO:0009611; P:GO:0010951; F:GO:0004867	P:response to wounding; P:negative regulation of endopeptidase activity; F:serine-type endopeptidase inhibitor activity
LOC116213630	2127.39	2281.96	2204.68	427.761	390.098	408.93	255.253	423.888	339.57	chromosome 7	NC_045133.1	27713465	27714431	+	116213630	XP_031404509.1	66	metallothionein-like protein type 3	XM_031548649.1	XP_021894753.1metallothionein-like protein type 3	3.6e-31	86.23	P:GO:0006878; F:GO:0005507; F:GO:0008270	P:cellular copper ion homeostasis; F:copper ion binding; F:zinc ion binding			AT3G15353.1	69.7	1e-23	ATMT3,metallothionein 3	metallothionein 3	sp|Q96386|MT3_CARPA	Metallothionein-like protein type 3 OS=Carica papaya PE=3 SV=1	83.33	66	10	1	1	66	1	65	3e-30	106	65	100
LOC116213450	2048.11	1135.13	1591.62	1326.77	1360.13	1343.45	387.256	278.006	332.631	chromosome 7	NC_045133.1	26330357	26332739	+	116213450	XP_031404258.1	452	GDP-L-galactose phosphorylase 2	XM_031548398.1	OMO83557.1GDP-L-galactose phosphorylase 1-like protein	8.1e-259	87.58	P:GO:0006006; F:GO:0000166; F:GO:0016779; F:GO:0016787; F:GO:0080048; C:GO:0005737; C:GO:0016020	P:glucose metabolic process; F:nucleotide binding; F:nucleotidyltransferase activity; F:hydrolase activity; F:GDP-D-glucose phosphorylase activity; C:cytoplasm; C:membrane	EC:2.4.1.1; EC:2.7.7.78; EC:2.4; EC:2.7; EC:2; EC:3; EC:2.7.7; EC:2.4.1	Glycogen phosphorylase; GDP-D-glucose phosphorylase; Glycosyltransferases; Transferring phosphorus-containing groups; Transferases; Hydrolases; Transferring phosphorus-containing groups; Glycosyltransferases	AT4G26850.1	76.23	0	F10M23.190,F10M23_190,vitamin c defective 2	GDP-L-galactose phosphorylase 1	sp|Q8RWE8|GGAP1_ARATH	GDP-L-galactose phosphorylase 1 OS=Arabidopsis thaliana GN=VTC2 PE=1 SV=1	76.23	408	92	3	4	411	1	403	0	647	403	91.18
LOC116214825	1948.61	6662.11	4305.36	873.042	1093.41	983.226	951.015	2335.87	1643.44	chromosome 7	NC_045133.1	26440418	26441150	+	116214825	XP_031406162.1	119	cold and drought-regulated protein CORA-like	XM_031550302.1	PKI77455.1hypothetical protein CRG98_002061	3.4e-14	90.07
LOC116196477	1910.76	1295.01	1602.88	910.732	396.68	653.706	27.459	15.3544	21.4067	chromosome 2	NC_045128.1	41787055	41789088	-	116196477	XP_031382076.1	294	xyloglucan endotransglucosylase/hydrolase protein 9	XM_031526216.1	XP_012464570.1 xyloglucan endotransglucosylase/hydrolase protein 9-like	7e-177	92.36	P:GO:0010411; P:GO:0042546; P:GO:0071555; F:GO:0004553; F:GO:0016762; C:GO:0005618; C:GO:0016021; C:GO:0048046	P:xyloglucan metabolic process; P:cell wall biogenesis; P:cell wall organization; F:hydrolase activity, hydrolyzing O-glycosyl compounds; F:xyloglucan:xyloglucosyl transferase activity; C:cell wall; C:integral component of membrane; C:apoplast	EC:3.2; EC:2.4.1.207; EC:2.4; EC:2; EC:3; EC:2.4.1; EC:3.2.1	Glycosylases; Xyloglucan:xyloglucosyl transferase; Glycosyltransferases; Transferases; Hydrolases; Glycosyltransferases; Glycosylases	AT4G03210.1	73.36	7e-160	F4C21.14,F4C21_14,xyloglucan endotransglucosylase/hydrolase 9	xyloglucan endotransglucosylase/hydrolase 9	sp|Q8LDW9|XTH9_ARATH	Xyloglucan endotransglucosylase/hydrolase protein 9 OS=Arabidopsis thaliana GN=XTH9 PE=2 SV=2	73.36	289	68	4	7	294	9	289	7e-159	451	281	96.9
LOC116208605	1852.31	3649.42	2750.86	1353.31	1297.93	1325.62	1215.95	1339.77	1277.86	chromosome 1	NC_045127.1	4583295	4584095	-	116208605	XP_031397998.1	113	protein translation factor SUI1 homolog 2	XM_031542138.1	PON61449.1Eukaryotic translation initiation factor SUI	2.5e-56	96.68	P:GO:0006413; F:GO:0003743; F:GO:0046872; F:GO:0051536; C:GO:0016021	P:translational initiation; F:translation initiation factor activity; F:metal ion binding; F:iron-sulfur cluster binding; C:integral component of membrane			AT4G27130.1	88.5	3e-72	T24A18.80,T24A18_80	Translation initiation factor SUI1 family protein	sp|P41568|SUI11_ARATH	Protein translation factor SUI1 homolog 1 OS=Arabidopsis thaliana GN=At4g27130 PE=1 SV=2	88.5	113	13	0	1	113	1	113	3e-71	214	113	100
LOC116215202	1844.87	2656.21	2250.54	1005.37	699.708	852.539	363.487	465.489	414.488	chromosome 7	NC_045133.1	7320254	7321775	-	116215202	XP_031406678.1	126	dormancy-associated protein homolog 3 isoform X2	XM_031550817.1	XP_021283338.1dormancy-associated protein homolog 3 isoform X2	2.6e-58	77.69					AT1G56220.2	70.11	1e-35	F14G9.17,F14G9_17	Dormancy/auxin associated family protein
LOC116195363	1807.2	3180.01	2493.61	3408.49	3586.37	3497.43	11502.8	18524.8	15013.8	chromosome 2	NC_045128.1	29446487	29447386	+	116195363	XP_031380363.1	299	acidic endochitinase Pun g 14, amyloplastic	XM_031524503.1	BAK68869.1class III chitinase	4.3e-169	82.91	P:GO:0000272; P:GO:0006032; P:GO:0009845; F:GO:0003796; F:GO:0004568; F:GO:0005509; C:GO:0005576; C:GO:0005773; C:GO:0009501	P:polysaccharide catabolic process; P:chitin catabolic process; P:seed germination; F:lysozyme activity; F:chitinase activity; F:calcium ion binding; C:extracellular region; C:vacuole; C:amyloplast	EC:3.2; EC:3; EC:3.2.1.14; EC:3.2.1.17; EC:3.2.1	Glycosylases; Hydrolases; Chitinase; Lysozyme; Glycosylases	AT5G24090.1	64.84	8e-127	ATCHIA,chitinase A,MZF18.2,MZF18_2	chitinase A	sp|P51614|CHIT3_VITVI	Acidic endochitinase OS=Vitis vinifera GN=CHIT3 PE=2 SV=1	64.6	291	97	3	1	288	1	288	2e-129	377	288	95.68
LOC116195370	1736.4	2131.96	1934.18	964.971	792.69	878.831	219.254	255.614	237.434	chromosome 2	NC_045128.1	33588405	33592634	+	116195370	XP_031380378.1	236	stem-specific protein TSJT1-like	XM_031524518.1	XP_007034633.1 stem-specific protein TSJT1 isoform X1	1.8e-132	93.04	F:GO:0016787	F:hydrolase activity	EC:3	Hydrolases	AT5G19140.1	78.54	1e-137	ATAILP1,T24G5.40,T24G5_40	aluminum induced protein with YGL and LRDR motifs;start_range=.,6424779	sp|P24805|TSJT1_TOBAC	Stem-specific protein TSJT1 OS=Nicotiana tabacum GN=TSJT1 PE=2 SV=1	44.3	149	80	2	1	147	1	148	2e-36	131	148	99.33
LOC116209522	1717.87	902.313	1310.09	10444.8	6489.48	8467.14	10568.4	8282.53	9425.47	chromosome 5	NC_045131.1	11190429	11191017	+	116209522	XP_031399039.1	158	major allergen Pru ar 1-like	XM_031543179.1	XP_010024740.1 major allergen Pru ar 1	1.7e-84	92.8	P:GO:0006952; P:GO:0009607; P:GO:0009738; P:GO:0032515; P:GO:0080163; F:GO:0004864; F:GO:0010427; F:GO:0038023; C:GO:0005634; C:GO:0005737	P:defense response; P:response to biotic stimulus; P:abscisic acid-activated signaling pathway; P:negative regulation of phosphoprotein phosphatase activity; P:regulation of protein serine/threonine phosphatase activity; F:protein phosphatase inhibitor activity; F:abscisic acid binding; F:signaling receptor activity; C:nucleus; C:cytoplasm			AT1G24020.2	28.97	1e-09	MLP-like protein 423,T23E23.28,T23E23_28	MLP-like protein 423	sp|O50001|PRU1_PRUAR	Major allergen Pru ar 1 OS=Prunus armeniaca PE=1 SV=1	54.09	159	72	1	1	158	1	159	5e-56	179	159	99.38
LOC116189582	1589.11	2200.7	1894.9	473.647	385.629	429.638	69.9083	62.6037	66.256	chromosome 1	NC_045127.1	3537721	3538721	-	116189582	XP_031375161.1	65	metallothionein-like protein type 3	XM_031519301.1	PON68011.1Metallothionein-like protein type	7.8e-31	88.71	P:GO:0006878; F:GO:0005507; F:GO:0008270	P:cellular copper ion homeostasis; F:copper ion binding; F:zinc ion binding			AT3G15353.1	67.19	7e-24	ATMT3,metallothionein 3	metallothionein 3	sp|Q96386|MT3_CARPA	Metallothionein-like protein type 3 OS=Carica papaya PE=3 SV=1	85.48	62	8	1	4	65	5	65	3e-29	103	61	93.85
LOC116205580	1557.04	1009.98	1283.51	728.515	856.004	792.26	111.133	116.218	113.675	chromosome 4	NC_045130.1	15941831	15943946	-	116205580	XP_031394069.1	397	fructose-bisphosphate aldolase 1, chloroplastic	XM_031538209.1	XP_021907901.1fructose-bisphosphate aldolase 1, chloroplastic	3.4e-219	95.32	P:GO:0006096; P:GO:0030388; F:GO:0004332; C:GO:0005829	P:glycolytic process; P:fructose 1,6-bisphosphate metabolic process; F:fructose-bisphosphate aldolase activity; C:cytosol	EC:4.1.2; EC:4.1; EC:4.1.2.13; EC:4	Carbon-carbon lyases; Carbon-carbon lyases; Fructose-bisphosphate aldolase; Lyases	AT4G38970.1	86.53	0	AtFBA2,F19H22.70,F19H22_70,fructose-bisphosphate aldolase 2	fructose-bisphosphate aldolase 2	sp|Q944G9|ALFC2_ARATH	Probable fructose-bisphosphate aldolase 2, chloroplastic OS=Arabidopsis thaliana GN=FBA2 PE=1 SV=2	86.53	401	47	4	1	397	1	398	0	708	398	100
LOC116215008	1532.94	2108.43	1820.68	556.877	478.45	517.663	58.9833	99.6381	79.3107	chromosome 7	NC_045133.1	28203478	28204628	+	116215008	XP_031406424.1	254	pathogen-related protein-like	XM_031550564.1	XP_015899230.1pathogen-related protein-like	5.9e-139	83.3					AT1G78780.2	72.29	1e-121	F9K20.18,F9K20_18	pathogenesis-related family protein;start_range=.,29621447	sp|P16273|PRPX_HORVU	Pathogen-related protein OS=Hordeum vulgare PE=2 SV=2	48.82	211	106	1	24	232	6	216	3e-65	209	211	89.79
LOC116194971	1502.81	1423.74	1463.28	116.831	92.9011	104.866	23.3864	25.0152	24.2008	chromosome 2	NC_045128.1	36978265	36978705	+	116194971	XP_031379769.1	146	ferredoxin-like	XM_031523909.1	XP_018835527.1 ferredoxin-like	8.8e-75	83.45	P:GO:0022900; F:GO:0009055; F:GO:0046872; F:GO:0051537; C:GO:0009507	P:electron transport chain; F:electron transfer activity; F:metal ion binding; F:2 iron, 2 sulfur cluster binding; C:chloroplast	EC:1	Oxidoreductases	AT1G60950.1	69.01	1e-65	ATFD2,FD2,FERREDOXIN 2,FERRODOXIN A	2Fe-2S ferredoxin-like superfamily protein	sp|O04683|FER1_MESCR	Ferredoxin-1, chloroplastic OS=Mesembryanthemum crystallinum PE=2 SV=1	73.97	146	34	3	2	146	6	148	7e-69	211	143	96.62
LOC116204580	1442.55	2313.53	1878.04	1623.02	1589.71	1606.37	651.512	499.195	575.353	chromosome 4	NC_045130.1	15788730	15790699	-	116204580	XP_031392592.1	328	NADP-dependent D-sorbitol-6-phosphate dehydrogenase-like	XM_031536732.1	XP_010315337.1NADP-dependent D-sorbitol-6-phosphate dehydrogenase	2.1e-188	88.66	F:GO:0004032; F:GO:0047641; F:GO:0047834; C:GO:0005829	F:alditol:NADP+ 1-oxidoreductase activity; F:aldose-6-phosphate reductase (NADPH) activity; F:D-threo-aldose 1-dehydrogenase activity; C:cytosol	EC:1.1.1.21; EC:1.1; EC:1; EC:1.1.1; EC:1.1.1.200; EC:1.1.1.122; EC:1.1.1.2	Aldose reductase; Acting on the CH-OH group of donors; Oxidoreductases; Acting on the CH-OH group of donors; Aldose-6-phosphate reductase (NADPH); D-threo-aldose 1-dehydrogenase; Alcohol dehydrogenase (NADP(+))	AT2G21250.1	72.73	8e-175	F3K23.1,F3K23_1	NAD(P)-linked oxidoreductase superfamily protein	sp|P28475|S6PD_MALDO	NADP-dependent D-sorbitol-6-phosphate dehydrogenase OS=Malus domestica GN=S6PDH PE=2 SV=1	68.4	307	96	1	23	328	4	310	2e-160	457	307	99.03
LOC116187868	1439.22	1827.37	1633.3	168.803	139.434	154.118	28.8285	49.5451	39.1868	chromosome 8	NC_045134.1	4964835	4965209	+	116187868	XP_031372725.1	124	uncharacterized protein LOC116187868	XM_031516865.1	PON54857.1Photosystem II PsbX	1.9e-69	78.36	P:GO:0006260; P:GO:0015979; F:GO:0003677; C:GO:0005634; C:GO:0009523; C:GO:0016021	P:DNA replication; P:photosynthesis; F:DNA binding; C:nucleus; C:photosystem II; C:integral component of membrane			AT2G06520.1	58.06	1e-32	photosystem II subunit X,PSII-X,T12H3.7,T12H3_7	photosystem II subunit X
LOC116212619	1396.95	674.175	1035.56	158.3	70.5145	114.407	13.2795	21.8847	17.5821	chromosome 7	NC_045133.1	6726467	6727801	-	116212619	XP_031403102.1	334	galactinol synthase 1-like	XM_031547242.1	OMO82198.1Glycosyl transferase, family 8	4.6e-196	89.83	P:GO:0006012; P:GO:0006979; P:GO:0009408; P:GO:0009409; P:GO:0009414; P:GO:0009651; P:GO:0009737; F:GO:0046872; F:GO:0047216; C:GO:0005737	P:galactose metabolic process; P:response to oxidative stress; P:response to heat; P:response to cold; P:response to water deprivation; P:response to salt stress; P:response to abscisic acid; F:metal ion binding; F:inositol 3-alpha-galactosyltransferase activity; C:cytoplasm	EC:2.4; EC:2; EC:2.4.1.123; EC:2.4.1	Glycosyltransferases; Transferases; Inositol 3-alpha-galactosyltransferase; Glycosyltransferases	AT2G47180.1	79.07	0	AtGolS1,galactinol synthase 1,T8I13.2	galactinol synthase 1	sp|O22893|GOLS1_ARATH	Galactinol synthase 1 OS=Arabidopsis thaliana GN=GOLS1 PE=1 SV=1	79.07	344	62	3	1	334	1	344	0	560	344	100
LOC116204313	1392.45	1523.03	1457.74	495.025	316.282	405.654	78.9227	97.8556	88.3892	chromosome 4	NC_045130.1	30647231	30647695	-	116204313	XP_031392263.1	154	uncharacterized protein LOC116204313	XM_031536403.1	OWM91230.1hypothetical protein CDL15_Pgr000174	2.8e-81	84.86	C:GO:0016021	C:integral component of membrane			AT3G15358.1	57.55	4e-52	NA	transmembrane protein
LOC116204098	1389.77	697.967	1043.87	273.566	239.983	256.774	81.823	92.3774	87.1002	chromosome 4	NC_045130.1	4268733	4269911	-	116204098	XP_031392043.1	216	ribulose bisphosphate carboxylase small chain, chloroplastic-like	XM_031536183.1	XP_008446602.1 ribulose bisphosphate carboxylase small chain, chloroplastic	8e-102	89.93	P:GO:0009853; P:GO:0019253; F:GO:0004497; F:GO:0016984; C:GO:0009507	P:photorespiration; P:reductive pentose-phosphate cycle; F:monooxygenase activity; F:ribulose-bisphosphate carboxylase activity; C:chloroplast	EC:4.1.1; EC:4.1.1.39; EC:4.1; EC:1; EC:4	Carbon-carbon lyases; Ribulose-bisphosphate carboxylase; Carbon-carbon lyases; Oxidoreductases; Lyases	AT5G38410.1	74.86	3e-101	MXI10.13,MXI10_13,Rubisco small subunit 3B	Ribulose bisphosphate carboxylase (small chain) family protein	sp|P08474|RBS_CUCSA	Ribulose bisphosphate carboxylase small chain, chloroplastic OS=Cucumis sativus GN=RBCS PE=2 SV=1	79.33	179	34	2	35	210	1	179	5e-107	312	179	94.71
LOC116195724	1364.07	2347.62	1855.84	814.623	1163.37	988.996	594.235	592.801	593.518	chromosome 2	NC_045128.1	9132641	9133993	+	116195724	XP_031380900.1	186	temperature-induced lipocalin-1-like isoform X1	XM_031525040.1	XP_012071461.1temperature-induced lipocalin-1	2.5e-107	92.43	P:GO:0000302; P:GO:0006629; C:GO:0005737	P:response to reactive oxygen species; P:lipid metabolic process; C:cytoplasm			AT5G58070.1	80.65	7e-112	ATTIL,K21L19.9,K21L19_9,temperature-induced lipocalin,TEMPERATURE-INDUCED LIPOCALIN	temperature-induced lipocalin	sp|Q9FGT8|TIL_ARATH	Temperature-induced lipocalin-1 OS=Arabidopsis thaliana GN=TIL PE=1 SV=1	80.65	186	36	0	1	186	1	186	7e-111	321	186	100
LOC116214999	1342.58	895.101	1118.84	2447.9	2636.52	2542.21	2200.68	2426.59	2313.64	chromosome 7	NC_045133.1	24888314	24889266	-	116214999	XP_031406405.1	219	phosphoprotein ECPP44	XM_031550545.1	XP_019453376.1 phosphoprotein ECPP44-like	2.6e-54	65.73	P:GO:0009415	P:response to water			AT1G76180.2	50	8e-22	EARLY RESPONSE TO DEHYDRATION 14,T23E18.12,T23E18_12	Dehydrin family protein	sp|Q9XJ56|ECP44_DAUCA	Phosphoprotein ECPP44 OS=Daucus carota GN=ECPP44 PE=1 SV=1	54.11	207	71	8	24	218	19	213	2e-23	99	195	75.58
LOC116200613	1292.97	1636.72	1464.85	948.374	740.216	844.295	577.195	752.346	664.771	chromosome 1	NC_045127.1	49004212	49005419	-	116200613	XP_031387307.1	287	aquaporin PIP1-3	XM_031531447.1	XP_007040269.1 aquaporin PIP1-3	4.6e-160	96.56	P:GO:0006833; P:GO:0009414; P:GO:0048481; P:GO:0055085; F:GO:0015250; C:GO:0005773; C:GO:0005886; C:GO:0009506; C:GO:0016021	P:water transport; P:response to water deprivation; P:plant ovule development; P:transmembrane transport; F:water channel activity; C:vacuole; C:plasma membrane; C:plasmodesma; C:integral component of membrane	EC:7	Translocases	AT2G45960.1	88.11	0	ATHH2,F4I18.6,NAMED PLASMA MEMBRANE INTRINSIC PROTEIN 1%3B2,PIP1%3B2,plasma membrane intrinsic protein 1B,TMP-A,TRANSMEMBRANE PROTEIN A	plasma membrane intrinsic protein 1B	sp|Q7XSQ9|PIP12_ORYSJ	Probable aquaporin PIP1-2 OS=Oryza sativa subsp. japonica GN=PIP1-2 PE=2 SV=3	88.89	288	29	2	1	286	1	287	0	525	287	99.65
LOC116211839	1284.08	1245.72	1264.9	907.156	697.313	802.235	241.448	217.426	229.437	chromosome 6	NC_045132.1	5446384	5447212	+	116211839	XP_031402227.1	216	histone H1	XM_031546367.1	XP_010029700.1 histone H1	1.2e-31	96.66	P:GO:0006334; P:GO:0009414; P:GO:0016584; P:GO:0030261; P:GO:0031936; P:GO:0045910; F:GO:0003690; F:GO:0031492; C:GO:0000786; C:GO:0005634	P:nucleosome assembly; P:response to water deprivation; P:nucleosome positioning; P:chromosome condensation; P:negative regulation of chromatin silencing; P:negative regulation of DNA recombination; F:double-stranded DNA binding; F:nucleosomal DNA binding; C:nucleosome; C:nucleus			AT2G18050.1	72.73	2e-40	histone H1-3,T27K22.8,T27K22_8	histone H1-3	sp|P40267|H1_SOLPN	Histone H1 OS=Solanum pennellii PE=2 SV=1	55.16	223	71	6	1	215	1	202	7e-53	175	202	100
LOC116192886	1280.98	3759.79	2520.39	513.913	1497.13	1005.52	2886.59	2914.44	2900.52	chromosome 1	NC_045127.1	7056780	7057358	+	116192886	XP_031377437.1	105	gibberellin-regulated protein 1-like	XM_031521577.1	XP_002510532.2gibberellin-regulated protein 1	4.7e-53	80.24	P:GO:0009740; C:GO:0005576; C:GO:0016020	P:gibberellic acid mediated signaling pathway; C:extracellular region; C:membrane			AT1G75750.2	63.81	4e-33	F10A5.6,F10A5_6,GAST1 protein homolog 1	GAST1 protein homolog 1	sp|Q93X17|SNAK2_SOLTU	Snakin-2 OS=Solanum tuberosum GN=SN2 PE=1 SV=1	60	105	41	1	1	105	1	104	2e-33	117	104	100
LOC116200005	1276.19	1102.19	1189.19	883.055	963.785	923.42	378.418	359.552	368.985	chromosome 3	NC_045129.1	32946512	32948520	+	116200005	XP_031386506.1	446	tubulin beta-4 chain-like	XM_031530646.1	XP_020704845.1tubulin beta-5 chain	1.3e-259	98.37	P:GO:0000226; P:GO:0000278; F:GO:0003924; F:GO:0005200; F:GO:0005525; C:GO:0005737; C:GO:0005874	P:microtubule cytoskeleton organization; P:mitotic cell cycle; F:GTPase activity; F:structural constituent of cytoskeleton; F:GTP binding; C:cytoplasm; C:microtubule	EC:3.6.1; EC:3.6; EC:3; EC:3.6.1.15	Acting on acid anhydrides; Acting on acid anhydrides; Hydrolases; Nucleoside-triphosphate phosphatase	AT5G12250.1	97.29	0	beta-6 tubulin,MXC9.21,MXC9_21	beta-6 tubulin	sp|Q9ZPN7|TBB4_ELEIN	Tubulin beta-4 chain OS=Eleusine indica GN=TUBB4 PE=2 SV=1	97.3	445	12	0	1	445	1	445	0	917	445	99.78
LOC116189464	1264.42	634.305	949.362	736.751	544.8	640.775	886.144	490.345	688.245	chromosome 8	NC_045134.1	2950921	2951419	-	116189464	XP_031374999.1	126	wound-induced protein 1	XM_031519139.1	RVX03028.1Senescence associated protein	4.8e-51	70.96	C:GO:0016020; C:GO:0016021	C:membrane; C:integral component of membrane			AT3G10985.1	55.47	3e-39	ARABIDOPSIS THALIANA WOUND-INDUCED PROTEIN 12,ATWI-12,senescence associated gene 20,WI12,WOUND-INDUCED PROTEIN 12	senescence associated gene 20	sp|P20144|WUN1_SOLTU	Wound-induced protein 1 OS=Solanum tuberosum GN=WUN1 PE=2 SV=1	55.47	128	32	3	1	126	1	105	2e-41	139	105	100
LOC116212254	1262.58	1491.75	1377.16	167.416	143.372	155.394	22.7623	39.7836	31.273	chromosome 1	NC_045127.1	5636180	5636683	-	116212254	XP_031402681.1	167	photosystem I reaction center subunit V, chloroplastic	XM_031546821.1	XP_021905955.1photosystem I reaction center subunit V, chloroplastic	4.8e-73	86.45	P:GO:0009773; P:GO:0009780; P:GO:0042550; P:GO:0050821; C:GO:0009941; C:GO:0016021; C:GO:0030093	P:photosynthetic electron transport in photosystem I; P:photosynthetic NADP+ reduction; P:photosystem I stabilization; P:protein stabilization; C:chloroplast envelope; C:integral component of membrane; C:chloroplast photosystem I			AT1G55670.1	75.36	9e-69	photosystem I subunit G,PSI-G	photosystem I subunit G	sp|Q9S7N7|PSAG_ARATH	Photosystem I reaction center subunit V, chloroplastic OS=Arabidopsis thaliana GN=PSAG PE=2 SV=1	75.36	138	31	3	26	160	22	159	9e-68	209	138	86.25
LOC116203120	1251.31	1364.72	1308.01	167.062	103.553	135.308	16.3198	23.3267	19.8233	chromosome 4	NC_045130.1	37333700	37334938	+	116203120	XP_031390644.1	265	chlorophyll a-b binding protein 151, chloroplastic	XM_031534784.1	XP_002531690.1chlorophyll a-b binding protein 151, chloroplastic	1.3e-153	97.32	P:GO:0009416; P:GO:0009768; P:GO:0018298; F:GO:0016168; F:GO:0046872; C:GO:0009522; C:GO:0009523; C:GO:0009535; C:GO:0009941; C:GO:0010287	P:response to light stimulus; P:photosynthesis, light harvesting in photosystem I; P:protein-chromophore linkage; F:chlorophyll binding; F:metal ion binding; C:photosystem I; C:photosystem II; C:chloroplast thylakoid membrane; C:chloroplast envelope; C:plastoglobule			AT2G05100.1	90.19	0	F15L11.2,F15L11_2,LHCB2,LIGHT-HARVESTING CHLOROPHYLL B-BINDING 2,photosystem II light harvesting complex gene 2.1	photosystem II light harvesting complex protein 2.1	sp|P27518|CB21_GOSHI	Chlorophyll a-b binding protein 151, chloroplastic OS=Gossypium hirsutum GN=CAB-151 PE=2 SV=2	93.58	265	17	0	1	265	1	265	0	516	265	100
LOC116202132	1242	941.759	1091.88	195.996	128.277	162.137	21.8076	25.9563	23.8819	chromosome 1	NC_045127.1	6771807	6772316	+	116202132	XP_031389487.1	169	plastocyanin	XM_031533627.1	XP_002510603.1plastocyanin B'/B''	7.2e-61	66.63	P:GO:0022900; F:GO:0005507; F:GO:0009055; C:GO:0009535	P:electron transport chain; F:copper ion binding; F:electron transfer activity; C:chloroplast thylakoid membrane	EC:1	Oxidoreductases	AT1G76100.2	65.32	3e-69	plastocyanin 1,T23E18.3,T23E18_3	plastocyanin 1	sp|P16002|PLAS_PEA	Plastocyanin, chloroplastic OS=Pisum sativum GN=PETE PE=4 SV=1	69.59	171	47	4	1	169	1	168	2e-74	227	168	100
LOC116193161	1215.62	1717.12	1466.37	117.435	103.735	110.585	24.4937	27.9213	26.2075	chromosome 1	NC_045127.1	52484779	52486726	-	116193161	XP_031377810.1	112	dormancy-associated protein homolog 3-like	XM_031521950.1	XP_017412677.1 dormancy-associated protein homolog 3 isoform X2	1.3e-80	72.8					AT1G56220.1	55.38	5e-32	F14G9.17,F14G9_17	Dormancy/auxin associated family protein
LOC116209442	1209.83	1654.82	1432.32	989.212	1270.57	1129.89	1802.92	2572.07	2187.49	chromosome 5	NC_045131.1	8989035	8993527	+	116209442	XP_031398942.1	774	probable galactinol--sucrose galactosyltransferase 2	XM_031543082.1	XP_006381015.2probable galactinol--sucrose galactosyltransferase 2	0	93.35	P:GO:0005975; F:GO:0047274; F:GO:0052692	P:carbohydrate metabolic process; F:galactinol-sucrose galactosyltransferase activity; F:raffinose alpha-galactosidase activity	EC:3.2; EC:2.4; EC:2; EC:3; EC:3.2.1.22; EC:2.4.1.82; EC:2.4.1; EC:3.2.1	Glycosylases; Glycosyltransferases; Transferases; Hydrolases; Alpha-galactosidase; Galactinol--sucrose galactosyltransferase; Glycosyltransferases; Glycosylases	AT3G57520.1	80.67	0	AtSIP2,raffinose synthase 2,RS2,seed imbibition 2	seed imbibition 2	sp|Q94A08|RFS2_ARATH	Probable galactinol--sucrose galactosyltransferase 2 OS=Arabidopsis thaliana GN=RFS2 PE=2 SV=2	80.67	776	145	4	1	774	1	773	0	1326	773	100
LOC116189614	1169.05	1594.77	1381.91	357.376	233.233	295.304	38.6682	44.9054	41.7868	chromosome 8	NC_045134.1	18607877	18608933	+	116189614	XP_031375201.1	150	photosystem II reaction center W protein, chloroplastic-like isoform X1	XM_031519341.1	XP_021897946.1photosystem II reaction center W protein, chloroplastic	4.2e-61	74.07	P:GO:0042549; C:GO:0009523; C:GO:0009535; C:GO:0016021	P:photosystem II stabilization; C:photosystem II; C:chloroplast thylakoid membrane; C:integral component of membrane			AT2G30570.1	65.38	1e-36	photosystem II reaction center W,PSII-W	photosystem II reaction center W	sp|Q41387|PSBW_SPIOL	Photosystem II reaction center W protein, chloroplastic OS=Spinacia oleracea GN=psbW PE=1 SV=1	56.21	153	48	4	1	150	1	137	3e-40	137	137	100
LOC116204478	1142.8	1397.51	1270.15	569.269	549.059	559.164	896.959	996.059	946.509	chromosome 4	NC_045130.1	28271507	28272424	-	116204478	XP_031392449.1	305	polyubiquitin	XM_031536589.1	OTF90889.1putative ubiquitin	1.2e-166	99.41	P:GO:0016567; P:GO:0019941; F:GO:0031386; F:GO:0031625; C:GO:0005634; C:GO:0005737; C:GO:0005840	P:protein ubiquitination; P:modification-dependent protein catabolic process; F:protein tag; F:ubiquitin protein ligase binding; C:nucleus; C:cytoplasm; C:ribosome			AT4G05320.8	100	0	C17L7.240,C17L7_240,polyubiquitin 10,UBI10,ubiquitin 10	polyubiquitin 10	sp|P0CG84|UBI4P_NICSY	Polyubiquitin (Fragment) OS=Nicotiana sylvestris GN=UBI4 PE=2 SV=1	100	305	0	0	1	305	73	377	0	605	305	80.9
LOC116193615	1130.18	1392	1261.09	279.976	219.526	249.751	45.1833	54.5347	49.859	chromosome 2	NC_045128.1	16298767	16299774	+	116193615	XP_031378217.1	138	photosystem II 10 kDa polypeptide, chloroplastic-like	XM_031522357.1	XP_022886393.1photosystem II 10 kDa polypeptide, chloroplastic	4.1e-68	93.3	P:GO:0010270; F:GO:0003729; C:GO:0009535; C:GO:0009654; C:GO:0016021	P:photosystem II oxygen evolving complex assembly; F:mRNA binding; C:chloroplast thylakoid membrane; C:photosystem II oxygen evolving complex; C:integral component of membrane			AT1G79040.1	76.43	7e-69	photosystem II subunit R,PSII-R,YUP8H12R.34,YUP8H12R_34	photosystem II subunit R	sp|Q40519|PSBR_TOBAC	Photosystem II 10 kDa polypeptide, chloroplastic OS=Nicotiana tabacum GN=PSBR PE=2 SV=1	82.01	139	21	2	1	138	1	136	4e-76	229	136	100
LOC116212700	1109.56	2154.64	1632.1	445.285	487.318	466.302	485.522	459.325	472.423	chromosome 7	NC_045133.1	25491286	25491696	+	116212700	XP_031403204.1	136	calvin cycle protein CP12-3, chloroplastic	XM_031547344.1	XP_021299956.1calvin cycle protein CP12-3, chloroplastic	7.6e-67	80.91	P:GO:0034605; P:GO:0071454; P:GO:0080153; C:GO:0009507; C:GO:0032991	P:cellular response to heat; P:cellular response to anoxia; P:negative regulation of reductive pentose-phosphate cycle; C:chloroplast; C:protein-containing complex			AT1G76560.1	70.93	4e-39	CP12 domain-containing protein 3,F14G6.16,F14G6_16	CP12 domain-containing protein 3	sp|Q9C9K2|CP123_ARATH	Calvin cycle protein CP12-3, chloroplastic OS=Arabidopsis thaliana GN=CP12-3 PE=1 SV=1	70.93	86	25	0	51	136	49	134	4e-38	132	86	64.18
LOC116188390	1079.68	1743.36	1411.52	876.067	683.149	779.608	551.679	582.677	567.178	chromosome 8	NC_045134.1	26186625	26188371	+	116188390	XP_031373576.1	159	eukaryotic translation initiation factor 5A-like	XM_031517716.1	RWR82573.1eukaryotic translation initiation factor 5A4	1.7e-87	97.75	P:GO:0006413; P:GO:0007094; P:GO:0045901; P:GO:0045905; F:GO:0003743; F:GO:0003746; F:GO:0043022; F:GO:0043130; C:GO:0000776; C:GO:0009524; C:GO:0033597; C:GO:1990298	P:translational initiation; P:mitotic spindle assembly checkpoint; P:positive regulation of translational elongation; P:positive regulation of translational termination; F:translation initiation factor activity; F:translation elongation factor activity; F:ribosome binding; F:ubiquitin binding; C:kinetochore; C:phragmoplast; C:mitotic checkpoint complex; C:bub1-bub3 complex			AT1G13950.1	88.05	2e-99	ATELF5A-1,EIF-5A,EIF5A,EUKARYOTIC ELONGATION FACTOR 5A,eukaryotic elongation factor 5A-1,EUKARYOTIC ELONGATION FACTOR 5A-1,F16A14.17	eukaryotic elongation factor 5A-1	sp|Q9AXJ4|IF5A_MANES	Eukaryotic translation initiation factor 5A OS=Manihot esculenta PE=2 SV=2	91.82	159	13	0	1	159	1	159	1e-106	308	159	99.38
LOC116208852	1042.29	1664.41	1353.35	1137.13	1122.7	1129.91	668.801	974.754	821.778	chromosome 5	NC_045131.1	11416595	11417205	+	116208852	XP_031398277.1	166	FCS-Like Zinc finger 15-like	XM_031542417.1	KHG26216.1 SET and MYND domain-containing	6.3e-59	65.38	C:GO:0000932	C:P-body			AT5G49120.1	39.76	2e-31	K20J1.9,K20J1_9	DUF581 family protein%2C putative (DUF581)
LOC116195437	1034.78	1798.1	1416.44	535.005	598.832	566.918	1285.99	1064.86	1175.42	chromosome 2	NC_045128.1	40212972	40214449	-	116195437	XP_031380487.1	149	calmodulin-7	XM_031524627.1	XP_012838448.1 calmodulin-7-like isoform X1	1.1e-52	97.18	F:GO:0005509; C:GO:0016021	F:calcium ion binding; C:integral component of membrane			AT3G43810.2	100	6e-105	AtCAM7,calmodulin 7,CALMODULIN 7,Z-box Binding Factor 3,ZBF3	calmodulin 7	sp|P62201|CALM_LILLO	Calmodulin OS=Lilium longiflorum PE=2 SV=2	100	149	0	0	1	149	1	149	1e-103	300	149	100
LOC116212661	1004.39	699.608	851.999	452.174	423.599	437.886	193.384	214.314	203.849	chromosome 7	NC_045133.1	6257426	6257830	+	116212661	XP_031403161.1	134	calvin cycle protein CP12-1, chloroplastic-like	XM_031547301.1	PON72393.1Calvin cycle protein	3.9e-42	67.74	C:GO:0009507	C:chloroplast			AT3G62410.1	72.5	6e-33	CP12,CP12 DOMAIN-CONTAINING PROTEIN 1,CP12 domain-containing protein 2	CP12 domain-containing protein 2	sp|Q9LZP9|CP122_ARATH	Calvin cycle protein CP12-2, chloroplastic OS=Arabidopsis thaliana GN=CP12-2 PE=1 SV=1	72.5	80	20	2	57	134	52	131	6e-32	115	80	61.07
LOC116189230	995.992	1533.92	1264.96	269.953	208.866	239.409	24.4835	38.901	31.6923	chromosome 8	NC_045134.1	7162354	7163804	+	116189230	XP_031374657.1	341	BURP domain protein RD22	XM_031518797.1	PSS17806.1BURP domain protein	2.5e-181	77.13	C:GO:0005794	C:Golgi apparatus			AT5G25610.1	48.85	7e-111	ATRD22,RESPONSIVE TO DESSICATION 22,T14C9.150,T14C9_150	BURP domain-containing protein	sp|Q08298|RD22_ARATH	Dehydration-responsive protein RD22 OS=Arabidopsis thaliana GN=RD22 PE=2 SV=1	48.85	393	145	9	2	340	1	391	7e-110	332	391	99.74
LOC116201046	986.018	1032.28	1009.15	209.353	201.148	205.25	30.3181	24.408	27.3631	chromosome 3	NC_045129.1	30416252	30417356	-	116201046	XP_031387977.1	286	aquaporin PIP2-7	XM_031532117.1	XP_012064821.1aquaporin PIP2-4	6.2e-160	93.89	P:GO:0006833; P:GO:0055085; F:GO:0015250; C:GO:0005886; C:GO:0016021	P:water transport; P:transmembrane transport; F:water channel activity; C:plasma membrane; C:integral component of membrane	EC:7	Translocases	AT5G60660.1	82.39	9e-172	MUP24.9,MUP24_9,PIP2F,plasma membrane intrinsic protein 2%3B4	plasma membrane intrinsic protein 2%3B4	sp|Q9ATM4|PIP27_MAIZE	Aquaporin PIP2-7 OS=Zea mays GN=PIP2-7 PE=2 SV=1	81.88	287	51	1	1	286	1	287	2e-174	491	287	100
LOC116210744	983.796	1379.04	1181.42	729.989	772.127	751.058	539.106	559.47	549.288	chromosome 6	NC_045132.1	24970047	24970568	-	116210744	XP_031400633.1	173	zinc finger A20 and AN1 domain-containing stress-associated protein 8	XM_031544773.1	RVX13053.1Zinc finger A20 and AN1 domain-containing stress-associated protein 8	1.7e-95	85.2	F:GO:0003677; F:GO:0008270; C:GO:0016021	F:DNA binding; F:zinc ion binding; C:integral component of membrane			AT1G51200.4	58.52	2e-58	F11M15.7,F11M15_7	A20/AN1-like zinc finger family protein	sp|A3BDI8|SAP8_ORYSJ	Zinc finger A20 and AN1 domain-containing stress-associated protein 8 OS=Oryza sativa subsp. japonica GN=SAP8 PE=2 SV=1	67.43	175	51	4	1	173	1	171	1e-77	235	171	100
LOC116205338	979.198	1944.12	1461.66	1302.01	1219.07	1260.54	1632.33	1706.29	1669.31	chromosome 4	NC_045130.1	37146553	37146990	+	116205338	XP_031393770.1	145	eukaryotic translation initiation factor 1A	XM_031537910.1	XP_010050042.1 eukaryotic translation initiation factor 1A	7.5e-77	98.62	P:GO:0006413; F:GO:0003743	P:translational initiation; F:translation initiation factor activity			AT2G04520.1	91.03	5e-89	T1O3.7,T1O3_7	Nucleic acid-binding%2C OB-fold-like protein	sp|P56331|IF1A_ONOVI	Eukaryotic translation initiation factor 1A OS=Onobrychis viciifolia PE=2 SV=2	93.15	146	8	2	1	145	1	145	8e-90	264	145	100
LOC116196118	968.944	1705.95	1337.45	537.767	458.981	498.374	205.876	376.204	291.04	chromosome 2	NC_045128.1	33131221	33131732	+	116196118	XP_031381541.1	141	protein EARLY RESPONSIVE TO DEHYDRATION 15-like	XM_031525681.1	XP_017609277.1 protein EARLY RESPONSIVE TO DEHYDRATION 15-like	5.1e-77	72.66					AT2G41430.5	33.33	1e-13	CID1,CTC-Interacting Domain 1,DEHYDRATION-INDUCED PROTEIN,EARLY RESPONSIVE TO DEHYDRATION 15,LIGHT STRESS-REGULATED 1,LSR1,T26J13.2	dehydration-induced protein (ERD15)	sp|Q39096|ERD15_ARATH	Protein EARLY RESPONSIVE TO DEHYDRATION 15 OS=Arabidopsis thaliana GN=ERD15 PE=1 SV=1	33.33	156	74	5	15	141	9	163	1e-12	65.9	155	95.09
LOC116188166	951.674	1542.9	1247.29	609.049	526.172	567.611	728.6	660.146	694.373	chromosome 8	NC_045134.1	26386709	26388547	-	116188166	XP_031373204.1	152	ubiquitin-conjugating enzyme E2 2	XM_031517344.1	PSS24385.1Ubiquitin-conjugating enzyme like	5.6e-85	99.07	P:GO:0000209; P:GO:0006281; P:GO:0006355; P:GO:0016574; P:GO:0043161; F:GO:0003700; F:GO:0005524; F:GO:0043565; F:GO:0061631; C:GO:0005634; C:GO:0005737	P:protein polyubiquitination; P:DNA repair; P:regulation of transcription, DNA-templated; P:histone ubiquitination; P:proteasome-mediated ubiquitin-dependent protein catabolic process; F:DNA-binding transcription factor activity; F:ATP binding; F:sequence-specific DNA binding; F:ubiquitin conjugating enzyme activity; C:nucleus; C:cytoplasm	EC:2; EC:2.3.2.23	Transferases; E2 ubiquitin-conjugating enzyme	AT2G02760.4	97.37	1e-109	ATUBC2,T20F6.10,T20F6_10,ubiquitin-conjugating enzyme 2,ubiquiting-conjugating enzyme 2	ubiquiting-conjugating enzyme 2	sp|P42745|UBC2_ARATH	Ubiquitin-conjugating enzyme E2 2 OS=Arabidopsis thaliana GN=UBC2 PE=2 SV=1	97.37	152	4	0	1	152	1	152	9e-109	313	152	100
LOC116213853	948.89	955.477	952.183	511.278	430.99	471.134	193.194	251.693	222.444	chromosome 7	NC_045133.1	7064939	7069243	+	116213853	XP_031404809.1	759	pyrophosphate-energized vacuolar membrane proton pump-like	XM_031548949.1	XP_010039554.1 pyrophosphate-energized vacuolar membrane proton pump	0	95.74	P:GO:1902600; F:GO:0004427; F:GO:0009678; F:GO:0016491; C:GO:0016021	P:proton transmembrane transport; F:inorganic diphosphatase activity; F:pyrophosphate hydrolysis-driven proton transmembrane transporter activity; F:oxidoreductase activity; C:integral component of membrane	EC:7.1.3.1; EC:3.6.1.1; EC:3.6.1; EC:1; EC:3.6; EC:3; EC:7	H(+)-exporting diphosphatase; Inorganic diphosphatase; Acting on acid anhydrides; Oxidoreductases; Acting on acid anhydrides; Hydrolases; Translocases	AT1G15690.1	82.96	0	ARABIDOPSIS THALIANA V-PPASE 3,AtAVP1,ATAVP3,AtVHP1%3B1,AVP-3,F7H2.3,F7H2_3,FUGU 5,FUGU5,VACUOLAR H+ - PYROPHOSPHATASE AVP-3,VHP1	Inorganic H pyrophosphatase family protein	sp|P21616|AVP_VIGRR	Pyrophosphate-energized vacuolar membrane proton pump OS=Vigna radiata var. radiata PE=1 SV=4	83.86	762	116	3	4	759	6	766	0	1298	761	99.35
LOC116207764	944.181	1582.1	1263.14	385.174	368.903	377.038	521.448	473.445	497.447	chromosome 5	NC_045131.1	10113645	10114826	+	116207764	XP_031396714.1	393	S-adenosylmethionine synthase 5-like	XM_031540854.1	XP_010270953.1 S-adenosylmethionine synthase 5	3.8e-231	97.85	P:GO:0006556; P:GO:0006730; F:GO:0004478; F:GO:0005524; F:GO:0046872; C:GO:0005829	P:S-adenosylmethionine biosynthetic process; P:one-carbon metabolic process; F:methionine adenosyltransferase activity; F:ATP binding; F:metal ion binding; C:cytosol	EC:2.5.1; EC:2.5; EC:2; EC:2.5.1.6	Transferring alkyl or aryl groups, other than methyl groups; Transferring alkyl or aryl groups, other than methyl groups; Transferases; Methionine adenosyltransferase	AT1G02500.2	92.37	0	AtSAM1,MAT1,METK1,S-adenosylmethionine synthetase 1,S-ADENOSYLMETHIONINE SYNTHETASE-1,SAM-1	S-adenosylmethionine synthetase 1	sp|A7NVX9|METK2_VITVI	S-adenosylmethionine synthase 2 OS=Vitis vinifera GN=METK2 PE=3 SV=1	95.17	393	19	0	1	393	1	393	0	752	393	100
LOC116215961	941.66	1065.69	1003.67	932.516	800.29	866.403	1079.82	1275.34	1177.58	chromosome 8	NC_045134.1	21792815	21794686	+	116215961	XP_031407667.1	220	glutathione S-transferase F13-like	XM_031551807.1	XP_002263386.1 glutathione S-transferase F13	1.4e-125	83.02	P:GO:0006749; P:GO:0009636; F:GO:0004364; F:GO:0043295; C:GO:0005829	P:glutathione metabolic process; P:response to toxic substance; F:glutathione transferase activity; F:glutathione binding; C:cytosol	EC:2.5.1; EC:2.5.1.18; EC:2.5; EC:2	Transferring alkyl or aryl groups, other than methyl groups; Glutathione transferase; Transferring alkyl or aryl groups, other than methyl groups; Transferases	AT3G62760.1	57.01	2e-90	NA	Glutathione S-transferase family protein	sp|Q9LZI9|GSTFD_ARATH	Glutathione S-transferase F13 OS=Arabidopsis thaliana GN=GSTF13 PE=3 SV=1	57.01	214	91	1	5	218	3	215	2e-89	269	213	97.26
LOC116212974	931.243	1049.04	990.141	505.027	418.748	461.887	341.272	357.355	349.313	chromosome 1	NC_045127.1	51484620	51484934	-	116212974	XP_031403617.1	104	protein METHYLENE BLUE SENSITIVITY 1-like	XM_031547757.1	XP_008805737.1protein METHYLENE BLUE SENSITIVITY 1-like	4e-52	94.26					AT3G02790.1	76.19	7e-51	F13E7.27,F13E7_27,MBS1,METHYLENE BLUE SENSITIVITY 1	zinc finger (C2H2 type) family protein
LOC116198126	920.437	252.751	586.594	5269.41	1797.07	3533.24	1576.87	1741.55	1659.21	chromosome 2	NC_045128.1	904280	905343	+	116198126	XP_031384332.1	149	barwin-like	XM_031528472.1	XP_010043257.1 barwin	1.9e-83	85.15	P:GO:0042742; P:GO:0050832; P:GO:0090501; F:GO:0004540	P:defense response to bacterium; P:defense response to fungus; P:RNA phosphodiester bond hydrolysis; F:ribonuclease activity	EC:3.1; EC:3	Acting on ester bonds; Hydrolases	AT3G04720.1	74.4	5e-63	AtPR4,F7O18.21,F7O18_21,HEL,HEVEIN-LIKE,pathogenesis-related 4,PR-4	pathogenesis-related 4	sp|P28814|BARW_HORVU	Barwin OS=Hordeum vulgare PE=1 SV=1	76.8	125	29	0	25	149	1	125	6e-68	208	125	100
LOC116213519	917.443	774.603	846.023	357.312	403.619	380.466	331.801	336.617	334.209	chromosome 7	NC_045133.1	20922683	20939832	-	116213519	XP_031404359.1	261	pathogenesis-related thaumatin-like protein 3.5 isoform X1	XM_031548499.1	XP_021902607.1thaumatin-like protein 1b	3.5e-129	74.62	P:GO:0006952; C:GO:0005576; C:GO:0016020	P:defense response; C:extracellular region; C:membrane			AT1G75800.1	66.94	3e-116	T4O12.3,T4O12_3	Pathogenesis-related thaumatin superfamily protein	sp|P83332|TLP1_PRUPE	Thaumatin-like protein 1 OS=Prunus persica PE=2 SV=1	54.24	236	102	4	18	252	16	246	4e-82	253	231	93.9
LOC116189346	908.304	3202.75	2055.53	587.354	1142.27	864.812	2450.97	5361.34	3906.15	chromosome 8	NC_045134.1	11460204	11461161	-	116189346	XP_031374832.1	143	abscisic stress-ripening protein 1-like	XM_031518972.1	OWM63992.1hypothetical protein CDL15_Pgr012033	4.8e-12	99.1										sp|P37219|ASR2_SOLLC	Abscisic stress-ripening protein 2 OS=Solanum lycopersicum GN=ASR2 PE=4 SV=1	73.53	68	18	0	56	123	26	93	2e-17	77.4	68	59.65
LOC116193488	907.453	1213.15	1060.3	629.465	559.466	594.466	367.223	478.272	422.748	chromosome 2	NC_045128.1	5365214	5367199	-	116193488	XP_031378068.1	359	cysteine protease RD19A-like	XM_031522208.1	XP_010028631.1 cysteine protease RD19A	1.8e-176	89.79	P:GO:0051603; F:GO:0004197; C:GO:0005615; C:GO:0005764	P:proteolysis involved in cellular protein catabolic process; F:cysteine-type endopeptidase activity; C:extracellular space; C:lysosome	EC:3.4.22; EC:3.4.22.1; EC:3.4.99; EC:3.4.22.41; EC:3.4.22.40; EC:3.4.22.34; EC:3.4.22.8; EC:3.4.22.28; EC:3.4.22.16; EC:3.4.22.27; EC:3.4.22.38; EC:3.4.22.15; EC:3.4.22.14; EC:3.4; EC:3	Acting on peptide bonds (peptidases); Cathepsin B; Acting on peptide bonds (peptidases); Cathepsin F; Bleomycin hydrolase; Legumain; Clostripain; Picornain 3C; Cathepsin H; Cathepsin S; Cathepsin K; Cathepsin L; Actinidain; Acting on peptide bonds (peptidases); Hydrolases	AT4G39090.1	80.06	0	F19H22.190,F19H22_190,RD19A,RESPONSIVE TO DEHYDRATION 19,RESPONSIVE TO DEHYDRATION 19A	Papain family cysteine protease	sp|P43296|RD19A_ARATH	Cysteine proteinase RD19a OS=Arabidopsis thaliana GN=RD19A PE=2 SV=1	80.06	341	64	2	23	359	28	368	0	580	341	92.66
LOC116198979	893.193	770.066	831.63	561.674	583.621	572.648	185.482	211.567	198.524	chromosome 1	NC_045127.1	677296	681646	-	116198979	XP_031385122.1	766	pyrophosphate-energized vacuolar membrane proton pump	XM_031529262.1	PON35967.1Pyrophosphate-energised proton pump	0	97.01	P:GO:1902600; F:GO:0004427; F:GO:0009678; C:GO:0016021	P:proton transmembrane transport; F:inorganic diphosphatase activity; F:pyrophosphate hydrolysis-driven proton transmembrane transporter activity; C:integral component of membrane	EC:7.1.3.1; EC:3.6.1.1; EC:3.6.1; EC:3.6; EC:3; EC:7	H(+)-exporting diphosphatase; Inorganic diphosphatase; Acting on acid anhydrides; Acting on acid anhydrides; Hydrolases; Translocases	AT1G15690.1	88.51	0	ARABIDOPSIS THALIANA V-PPASE 3,AtAVP1,ATAVP3,AtVHP1%3B1,AVP-3,F7H2.3,F7H2_3,FUGU 5,FUGU5,VACUOLAR H+ - PYROPHOSPHATASE AVP-3,VHP1	Inorganic H pyrophosphatase family protein	sp|P21616|AVP_VIGRR	Pyrophosphate-energized vacuolar membrane proton pump OS=Vigna radiata var. radiata PE=1 SV=4	90.33	765	72	1	2	766	4	766	0	1395	763	99.61
LOC116194685	893.154	1033.56	963.357	333.916	283.522	308.719	746.223	620.153	683.188	chromosome 2	NC_045128.1	22152913	22154921	-	116194685	XP_031379422.1	485	adenosylhomocysteinase	XM_031523562.1	XP_027340522.1adenosylhomocysteinase isoform X1	5.3e-283	98.39	P:GO:0006730; P:GO:0033353; F:GO:0004013; C:GO:0005829	P:one-carbon metabolic process; P:S-adenosylmethionine cycle; F:adenosylhomocysteinase activity; C:cytosol	EC:3.3; EC:3; EC:3.3.1.1; EC:3.3.1	Acting on ether bonds; Hydrolases; Adenosylhomocysteinase; Acting on ether bonds	AT4G13940.1	92.16	0	ATSAHH1,DL3010W,EMB1395,EMBRYO DEFECTIVE 1395,FCAALL.35,HOMOLOGY-DEPENDENT GENE SILENCING 1,MATERNAL EFFECT EMBRYO ARREST 58,MEE58,S-ADENOSYL-L-HOMOCYSTEIN HYDROLASE 1,S-ADENOSYL-L-HOMOCYSTEINE HYDROLASE,SAH1,SAHH1	S-adenosyl-L-homocysteine hydrolase	sp|Q01781|SAHH_PETCR	Adenosylhomocysteinase OS=Petroselinum crispum GN=SAHH PE=2 SV=2	91.55	485	41	0	1	485	1	485	0	936	485	100
LOC116209474	884.388	1212.46	1048.42	211.707	164.338	188.022	29.4261	29.6309	29.5285	chromosome 5	NC_045131.1	13288602	13289629	+	116209474	XP_031398978.1	205	photosystem I reaction center subunit II, chloroplastic-like	XM_031543118.1	XP_018846831.1 photosystem I reaction center subunit II, chloroplastic-like	1.7e-110	89.66	P:GO:0015979; C:GO:0009535; C:GO:0009538	P:photosynthesis; C:chloroplast thylakoid membrane; C:photosystem I reaction center			AT1G03130.1	75.73	2e-108	photosystem I subunit D-2,PSI-D	photosystem I subunit D-2	sp|P32869|PSAD_CUCSA	Photosystem I reaction center subunit II, chloroplastic OS=Cucumis sativus GN=psaD PE=1 SV=1	77.29	207	45	1	1	205	1	207	3e-114	331	207	100
LOC116201220	880.483	902.857	891.67	1477.67	1648.3	1562.99	440.981	427.869	434.425	chromosome 3	NC_045129.1	14224113	14225531	-	116201220	XP_031388220.1	324	translation initiation factor IF-2-like	XM_031532360.1	XP_023871411.1aspartate, glycine, lysine and serine-rich protein-like	3.7e-68	61.21	P:GO:0006979	P:response to oxidative stress			AT1G80130.1	45.02	1e-50	F18B13.21,F18B13_21	Tetratricopeptide repeat (TPR)-like superfamily protein
LOC116210975	869.515	931.161	900.338	336.056	344.853	340.454	173.096	154.236	163.666	chromosome 6	NC_045132.1	20280535	20285422	+	116210975	XP_031401009.1	582	protein NRT1/ PTR FAMILY 3.1-like	XM_031545149.1	XP_021637938.1protein NRT1/ PTR FAMILY 3.1-like	0	86.88	P:GO:0055085; F:GO:0022857; C:GO:0005886; C:GO:0016021	P:transmembrane transport; F:transmembrane transporter activity; C:plasma membrane; C:integral component of membrane	EC:7	Translocases	AT1G68570.1	72.63	0	AtNPF3.1,F24J5.19,F24J5_19,NPF3.1,NRT1/ PTR family 3.1	Major facilitator superfamily protein;start_range=.,25746994	sp|Q9SX20|PTR18_ARATH	Protein NRT1/ PTR FAMILY 3.1 OS=Arabidopsis thaliana GN=NPF3.1 PE=2 SV=1	72.63	581	145	4	4	579	12	583	0	851	572	95.97
LOC116192987	866.735	2497.55	1682.14	312.943	458.108	385.525	1188.18	1599.38	1393.78	chromosome 1	NC_045127.1	53378182	53378885	+	116192987	XP_031377565.1	100	cysteine-rich and transmembrane domain-containing protein WIH2	XM_031521705.1	PRQ49708.1putative cysteine-rich transmembrane CYSTM domain-containing protein	3.6e-29	78.19	C:GO:0005886; C:GO:0016021	C:plasma membrane; C:integral component of membrane			AT5G04080.1	57.41	2e-12	F21E1.3	cysteine-rich TM module stress tolerance protein
LOC116196942	864.435	788.328	826.381	441.684	368.983	405.334	217.274	170.452	193.863	chromosome 2	NC_045128.1	8692755	8693384	-	116196942	XP_031382764.1	209	uncharacterized protein LOC116196942	XM_031526904.1	XP_010047203.1 homeobox protein Nkx-6.1	5.6e-125	77.61					AT5G11090.1	54.95	4e-56	T5K6.80,T5K6_80	serine-rich protein-like protein
LOC116196335	858.86	1477.26	1168.06	361.851	402.848	382.35	1830.08	1787.07	1808.57	chromosome 2	NC_045128.1	5503133	5503615	-	116196335	XP_031381864.1	160	bZIP transcription factor 11-like	XM_031526004.1	XP_021905988.1bZIP transcription factor 11-like	8.6e-55	72.25	P:GO:0045893; F:GO:0000976; F:GO:0003700; C:GO:0005634	P:positive regulation of transcription, DNA-templated; F:transcription regulatory region sequence-specific DNA binding; F:DNA-binding transcription factor activity; C:nucleus			AT1G75390.1	52.83	8e-45	AtbZIP44,basic leucine-zipper 44,F1B16.8,F1B16_8	basic leucine-zipper 44	sp|P24068|OCS1_MAIZE	Ocs element-binding factor 1 OS=Zea mays GN=OBF1 PE=2 SV=2	45.87	109	57	2	8	116	2	108	7e-20	85.5	107	70.86
LOC116212023	853.219	1044.74	948.98	1228.07	1087.42	1157.74	1048.99	889.469	969.23	chromosome 6	NC_045132.1	25561760	25563562	-	116212023	XP_031402459.1	221	elongation factor 1-beta 2-like isoform X2	XM_031546598.1	XP_010031680.1 elongation factor 1-beta 1	1.6e-79	87.1	P:GO:0006414; P:GO:0050790; F:GO:0003746; F:GO:0005085; C:GO:0005829; C:GO:0005853	P:translational elongation; P:regulation of catalytic activity; F:translation elongation factor activity; F:guanyl-nucleotide exchange factor activity; C:cytosol; C:eukaryotic translation elongation factor 1 complex			AT5G12110.1	72.37	4e-103	MXC9.7,MXC9_7	elongation factor 1-beta 1	sp|Q84WM9|EF1B1_ARATH	Elongation factor 1-beta 1 OS=Arabidopsis thaliana GN=At5g12110 PE=2 SV=2	72.37	228	56	1	1	221	1	228	4e-102	302	228	100
LOC116207773	853.033	466.959	659.996	1418.55	846.246	1132.4	957.087	704.027	830.557	chromosome 5	NC_045131.1	533900	534585	+	116207773	XP_031396725.1	163	probable non-specific lipid-transfer protein AKCS9	XM_031540865.1	XP_006430725.1non-specific lipid-transfer protein 2	3.4e-46	80.93	P:GO:0006869	P:lipid transport			AT3G18280.2	62.79	2e-34	NA	Bifunctional inhibitor/lipid-transfer protein/seed storage 2S albumin superfamily protein	sp|P82353|NLTP2_PRUAR	Non-specific lipid-transfer protein 2 OS=Prunus armeniaca PE=1 SV=1	73.53	68	18	0	96	163	1	68	4e-29	107	68	100
LOC116208833	832.284	1013.45	922.867	761.519	909.761	835.64	410.315	496.685	453.5	chromosome 5	NC_045131.1	12880780	12883901	+	116208833	XP_031398258.1	236	stem-specific protein TSJT1-like	XM_031542398.1	XP_010024397.1 stem-specific protein TSJT1-like	1.5e-131	93.44	F:GO:0016787	F:hydrolase activity	EC:3	Hydrolases	AT5G19140.1	77.25	8e-137	ATAILP1,T24G5.40,T24G5_40	aluminum induced protein with YGL and LRDR motifs;start_range=.,6424779	sp|P24805|TSJT1_TOBAC	Stem-specific protein TSJT1 OS=Nicotiana tabacum GN=TSJT1 PE=2 SV=1	44.97	149	79	2	1	147	1	148	3e-37	133	148	99.33
LOC116194515	826.521	902.257	864.389	960.326	747.104	853.715	596.477	659.222	627.85	chromosome 2	NC_045128.1	42011151	42014535	-	116194515	XP_031379189.1	509	aspartic proteinase A1-like	XM_031523329.1	XP_010035554.1 aspartic proteinase A1	1.6e-298	89.07	P:GO:0006355; P:GO:0006508; P:GO:0006629; F:GO:0003700; F:GO:0004190; F:GO:0043565; C:GO:0005634	P:regulation of transcription, DNA-templated; P:proteolysis; P:lipid metabolic process; F:DNA-binding transcription factor activity; F:aspartic-type endopeptidase activity; F:sequence-specific DNA binding; C:nucleus	EC:3.4.99; EC:3.4.23.1; EC:3.4.23; EC:3.4.23.32; EC:3.4.23.43; EC:3.4.23.20; EC:3.4.23.25; EC:3.4.23.36; EC:3.4.23.4; EC:3.4.23.35; EC:3.4.23.5; EC:3.4.23.34; EC:3.4.23.15; EC:3.4; EC:3	Acting on peptide bonds (peptidases); Pepsin A; Acting on peptide bonds (peptidases); Scytalidopepsin B; Prepilin peptidase; Penicillopepsin; Saccharopepsin; Signal peptidase II; Chymosin; Barrierpepsin; Cathepsin D; Cathepsin E; Renin; Acting on peptide bonds (peptidases); Hydrolases	AT1G11910.1	72.92	0	aspartic proteinase A1,ATAPA1,F12F1.24,F12F1_24	aspartic proteinase A1	sp|O65390|APA1_ARATH	Aspartic proteinase A1 OS=Arabidopsis thaliana GN=APA1 PE=1 SV=1	72.92	506	132	2	5	509	5	506	0	786	502	99.21
LOC116201978	825.956	1567.44	1196.7	672.569	569.834	621.201	508.103	648.283	578.193	chromosome 3	NC_045129.1	2078396	2080382	-	116201978	XP_031389334.1	221	GTP-binding nuclear protein Ran1B	XM_031533474.1	XP_010049961.1 GTP-binding nuclear protein Ran1A	5.2e-116	96.22	P:GO:0000054; P:GO:0006606; F:GO:0003924; F:GO:0005525; C:GO:0005634; C:GO:0009507	P:ribosomal subunit export from nucleus; P:protein import into nucleus; F:GTPase activity; F:GTP binding; C:nucleus; C:chloroplast	EC:3.6.1; EC:3.6; EC:3; EC:3.6.1.15	Acting on acid anhydrides; Acting on acid anhydrides; Hydrolases; Nucleoside-triphosphate phosphatase	AT5G55190.1	95.48	1e-158	ATRAN3,MCO15.14,MCO15_14,RAN GTPase 3,RAN GTPASE 3	RAN GTPase 3	sp|P41918|RANA1_TOBAC	GTP-binding nuclear protein Ran-A1 OS=Nicotiana tabacum GN=RAN-A1 PE=2 SV=1	95.02	221	11	0	1	221	1	221	7e-158	443	221	100
LOC116200701	823.796	1013.89	918.843	242.855	164.024	203.44	26.5519	33.2856	29.9188	chromosome 3	NC_045129.1	3853307	3854248	-	116200701	XP_031387414.1	144	photosystem I reaction center subunit VI, chloroplastic	XM_031531554.1	XP_002304206.1photosystem I reaction center subunit VI, chloroplastic	4e-73	94.55	P:GO:0015979; C:GO:0009535; C:GO:0009538; C:GO:0016021	P:photosynthesis; C:chloroplast thylakoid membrane; C:photosystem I reaction center; C:integral component of membrane			AT1G52230.1	81.38	1e-80	F9I5.11,F9I5_11,PHOTOSYSTEM I REACTION CENTER SUBUNIT VI-2,PHOTOSYSTEM I SUBUNIT H-2,photosystem I subunit H2,PSAH-2,PSI-H	photosystem I subunit H2	sp|P22179|PSAH_SPIOL	Photosystem I reaction center subunit VI, chloroplastic OS=Spinacia oleracea GN=PSAH PE=1 SV=1	83.33	144	24	0	1	144	1	144	1e-82	246	144	100
LOC116206445	821.844	379.392	600.618	555.289	162.97	359.13	35.6185	37.8964	36.7574	chromosome 4	NC_045130.1	9044414	9045094	-	116206445	XP_031395181.1	226	protein P21-like	XM_031539321.1	XP_027181246.1thaumatin-like protein	5.6e-134	89.26	P:GO:0006952; C:GO:0005576	P:defense response; C:extracellular region			AT4G11650.1	70.35	2e-109	ATOSM34,osmotin 34,T5C23.80,T5C23_80	osmotin 34	sp|P81370|TLP_ACTDE	Thaumatin-like protein OS=Actinidia deliciosa GN=tlp PE=1 SV=2	76.11	226	53	1	1	226	1	225	2e-124	358	225	100
LOC116208249	821.225	1518.53	1169.88	730.431	790.009	760.22	147.922	321.828	234.875										XR_004157024.1	OWM64451.1hypothetical protein CDL15_Pgr020418	8e-31	100
LOC116202280	821.16	796.638	808.899	409.46	385.329	397.394	192.452	206.58	199.516	chromosome 4	NC_045130.1	35023072	35025013	-	116202280	XP_031389641.1	266	uncharacterized protein LOC116202280 isoform X2	XM_031533780.1	EOX92922.1Alpha-crystallin domain 32.1, putative isoform 1	8e-148	69.85					AT1G06460.1	37.74	4e-46	ACD31.2,ALPHA-CRYSTALLIN DOMAIN 31.2,alpha-crystallin domain 32.1,F12K11.19,F12K11_19	alpha-crystallin domain 32.1	sp|Q4UKR8|HSPC2_RICFE	Small heat shock protein C2 OS=Rickettsia felis (strain ATCC VR-1525 / URRWXCal2) GN=hspC2 PE=3 SV=1	33.33	99	59	1	167	265	50	141	1e-11	64.7	92	59.74
LOC116213753	807.535	1015.62	911.577	509.713	593.345	551.529	601.182	460.406	530.794	chromosome 7	NC_045133.1	27222999	27224372	-	116213753	XP_031404663.1	457	polyubiquitin	XM_031548803.1	OTG28215.1 putative ubiquitin	3e-253	99.52	P:GO:0016567; P:GO:0019941; F:GO:0031386; F:GO:0031625; C:GO:0005634; C:GO:0005737; C:GO:0005840	P:protein ubiquitination; P:modification-dependent protein catabolic process; F:protein tag; F:ubiquitin protein ligase binding; C:nucleus; C:cytoplasm; C:ribosome			AT4G05320.4	99.78	0	C17L7.240,C17L7_240,polyubiquitin 10,UBI10,ubiquitin 10	polyubiquitin 10	sp|Q8H159|UBQ10_ARATH	Polyubiquitin 10 OS=Arabidopsis thaliana GN=UBQ10 PE=1 SV=2	99.78	457	1	0	1	457	1	457	0	902	457	100
LOC116215996	806.856	1070.18	938.518	688.028	839.612	763.82	888.673	1192.13	1040.4	chromosome 8	NC_045134.1	22142048	22143521	+	116215996	XP_031407722.1	161	universal stress protein PHOS34-like	XM_031551862.1	XP_010038207.1 universal stress protein PHOS34	8.6e-84	90.93	F:GO:0016787	F:hydrolase activity	EC:3	Hydrolases	AT2G47710.1	76.13	1e-83	F17A22.10	Adenine nucleotide alpha hydrolases-like superfamily protein	sp|Q57951|Y531_METJA	Universal stress protein MJ0531 OS=Methanocaldococcus jannaschii (strain ATCC 43067 / DSM 2661 / JAL-1 / JCM 10045 / NBRC 100440) GN=MJ0531 PE=3 SV=1	31.93	119	73	3	40	158	58	168	5e-10	58.5	111	65.29
LOC116214851	806.104	1112.77	959.437	262.007	221.93	241.969	72.3609	80.4365	76.3987	chromosome 7	NC_045133.1	1092777	1093403	+	116214851	XP_031406192.1	208	uncharacterized protein LOC116214851	XM_031550332.1	PKI56974.1hypothetical protein CRG98_022648	1.6e-121	67.96					AT5G14895.1	40.48	1e-28	NA	NHL domain protein
LOC116195339	803.45	819.337	811.394	595.761	548.516	572.139	385.635	435.762	410.698	chromosome 2	NC_045128.1	40439922	40441198	+	116195339	XP_031380319.1	286	uncharacterized protein LOC116195339	XM_031524459.1	PSS07839.1Titin like	1.2e-167	63.34	C:GO:0016021	C:integral component of membrane			AT5G18130.1	36.3	1e-37	MRG7.9,MRG7_9	transmembrane protein
LOC116203675	800.377	1127.1	963.738	899.106	778.009	838.558	511.635	585.088	548.361	chromosome 1	NC_045127.1	5239723	5241349	+	116203675	XP_031391396.1	150	high mobility group B protein 3-like	XM_031535536.1	XP_021285451.1HMG1/2-like protein	3.9e-42	77.11	F:GO:0003677; C:GO:0005634	F:DNA binding; C:nucleus			AT1G20693.2	67.79	1e-59	high mobility group B2,HIGH MOBILITY GROUP BETA 1,HMG BETA 1,NFD02,NFD2,NUCLEOSOME/CHROMATIN ASSEMBLY FACTOR GROUP D 02,NUCLEOSOME/CHROMATIN ASSEMBLY FACTOR GROUP D 2	high mobility group B2	sp|P93047|HMGB3_ARATH	High mobility group B protein 3 OS=Arabidopsis thaliana GN=HMGB3 PE=1 SV=1	70.45	132	32	2	1	132	1	125	2e-55	177	125	88.65
LOC116208328	793.65	1264.77	1029.21	1565.68	1299.3	1432.49	671.954	956.725	814.34	chromosome 5	NC_045131.1	26535280	26536918	+	116208328	XP_031397565.1	124	auxin-repressed 12.5 kDa protein-like	XM_031541705.1	XP_010540457.1 dormancy-associated protein homolog 1-like isoform X2	1.2e-55	86.03	F:GO:0003677; F:GO:0016740; F:GO:0046872; C:GO:0009536	F:DNA binding; F:transferase activity; F:metal ion binding; C:plastid	EC:2	Transferases	AT1G28330.1	68	8e-48	AtDRM1,DORMANCY-ASSOCIATED PROTEIN 1,dormancy-associated protein-like 1,DRM1,F3H9.1,F3H9_1	dormancy-associated protein-like 1;start_range=.,9934134	sp|Q05349|12KD_FRAAN	Auxin-repressed 12.5 kDa protein OS=Fragaria ananassa PE=2 SV=1	58.87	124	37	3	1	124	1	110	2e-38	131	110	99.1
LOC116207447	793.415	1227.97	1010.69	702.774	808.578	755.676	437.01	479.63	458.32	chromosome 5	NC_045131.1	6591841	6594201	-	116207447	XP_031396246.1	376	GDP-mannose 3,5-epimerase 1	XM_031540386.1	XP_021891285.1GDP-mannose 3,5-epimerase 2	7e-223	98.53	P:GO:0006357; F:GO:0003712; F:GO:0047918; F:GO:0051287; C:GO:0016021; C:GO:0016592	P:regulation of transcription by RNA polymerase II; F:transcription coregulator activity; F:GDP-mannose 3,5-epimerase activity; F:NAD binding; C:integral component of membrane; C:mediator complex	EC:5.1; EC:5; EC:5.1.3.18; EC:5.1.3	Racemases and epimerases; Isomerases; GDP-mannose 3,5-epimerase; Racemases and epimerases	AT5G28840.2	91.78	0	''GDP-D-mannose 3',5'-epimerase,5'-epimerase'',F7P1.20,F7P1_20,GDP-D-mannose 3'	GDP-D-mannose 3'%2C5'-epimerase	sp|A3C4S4|GME1_ORYSJ	GDP-mannose 3,5-epimerase 1 OS=Oryza sativa subsp. japonica GN=GME-1 PE=1 SV=1	92.59	378	26	1	1	376	1	378	0	743	378	100
LOC116199936	782.692	1159.86	971.276	1729.07	2094.88	1911.97	2816.85	2289.62	2553.23	chromosome 3	NC_045129.1	35910595	35912523	+	116199936	XP_031386385.1	181	ADP-ribosylation factor 2	XM_031530525.1	RDX60239.1ADP-ribosylation factor 2	1.2e-100	98.26	P:GO:0005975; P:GO:0006886; P:GO:0009234; P:GO:0016192; P:GO:0046854; P:GO:0048015; F:GO:0004650; F:GO:0005525; F:GO:0008935; F:GO:0016301; C:GO:0005618; C:GO:0005777; C:GO:0009507; C:GO:0016021	P:carbohydrate metabolic process; P:intracellular protein transport; P:menaquinone biosynthetic process; P:vesicle-mediated transport; P:phosphatidylinositol phosphorylation; P:phosphatidylinositol-mediated signaling; F:polygalacturonase activity; F:GTP binding; F:1,4-dihydroxy-2-naphthoyl-CoA synthase activity; F:kinase activity; C:cell wall; C:peroxisome; C:chloroplast; C:integral component of …	EC:4.1; EC:3.2; EC:2.7; EC:2; EC:4.1.3.36; EC:3; EC:4; EC:3.2.1; EC:3.2.1.15; EC:4.1.3	Carbon-carbon lyases; Glycosylases; Transferring phosphorus-containing groups; Transferases; 1,4-dihydroxy-2-naphthoyl-CoA synthase; Hydrolases; Lyases; Glycosylases; Endo-polygalacturonase; Carbon-carbon lyases	AT5G14670.3	98.9	8e-132	ADP-ribosylation factor A1B,ATARFA1B,T15N1.160,T15N1_160	ADP-ribosylation factor A1B	sp|P51823|ARF2_ORYSJ	ADP-ribosylation factor 2 OS=Oryza sativa subsp. japonica GN=ARF PE=2 SV=2	99.45	181	1	0	1	181	1	181	6e-132	374	181	100
LOC116189976	767.349	1186.13	976.74	1358.9	1098.83	1228.87	1255.5	1235.15	1245.33	Un	NW_022204061.1	9405	10791	+	116189976	XP_031375505.1	56	40S ribosomal protein S29-like	XM_031519645.1	XP_018827642.1 40S ribosomal protein S29-like	4.6e-28	98.43	P:GO:0006412; F:GO:0003735; F:GO:0008270; C:GO:0022627	P:translation; F:structural constituent of ribosome; F:zinc ion binding; C:cytosolic small ribosomal subunit			AT4G33865.1	91.07	3e-32	NA	Ribosomal protein S14p/S29e family protein	sp|Q5I7K3|RS29_WHEAT	40S ribosomal protein S29 OS=Triticum aestivum GN=RPS29 PE=1 SV=1	89.29	56	6	0	1	56	1	56	6e-32	110	56	100
LOC116203228	767.007	1067.75	917.379	397.116	357.89	377.503	229.481	229.832	229.656	chromosome 4	NC_045130.1	39942983	39945717	-	116203228	XP_031390763.1	148	late embryogenesis abundant protein At5g17165-like	XM_031534903.1	XP_021624314.1late embryogenesis abundant protein At5g17165-like	8.9e-81	68.89					AT5G17165.1	50	4e-29	NA	hypothetical protein
LOC116210876	756.665	909.827	833.246	862.19	1240.29	1051.24	363.871	261.666	312.769	chromosome 6	NC_045132.1	18702835	18703696	-	116210876	XP_031400850.1	156	MLP-like protein 328	XM_031544990.1	XP_010066615.1 MLP-like protein 328	1.1e-85	82.47	P:GO:0006952	P:defense response			AT2G01520.1	46.67	8e-43	(Zusammen-CA)-enhanced 1,F2I9.14,F2I9_14,MLP-like protein 328,ZCE1	MLP-like protein 328	sp|Q9ZVF3|ML328_ARATH	MLP-like protein 328 OS=Arabidopsis thaliana GN=MLP328 PE=2 SV=1	46.67	150	79	1	6	154	2	151	7e-42	142	150	99.34
LOC116213382	756.624	1401.76	1079.19	561.019	361.977	461.498	248.329	375.252	311.791	chromosome 1	NC_045127.1	7353617	7355118	+	116213382	XP_031404134.1	118	thioredoxin H1	XM_031548274.1	XP_010254672.1 thioredoxin H-type-like	1.6e-59	89.16	P:GO:0006662; F:GO:0015035	P:glycerol ether metabolic process; F:protein disulfide oxidoreductase activity	EC:1; EC:1.8	Oxidoreductases; Acting on a sulfur group of donors	AT3G51030.1	73.64	2e-59	ARABIDOPSIS THALIANA THIOREDOXIN H-TYPE 1,ATTRX H1,ATTRX1,THIOREDOXIN,thioredoxin H-type 1	thioredoxin H-type 1	sp|Q43636|TRXH_RICCO	Thioredoxin H-type OS=Ricinus communis PE=3 SV=1	76.36	110	26	0	2	111	3	112	1e-59	185	110	93.22
LOC116209294	754.247	2229.61	1491.93	7.46463	32.2302	19.8474	2.24671	0.690071	1.46839	chromosome 5	NC_045131.1	12449116	12449712	+	116209294	XP_031398752.1	198	protein DMP2	XM_031542892.1	XP_002516830.1protein DMP2	3e-111	76.89	P:GO:0010256; C:GO:0005737; C:GO:0016021; C:GO:0043231	P:endomembrane system organization; C:cytoplasm; C:integral component of membrane; C:intracellular membrane-bounded organelle			AT3G21550.1	54.75	3e-63	Arabidopsis thaliana DUF679 domain membrane protein 2,AtDMP2,DUF679 domain membrane protein 2	transmembrane protein%2C putative (DUF679 domain membrane protein 2)
LOC116201865	744.92	614.401	679.66	974.949	957.536	966.242	881.963	745.573	813.768	chromosome 3	NC_045129.1	34398914	34402292	+	116201865	XP_031389162.1	686	YTH domain-containing protein ECT4-like	XM_031533302.1	XP_015878822.1YTH domain-containing family protein 1-like isoform X1	0	81.38	P:GO:0006508; P:GO:0061157; F:GO:0003729; F:GO:0004252; C:GO:0005737; C:GO:0016021	P:proteolysis; P:mRNA destabilization; F:mRNA binding; F:serine-type endopeptidase activity; C:cytoplasm; C:integral component of membrane	EC:3.4.21.73; EC:3.4.24.7; EC:3.4.21.71; EC:3.4.24.3; EC:3.4.21.34; EC:3.4.21.78; EC:3.4.21.75; EC:3.4.21.26; EC:3.4.21.27; EC:3.4.21.68; EC:3.4.21.69; EC:3.4.24.34; EC:3.4.21.41; EC:3.4.21.83; EC:3.4.21.88; EC:3.4.21.45; EC:3.4.21.89; EC:3.4.21.42; EC:3.4.19.1; EC:3.4.21.43; EC:3.4.21.87; EC:3.4.21.38; EC:3.4.21.35; EC:3.4.21.79; EC:3.4.21.36; EC:3.4.21.102; EC:3.4.21.39; EC:3.4.21; EC:3.4.21.4;…	U-plasminogen activator; Interstitial collagenase; Pancreatic elastase II; Microbial collagenase; Plasma kallikrein; Granzyme A; Furin; Prolyl oligopeptidase; Coagulation factor XIa; T-plasminogen activator; Protein C (activated); Neutrophil collagenase; Complement subcomponent C1r; Oligopeptidase B; Repressor LexA; Complement factor I; Signal peptidase I; Complement subcomponent C1s; Acylaminoac…	AT3G13460.1	57.96	0	evolutionarily conserved C-terminal region 2	evolutionarily conserved C-terminal region 2	sp|Q91YT7|YTHD2_MOUSE	YTH domain-containing family protein 2 OS=Mus musculus GN=Ythdf2 PE=1 SV=1	54.7	181	79	1	435	615	398	575	2e-57	209	178	30.74
LOC116208517	735.996	740.593	738.294	460.733	430.221	445.477	78.1953	90.808	84.5017	chromosome 5	NC_045131.1	2599209	2599962	+	116208517	XP_031397864.1	211	NDR1/HIN1-like protein 1	XM_031542004.1	XP_010059120.1 NDR1/HIN1-like protein 12	2.6e-116	89.24	C:GO:0009506; C:GO:0016021; C:GO:0046658	C:plasmodesma; C:integral component of membrane; C:anchored component of plasma membrane			AT3G11660.1	66.35	2e-103	NDR1/HIN1-like 1	NDR1/HIN1-like 1	sp|Q9SJ52|YLS9_ARATH	Protein YLS9 OS=Arabidopsis thaliana GN=YLS9 PE=2 SV=1	31.67	180	107	6	10	179	26	199	7e-20	88.6	174	76.65
LOC116194991	733.887	678.432	706.159	339.925	302.536	321.231	87.9681	134.339	111.154	chromosome 2	NC_045128.1	40722539	40724124	-	116194991	XP_031379795.1	260	oxygen-evolving enhancer protein 2-1, chloroplastic-like	XM_031523935.1	RDY14077.1Oxygen-evolving enhancer protein 2, chloroplastic	2e-138	90.42	P:GO:0015979; F:GO:0005509; C:GO:0009654; C:GO:0019898	P:photosynthesis; F:calcium ion binding; C:photosystem II oxygen evolving complex; C:extrinsic component of membrane			AT1G06680.1	75.47	2e-144	F12K11.3,F12K11_3,OE23,OEE2,OXYGEN EVOLVING COMPLEX SUBUNIT 23 KDA,OXYGEN-EVOLVING ENHANCER PROTEIN 2,PHOTOSYSTEM II SUBUNIT P,photosystem II subunit P-1,PSII-P	photosystem II subunit P-1	sp|Q7DM39|PSBP1_TOBAC	Oxygen-evolving enhancer protein 2-1, chloroplastic OS=Nicotiana tabacum GN=PSBP1 PE=3 SV=2	77.61	268	52	2	1	260	1	268	3e-152	432	268	100
LOC116207657	732.937	586.925	659.931	501.108	453.817	477.462	175.641	161.339	168.49	chromosome 5	NC_045131.1	13444539	13447688	+	116207657	XP_031396567.1	531	FRIGIDA-like protein 4a	XM_031540707.1	XP_010024304.1 FRIGIDA-like protein 4a	6.6e-255	80.64	P:GO:0009908; P:GO:0030154	P:flower development; P:cell differentiation			AT3G22440.1	71.51	0	NA	FRIGIDA-like protein	sp|Q9LUV4|FRL4A_ARATH	FRIGIDA-like protein 4a OS=Arabidopsis thaliana GN=FRL4A PE=2 SV=1	71.51	523	125	9	1	520	1	502	0	729	502	94.36
LOC116211320	726.577	1028.17	877.374	1234.57	1401.93	1318.25	2412.06	1931.87	2171.97	chromosome 6	NC_045132.1	27431428	27434127	-	116211320	XP_031401507.1	166	ubiquitin-conjugating enzyme E2 7	XM_031545647.1	XP_021628784.1ubiquitin-conjugating enzyme E2 7 isoform X1	2.6e-91	98.83	P:GO:0000209; P:GO:0006511; F:GO:0005524; F:GO:0061631	P:protein polyubiquitination; P:ubiquitin-dependent protein catabolic process; F:ATP binding; F:ubiquitin conjugating enzyme activity	EC:2; EC:2.3.2.23	Transferases; E2 ubiquitin-conjugating enzyme	AT5G59300.1	91.57	3e-105	ARABIDOPSIS THALIANA UBIQUITIN CARRIER PROTEIN 7,ATUBC7,MNC17.22,MNC17_22,ubiquitin carrier protein 7	ubiquitin-conjugating enzyme E2;start_range=.,23919868	sp|Q42540|UBC7_ARATH	Ubiquitin-conjugating enzyme E2 7 OS=Arabidopsis thaliana GN=UBC7 PE=1 SV=1	91.57	166	14	0	1	166	1	166	3e-104	302	166	100
LOC116213800	723.799	918.584	821.191	291.499	302.57	297.034	247.533	214.122	230.827	chromosome 7	NC_045133.1	24022342	24024393	-	116213800	XP_031404736.1	444	tubulin alpha chain isoform X2	XM_031548875.1	NP_001289660.1tubulin alpha chain-like	2.8e-256	99.65	P:GO:0000226; P:GO:0000278; F:GO:0003924; F:GO:0005200; F:GO:0005525; C:GO:0005737; C:GO:0005874	P:microtubule cytoskeleton organization; P:mitotic cell cycle; F:GTPase activity; F:structural constituent of cytoskeleton; F:GTP binding; C:cytoplasm; C:microtubule	EC:3.6.1; EC:3.6; EC:3; EC:3.6.1.15	Acting on acid anhydrides; Acting on acid anhydrides; Hydrolases; Nucleoside-triphosphate phosphatase	AT4G14960.2	97.67	0	Tubulin alpha-6	Tubulin/FtsZ family protein	sp|P33629|TBA_PRUDU	Tubulin alpha chain OS=Prunus dulcis GN=TUBA PE=2 SV=1	99.22	387	3	0	1	387	1	387	0	805	387	86
LOC116200284	717.455	778.373	747.914	900.261	655.595	777.928	705.618	673.181	689.399	chromosome 3	NC_045129.1	2565758	2567336	-	116200284	XP_031386982.1	162	peroxiredoxin-2	XM_031531122.1	ABL67649.1 putative thioredoxin-dependent peroxidase	8.3e-102	96.02	P:GO:0034599; P:GO:0042744; P:GO:0045454; P:GO:0098869; F:GO:0008379; C:GO:0005737	P:cellular response to oxidative stress; P:hydrogen peroxide catabolic process; P:cell redox homeostasis; P:cellular oxidant detoxification; F:thioredoxin peroxidase activity; C:cytoplasm	EC:1.11; EC:1; EC:1.11.1; EC:1.11.1.15	Acting on a peroxide as acceptor; Oxidoreductases; Acting on a peroxide as acceptor; Peroxiredoxin	AT1G65980.1	83.33	6e-98	F12P19.14,F12P19_14,PEROXIREDOXIN TPX1,thioredoxin-dependent peroxidase 1	thioredoxin-dependent peroxidase 1	sp|Q9XEX2|PRX2B_ARATH	Peroxiredoxin-2B OS=Arabidopsis thaliana GN=PRXIIB PE=1 SV=1	83.33	162	27	0	1	162	1	162	6e-97	283	162	100
LOC116207728	714.726	471.697	593.212	698.42	420.896	559.658	996.848	882.197	939.523	chromosome 5	NC_045131.1	6531023	6531814	-	116207728	XP_031396666.1	145	pathogenesis-related protein PR-4-like	XM_031540806.1	XP_024188462.1pathogenesis-related protein PR-4-like	8.1e-79	87.34	P:GO:0042742; P:GO:0050832; P:GO:0090501; F:GO:0004540	P:defense response to bacterium; P:defense response to fungus; P:RNA phosphodiester bond hydrolysis; F:ribonuclease activity	EC:3.1; EC:3	Acting on ester bonds; Hydrolases	AT3G04720.1	77.69	2e-67	AtPR4,F7O18.21,F7O18_21,HEL,HEVEIN-LIKE,pathogenesis-related 4,PR-4	pathogenesis-related 4	sp|P29063|PR4B_TOBAC	Pathogenesis-related protein PR-4B OS=Nicotiana tabacum PE=2 SV=1	73.1	145	39	0	1	145	1	145	4e-71	217	145	98.64
LOC116194156	700.132	914.951	807.542	138.24	111.559	124.9	24.1756	27.4908	25.8332	chromosome 2	NC_045128.1	1218945	1220147	-	116194156	XP_031378763.1	143	photosystem I reaction center subunit IV, chloroplastic-like	XM_031522903.1	XP_010043318.1 photosystem I reaction center subunit IV, chloroplastic	1.6e-48	74.15	P:GO:0015979; C:GO:0009535; C:GO:0009538	P:photosynthesis; C:chloroplast thylakoid membrane; C:photosystem I reaction center			AT2G20260.1	57.82	3e-40	F11A3.19,F11A3_19,photosystem I subunit E-2,PSI-E	photosystem I subunit E-2	sp|Q41228|PSAEA_NICSY	Photosystem I reaction center subunit IV A, chloroplastic OS=Nicotiana sylvestris GN=PSAEA PE=1 SV=1	64.58	144	47	2	1	143	1	141	1e-44	149	141	100
LOC116208431	697.408	997.915	847.661	664.682	500.857	582.769	564.21	637.9	601.055	chromosome 5	NC_045131.1	26113535	26114212	+	116208431	XP_031397736.1	88	transcription elongation factor 1 homolog	XM_031541876.1	XP_021607205.1transcription elongation factor 1 homolog	9e-45	98.79	P:GO:0006368; P:GO:0006414; P:GO:0048096; F:GO:0000993; F:GO:0003746; F:GO:0046872; C:GO:0008023	P:transcription elongation from RNA polymerase II promoter; P:translational elongation; P:chromatin-mediated maintenance of transcription; F:RNA polymerase II complex binding; F:translation elongation factor activity; F:metal ion binding; C:transcription elongation factor complex			AT5G46030.3	85.37	1e-47	MCL19.8,MCL19_8	transcription elongation factor-like protein	sp|Q8LHP0|ELOF1_ORYSJ	Transcription elongation factor 1 homolog OS=Oryza sativa subsp. japonica GN=Os07g0631100 PE=3 SV=1	89.77	88	9	0	1	88	1	88	3e-54	169	88	98.88
LOC116211744	694.585	733.044	713.814	215.082	157.877	186.48	16.318	18.2901	17.3041	chromosome 6	NC_045132.1	9849053	9850619	-	116211744	XP_031402111.1	332	oxygen-evolving enhancer protein 1, chloroplastic	XM_031546251.1	AZQ19272.1O2 evolving complex 33kD protein	1.6e-182	95.8	P:GO:0010207; P:GO:0042549; F:GO:0010242; C:GO:0009654	P:photosystem II assembly; P:photosystem II stabilization; F:oxygen evolving activity; C:photosystem II oxygen evolving complex	EC:1.10.3.9; EC:1	Photosystem II; Oxidoreductases	AT3G50820.1	80.42	0	MSP-2,OEC33,OXYGEN EVOLVING COMPLEX SUBUNIT 33 KDA,photosystem II subunit O-2,PHOTOSYSTEM II SUBUNIT O-2,PSBO,PSBO-2	photosystem II subunit O-2	sp|Q40459|PSBO_TOBAC	Oxygen-evolving enhancer protein 1, chloroplastic OS=Nicotiana tabacum GN=PSBO PE=2 SV=1	90.36	332	31	1	1	331	1	332	0	609	332	100
LOC116200904	691.872	1000.39	846.131	342.409	312.116	327.262	283.562	258.06	270.811	chromosome 3	NC_045129.1	37318889	37319765	+	116200904	XP_031387732.1	108	protein SPIRAL1-like 1	XM_031531872.1	XP_010044393.1 protein SPIRAL1-like 2	1.3e-38	78.8	P:GO:0043622; F:GO:0016787; C:GO:0010005	P:cortical microtubule organization; F:hydrolase activity; C:cortical microtubule, transverse to long axis	EC:3	Hydrolases	AT1G26355.1	73.87	6e-47	SPIRAL1-like1	SPIRAL1-like1	sp|B3H4F1|SP1L1_ARATH	Protein SPIRAL1-like 1 OS=Arabidopsis thaliana GN=SP1L1 PE=2 SV=1	73.87	111	25	2	1	107	1	111	5e-46	150	111	98.23
LOC116209717	688.276	741.008	714.642	167.781	116.678	142.23	30.9059	48.5423	39.7241	chromosome 5	NC_045131.1	28835093	28836013	-	116209717	XP_031399311.1	229	oxygen-evolving enhancer protein 3-2, chloroplastic-like	XM_031543451.1	XP_010247010.1 oxygen-evolving enhancer protein 3-2, chloroplastic-like	1.1e-116	89.58	P:GO:0009767; F:GO:0005509; F:GO:0045156; C:GO:0009535; C:GO:0009654; C:GO:0019898	P:photosynthetic electron transport chain; F:calcium ion binding; F:electron transporter, transferring electrons within the cyclic electron transport pathway of photosynthesis activity; C:chloroplast thylakoid membrane; C:photosystem II oxygen evolving complex; C:extrinsic component of membrane	EC:1	Oxidoreductases	AT4G05180.2	70.09	7e-112	C17L7.100,C17L7_100,OEC16,OXYGEN EVOLVING COMPLEX SUBUNIT 16 KDA,PHOTOSYSTEM II SUBUNIT Q,photosystem II subunit Q-2,PSBQ,PSII-Q	photosystem II subunit Q-2	sp|Q41932|PSBQ2_ARATH	Oxygen-evolving enhancer protein 3-2, chloroplastic OS=Arabidopsis thaliana GN=PSBQ2 PE=1 SV=2	70.09	234	61	3	1	229	1	230	6e-111	325	230	100
LOC116195364	686.259	290.73	488.495	1816.29	1593.07	1704.68	235.976	305.964	270.97	chromosome 2	NC_045128.1	29428862	29429755	+	116195364	XP_031380364.1	297	acidic endochitinase Pun g 14, amyloplastic-like	XM_031524504.1	BAK68869.1class III chitinase	1.9e-169	81.5	P:GO:0000272; P:GO:0006032; P:GO:0009845; F:GO:0004568; F:GO:0005509; C:GO:0005576; C:GO:0009501	P:polysaccharide catabolic process; P:chitin catabolic process; P:seed germination; F:chitinase activity; F:calcium ion binding; C:extracellular region; C:amyloplast	EC:3.2; EC:3; EC:3.2.1.14; EC:3.2.1	Glycosylases; Hydrolases; Chitinase; Glycosylases	AT5G24090.1	64.34	1e-122	ATCHIA,chitinase A,MZF18.2,MZF18_2	chitinase A	sp|P51614|CHIT3_VITVI	Acidic endochitinase OS=Vitis vinifera GN=CHIT3 PE=2 SV=1	63.45	290	100	4	1	286	1	288	6e-126	368	288	95.68
LOC116213571	673.402	1080.92	877.161	383.092	412.271	397.682	468.556	440.301	454.428	chromosome 1	NC_045127.1	43961258	43962307	+	116213571	XP_031404442.1	349	protein BPS1, chloroplastic-like	XM_031548582.1	XP_012083325.1protein BPS1, chloroplastic	9.2e-180	79.36	P:GO:0016310; F:GO:0004674; C:GO:0016020	P:phosphorylation; F:protein serine/threonine kinase activity; C:membrane	EC:2.7.1; EC:2.7.11; EC:2.7; EC:2	Transferring phosphorus-containing groups; Transferring phosphorus-containing groups; Transferring phosphorus-containing groups; Transferases	AT2G46080.1	57.14	4e-140	BYPASS 2,T3F17.27	BPS1-like protein	sp|Q9LMM6|BPS1_ARATH	Protein BPS1, chloroplastic OS=Arabidopsis thaliana GN=BPS1 PE=2 SV=1	56.89	341	133	4	1	336	1	332	9e-129	379	332	95.13
LOC116188198	673.015	993.313	833.164	956.282	637.414	796.848	730.186	882.038	806.112										XR_004152214.1	---NA---
LOC116205330	667.352	1047.46	857.406	617.248	510.231	563.74	598.737	605.586	602.161	chromosome 4	NC_045130.1	8379776	8382041	-	116205330	XP_031393762.1	148	ubiquitin-conjugating enzyme E2 28-like	XM_031537902.1	XP_002509917.1ubiquitin-conjugating enzyme E2 28	2.3e-82	98.8	P:GO:0000209; P:GO:0006511; F:GO:0005524; F:GO:0016874; F:GO:0061631; C:GO:0005634	P:protein polyubiquitination; P:ubiquitin-dependent protein catabolic process; F:ATP binding; F:ligase activity; F:ubiquitin conjugating enzyme activity; C:nucleus	EC:2; EC:6; EC:2.3.2.23	Transferases; Ligases; E2 ubiquitin-conjugating enzyme	AT1G64230.2	96.62	1e-105	F22C12.2,F22C12_2,ubiquitin-conjugating enzyme 28,UBIQUITIN-CONJUGATING ENZYME28	ubiquitin-conjugating enzyme 28	sp|Q94F47|UBC28_ARATH	Ubiquitin-conjugating enzyme E2 28 OS=Arabidopsis thaliana GN=UBC28 PE=2 SV=1	96.62	148	5	0	1	148	1	148	1e-104	302	148	100
LOC116198508	657.397	664.276	660.837	891.431	727.623	809.527	598.837	556.176	577.506	chromosome 3	NC_045129.1	38494283	38496187	+	116198508	XP_031384538.1	252	THO complex subunit 4A	XM_031528678.1	XP_010092777.1THO complex subunit 4A	1.8e-95	80.39	F:GO:0003723	F:RNA binding			AT5G59950.1	60.78	5e-78	MMN10.26,MMN10_26	RNA-binding (RRM/RBD/RNP motifs) family protein	sp|Q8L773|THO4A_ARATH	THO complex subunit 4A OS=Arabidopsis thaliana GN=ALY1 PE=1 SV=1	60.78	255	86	5	1	252	1	244	5e-77	239	244	100
LOC116214184	657.234	729.796	693.515	629.624	494.251	561.938	294.95	252.797	273.873	chromosome 7	NC_045133.1	7221837	7222877	+	116214184	XP_031405375.1	279	F-box protein PP2-B15-like	XM_031549515.1	XP_018858311.1 F-box protein PP2-B15-like	6e-158	77.4					AT1G09155.1	54.15	2e-95	AtPP2-B15,phloem protein 2-B15	phloem protein 2-B15	sp|O80494|P2B15_ARATH	F-box protein PP2-B15 OS=Arabidopsis thaliana GN=PP2B15 PE=2 SV=2	54.15	277	124	3	5	278	3	279	2e-94	287	277	95.85
LOC116195723	653.589	756.934	705.262	698.944	572.137	635.54	121.955	113.173	117.564	chromosome 2	NC_045128.1	9136486	9137921	+	116195723	XP_031380899.1	190	temperature-induced lipocalin-1-like	XM_031525039.1	NP_001234832.1temperature-induced lipocalin'	8.3e-104	92.21	P:GO:0000302; P:GO:0006629; C:GO:0005737	P:response to reactive oxygen species; P:lipid metabolic process; C:cytoplasm			AT5G58070.1	76.22	1e-104	ATTIL,K21L19.9,K21L19_9,temperature-induced lipocalin,TEMPERATURE-INDUCED LIPOCALIN	temperature-induced lipocalin	sp|Q9FGT8|TIL_ARATH	Temperature-induced lipocalin-1 OS=Arabidopsis thaliana GN=TIL PE=1 SV=1	76.22	185	44	0	6	190	2	186	1e-103	303	185	99.46
LOC116212262	649.49	934.877	792.183	444.823	413.831	429.327	422.196	459.787	440.991	chromosome 1	NC_045127.1	5637777	5639119	-	116212262	XP_031402689.1	148	ubiquitin-conjugating enzyme E2-17 kDa-like	XM_031546829.1	XP_015881631.1ubiquitin-conjugating enzyme E2-17 kDa	4.9e-82	96.58	P:GO:0000209; P:GO:0006468; P:GO:0006511; F:GO:0004672; F:GO:0005524; F:GO:0061631; C:GO:0005634; C:GO:0016021	P:protein polyubiquitination; P:protein phosphorylation; P:ubiquitin-dependent protein catabolic process; F:protein kinase activity; F:ATP binding; F:ubiquitin conjugating enzyme activity; C:nucleus; C:integral component of membrane	EC:2.7.1; EC:2.7; EC:2; EC:2.3.2.23	Transferring phosphorus-containing groups; Transferring phosphorus-containing groups; Transferases; E2 ubiquitin-conjugating enzyme	AT5G41700.5	92.57	2e-101	ARABIDOPSIS THALIANA UBIQUITIN CONJUGATING ENZYME 8,ATUBC8,MBK23.24,MBK23_24,UBIQUITIN CONJUGATING ENZYME,ubiquitin conjugating enzyme 8	ubiquitin conjugating enzyme 8	sp|P35135|UBC4_SOLLC	Ubiquitin-conjugating enzyme E2-17 kDa OS=Solanum lycopersicum PE=2 SV=1	93.24	148	10	0	1	148	1	148	1e-100	292	148	100
LOC116206977	639.633	938.745	789.189	640.811	503.34	572.076	509.972	451.943	480.957	chromosome 5	NC_045131.1	3626322	3628281	-	116206977	XP_031395683.1	119	zinc finger protein 593	XM_031539823.1	PSS32883.1Zinc finger protein	1.8e-55	91.55	F:GO:0003676; F:GO:0008270	F:nucleic acid binding; F:zinc ion binding			AT2G36930.1	76.72	1e-60	T1J8.11,T1J8_11	zinc finger (C2H2 type) family protein	sp|B0BLT0|ZN593_XENTR	Zinc finger protein 593 OS=Xenopus tropicalis GN=znf593 PE=2 SV=1	42.02	119	54	7	7	119	10	119	2e-16	74.7	110	85.94
LOC116196231	621.994	966.058	794.026	735.736	597.973	666.854	1282.32	1301.82	1292.07	chromosome 2	NC_045128.1	35834553	35836485	-	116196231	XP_031381718.1	143	coiled-coil-helix-coiled-coil-helix domain-containing protein 10, mitochondrial-like	XM_031525858.1	XP_006423648.1coiled-coil-helix-coiled-coil-helix domain-containing protein 10, mitochondrial	2.6e-47	91.71	P:GO:0007005; C:GO:0005634; C:GO:0005739	P:mitochondrion organization; C:nucleus; C:mitochondrion			AT5G09570.1	60.27	5e-55	F17I14.240,F17I14_240	Cox19-like CHCH family protein	sp|Q10307|YD52_SCHPO	Uncharacterized protein C6C3.02c OS=Schizosaccharomyces pombe (strain 972 / ATCC 24843) GN=SPAC6C3.02c PE=4 SV=1	29.5	139	71	5	19	135	32	165	3e-08	52.8	134	77.91
LOC116197931	620.654	780.113	700.384	603.458	475.9	539.679	559.33	589.003	574.167	chromosome 2	NC_045128.1	2680833	2683468	+	116197931	XP_031384072.1	337	glyceraldehyde-3-phosphate dehydrogenase, cytosolic	XM_031528212.1	AVV30154.1glyceraldehyde-3-phosphate dehydrogenase	8.1e-183	97.8	P:GO:0006006; P:GO:0006096; F:GO:0004365; F:GO:0050661; F:GO:0051287; C:GO:0005829	P:glucose metabolic process; P:glycolytic process; F:glyceraldehyde-3-phosphate dehydrogenase (NAD+) (phosphorylating) activity; F:NADP binding; F:NAD binding; C:cytosol	EC:1.2; EC:1.2.1.59; EC:1.2.1.12; EC:1; EC:1.2.1	Acting on the aldehyde or oxo group of donors; Glyceraldehyde-3-phosphate dehydrogenase (NAD(P)(+)) (phosphorylating); Glyceraldehyde-3-phosphate dehydrogenase (phosphorylating); Oxidoreductases; Acting on the aldehyde or oxo group of donors	AT3G04120.1	92.17	0	GAPC,GAPC-1,GLYCERALDEHYDE-3-PHOSPHATE DEHYDROGENASE C SUBUNIT,glyceraldehyde-3-phosphate dehydrogenase C subunit 1,T6K12.26,T6K12_26	glyceraldehyde-3-phosphate dehydrogenase C subunit 1	sp|P25861|G3PC_ANTMA	Glyceraldehyde-3-phosphate dehydrogenase, cytosolic OS=Antirrhinum majus GN=GAPC PE=2 SV=1	93.77	337	21	0	1	337	1	337	0	647	337	100
LOC116200666	617.403	722.399	669.901	102.611	92.9987	97.8049	25.6398	36.1629	30.9014	chromosome 3	NC_045129.1	35487222	35487821	-	116200666	XP_031387365.1	199	photosystem II core complex proteins psbY, chloroplastic	XM_031531505.1	XP_015894559.1photosystem II core complex proteins psbY, chloroplastic	3.7e-128	80.27	P:GO:0015979; P:GO:0045454; F:GO:0030145; C:GO:0009523; C:GO:0009534; C:GO:0016021	P:photosynthesis; P:cell redox homeostasis; F:manganese ion binding; C:photosystem II; C:chloroplast thylakoid; C:integral component of membrane			AT1G67740.1	54.45	5e-47	F12A21.13,F12A21_13,photosystem II BY,PSBY-1,PSBY-2,YCF32	photosystem II BY	sp|P80470|PSBY_SPIOL	Photosystem II core complex proteins psbY, chloroplastic OS=Spinacia oleracea GN=PSBY PE=1 SV=2	53.14	207	60	9	11	199	12	199	5e-51	169	188	94.47
LOC116208408	612.212	728.684	670.448	644.962	384.736	514.849	275.741	345.527	310.634	chromosome 5	NC_045131.1	2457636	2459140	-	116208408	XP_031397680.1	154	putative phosphatidylglycerol/phosphatidylinositol transfer protein DDB_G0282179	XM_031541820.1	XP_010058943.1 putative phosphatidylglycerol/phosphatidylinositol transfer protein DDB_G0282179	1.5e-80	85.92	P:GO:0032366; F:GO:0032934	P:intracellular sterol transport; F:sterol binding			AT3G11780.1	68.84	6e-68	NA	MD-2-related lipid recognition domain-containing protein / ML domain-containing protein	sp|Q54SW1|Y2179_DICDI	Putative phosphatidylglycerol/phosphatidylinositol transfer protein DDB_G0282179 OS=Dictyostelium discoideum GN=DDB_G0282179 PE=3 SV=2	30.5	141	94	2	6	142	1	141	5e-16	75.1	141	97.24
LOC116214649	609.215	746.972	678.093	425.741	399.03	412.385	598.423	498.895	548.659	chromosome 7	NC_045133.1	7153826	7154980	+	116214649	XP_031405914.1	156	dnaJ homolog subfamily B member 6	XM_031550054.1	XP_021645917.1dnaJ homolog subfamily B member 3-like isoform X3	2.8e-82	86.17					AT1G56300.1	70.2	2e-67	F14G9.9,F14G9_9	Chaperone DnaJ-domain superfamily protein	sp|Q0III6|DNJB6_BOVIN	DnaJ homolog subfamily B member 6 OS=Bos taurus GN=DNAJB6 PE=2 SV=1	59.09	66	24	1	13	78	4	66	1e-18	84	63	26.03
LOC116199890	601.727	480.575	541.151	111.378	41.3154	76.3467	3.89856	2.9465	3.42253	chromosome 3	NC_045129.1	35923517	35925838	+	116199890	XP_031386331.1	338	galactinol synthase 1-like	XM_031530471.1	XP_021633226.1galactinol synthase 1-like	1.4e-198	91.26	P:GO:0006012; F:GO:0047216; C:GO:0005737	P:galactose metabolic process; F:inositol 3-alpha-galactosyltransferase activity; C:cytoplasm	EC:2.4; EC:2; EC:2.4.1.123; EC:2.4.1	Glycosyltransferases; Transferases; Inositol 3-alpha-galactosyltransferase; Glycosyltransferases	AT1G60470.1	82.43	0	AtGolS4,F8A5.2,F8A5_2,galactinol synthase 4	galactinol synthase 4	sp|Q9XGN4|GOLS1_AJURE	Galactinol synthase 1 OS=Ajuga reptans GN=GOLS1 PE=1 SV=1	81.07	338	59	2	1	338	1	333	0	582	333	100
LOC116214097	599.118	868.379	733.749	407.825	361.686	384.755	381.441	414.813	398.127	chromosome 7	NC_045133.1	20884849	20886135	-	116214097	XP_031405243.1	159	SKP1-like protein 1B	XM_031549383.1	XP_012449446.1 SKP1-like protein 1B	3.4e-82	93.36	P:GO:0006629; P:GO:0016310; P:GO:0016567; P:GO:0031146; F:GO:0016298; F:GO:0016301; F:GO:0097602; C:GO:0005634; C:GO:0005737	P:lipid metabolic process; P:phosphorylation; P:protein ubiquitination; P:SCF-dependent proteasomal ubiquitin-dependent protein catabolic process; F:lipase activity; F:kinase activity; F:cullin family protein binding; C:nucleus; C:cytoplasm	EC:3.1; EC:2.7; EC:2; EC:3; EC:3.1.1	Acting on ester bonds; Transferring phosphorus-containing groups; Transferases; Hydrolases; Acting on ester bonds	AT5G42190.1	78.24	2e-84	Arabidopsis SKP-like 2,ARABIDOPSIS SKP1-LIKE 2,ASK2,MJC20.30,MJC20_30,SKP1B	E3 ubiquitin ligase SCF complex subunit SKP1/ASK1 family protein	sp|Q9FHW7|SKP1B_ARATH	SKP1-like protein 1B OS=Arabidopsis thaliana GN=SKP1B PE=1 SV=1	78.24	170	24	1	3	159	2	171	1e-83	250	170	99.42
LOC116209888	597.271	631.542	614.407	191.898	191.819	191.858	38.8254	64.4445	51.635	chromosome 6	NC_045132.1	4180698	4182356	+	116209888	XP_031399495.1	191	thiosulfate sulfurtransferase 16, chloroplastic	XM_031543635.1	XP_010029615.1 thiosulfate sulfurtransferase 16, chloroplastic	6.4e-100	77.11	F:GO:0016740	F:transferase activity	EC:2	Transferases	AT4G35770.1	59.57	9e-55	ARABIDOPSIS THALIANA SENESCENCE 1,ATSEN1,DARK INDUCIBLE 1,DIN1,F4B14.3,SENESCENCE 1,SENESCENCE ASSOCIATED GENE 1	Rhodanese/Cell cycle control phosphatase superfamily protein	sp|Q38853|STR15_ARATH	Rhodanese-like domain-containing protein 15, chloroplastic OS=Arabidopsis thaliana GN=STR15 PE=2 SV=1	59.57	141	57	0	51	191	41	181	9e-54	176	141	77.47
LOC116199380	593.675	899.548	746.611	282.468	447.585	365.026	516.779	430.948	473.863	chromosome 3	NC_045129.1	879689	881023	+	116199380	XP_031385569.1	444	CBL-interacting serine/threonine-protein kinase 6-like	XM_031529709.1	XP_012071492.1CBL-interacting serine/threonine-protein kinase 6	2.5e-246	94.58	P:GO:0006468; P:GO:0007165; F:GO:0005524; F:GO:0106310; F:GO:0106311	P:protein phosphorylation; P:signal transduction; F:ATP binding; F:protein serine kinase activity; F:protein threonine kinase activity	EC:2.7.1; EC:2.7.11; EC:2.7.11.1; EC:2.7; EC:2	Transferring phosphorus-containing groups; Transferring phosphorus-containing groups; Non-specific serine/threonine protein kinase; Transferring phosphorus-containing groups; Transferases	AT4G30960.1	76.03	0	ATCIPK6,CBL-INTERACTING PROTEIN KINASE 6,CIPK6,F6I18.130,F6I18_130,SNF1-RELATED PROTEIN KINASE 3.14,SNRK3.14,SOS3-interacting protein 3	SOS3-interacting protein 3	sp|O65554|CIPK6_ARATH	CBL-interacting serine/threonine-protein kinase 6 OS=Arabidopsis thaliana GN=CIPK6 PE=1 SV=1	76.03	438	88	3	11	438	11	441	0	653	431	97.73
LOC116209845	593.155	718.17	655.662	126.592	112.274	119.433	75.4211	132.951	104.186	chromosome 6	NC_045132.1	18170579	18172138	+	116209845	XP_031399429.1	201	thioredoxin F1, chloroplastic-like	XM_031543569.1	PSR92924.1Thioredoxin F-type like	7e-110	77.22					AT3G02730.1	63.64	4e-66	ATF1,thioredoxin F-type 1	thioredoxin F-type 1	sp|Q9XFH8|TRXF1_ARATH	Thioredoxin F1, chloroplastic OS=Arabidopsis thaliana GN=At3g02730 PE=1 SV=2	63.64	165	39	2	38	201	31	175	4e-65	205	145	81.46
LOC116199605	588.592	789.487	689.039	883.103	629.477	756.29	882.744	847.15	864.947	chromosome 3	NC_045129.1	9353976	9354416	-	116199605	XP_031385890.1	146	60S ribosomal protein L26-1-like	XM_031530030.1	PQQ03562.160S ribosomal protein L26-1	4.5e-72	98.66	P:GO:0002181; P:GO:0042273; F:GO:0003723; F:GO:0003735; C:GO:0022625	P:cytoplasmic translation; P:ribosomal large subunit biogenesis; F:RNA binding; F:structural constituent of ribosome; C:cytosolic large ribosomal subunit			AT3G49910.1	88.36	4e-92	F3A4.4	Translation protein SH3-like family protein	sp|P51414|RL261_ARATH	60S ribosomal protein L26-1 OS=Arabidopsis thaliana GN=RPL26A PE=2 SV=2	88.36	146	17	0	1	146	1	146	4e-91	268	146	100
LOC116204457	588.228	658.108	623.168	46.7893	32.6166	39.703	6.06625	7.38762	6.72694	chromosome 4	NC_045130.1	26657605	26659222	+	116204457	XP_031392407.1	291	chlorophyll a-b binding protein CP26, chloroplastic	XM_031536547.1	XP_018834955.1 chlorophyll a-b binding protein CP26, chloroplastic	2.6e-163	96.36	P:GO:0009416; P:GO:0009768; P:GO:0018298; F:GO:0016168; F:GO:0046872; C:GO:0009522; C:GO:0009523; C:GO:0009535; C:GO:0010287	P:response to light stimulus; P:photosynthesis, light harvesting in photosystem I; P:protein-chromophore linkage; F:chlorophyll binding; F:metal ion binding; C:photosystem I; C:photosystem II; C:chloroplast thylakoid membrane; C:plastoglobule			AT4G10340.1	86.12	2e-156	CHLOROPHYLL PROTEIN 26,CP 26,CP26,F24G24.140,F24G24_140,light harvesting complex of photosystem II 5	light harvesting complex of photosystem II 5	sp|Q9XF89|CB5_ARATH	Chlorophyll a-b binding protein CP26, chloroplastic OS=Arabidopsis thaliana GN=LHCB5 PE=1 SV=1	86.12	281	37	1	11	291	2	280	2e-155	442	279	99.64
LOC116196635	585.12	1002.32	793.72	588.166	600.224	594.195	324.324	450.041	387.183	chromosome 2	NC_045128.1	42754529	42759399	-	116196635	XP_031382329.1	339	protein DOWNY MILDEW RESISTANCE 6-like	XM_031526469.1	XP_022736470.1protein DOWNY MILDEW RESISTANCE 6-like	6.1e-202	89.59	F:GO:0046872; F:GO:0051213	F:metal ion binding; F:dioxygenase activity	EC:1	Oxidoreductases	AT5G24530.1	69.41	2e-177	DOWNY MILDEW RESISTANT 6,K18P6.6,K18P6_6	2-oxoglutarate (2OG) and Fe(II)-dependent oxygenase superfamily protein	sp|Q7XZQ7|FL3H_PETCR	Flavanone 3-dioxygenase OS=Petroselinum crispum GN=FHT PE=1 SV=1	36.83	334	199	6	14	338	14	344	2e-67	222	331	89.95
LOC116193177	584.775	562.626	573.7	128.871	98.2402	113.556	12.6687	12.314	12.4914	chromosome 1	NC_045127.1	45499160	45500349	+	116193177	XP_031377830.1	166	glycine cleavage system H protein 3, mitochondrial	XM_031521970.1	AAQ67414.2mitochondrial glycine decarboxylase complex H-protein	1.3e-71	91.62	P:GO:0009249; P:GO:0019464; C:GO:0005739; C:GO:0005960	P:protein lipoylation; P:glycine decarboxylation via glycine cleavage system; C:mitochondrion; C:glycine cleavage complex			AT1G32470.1	79.39	7e-88	F5D14.25,F5D14_25	Single hybrid motif superfamily protein	sp|Q39732|GCSH_FLAAN	Glycine cleavage system H protein, mitochondrial OS=Flaveria anomala GN=GDCSH PE=2 SV=1	80	165	28	2	1	165	1	160	4e-93	274	160	98.77
LOC116206342	583.204	854.356	718.78	468.679	503.301	485.99	424.39	536.388	480.389	chromosome 4	NC_045130.1	26431658	26432047	-	116206342	XP_031395043.1	129	cysteine proteinase inhibitor 1	XM_031539183.1	XP_010094696.1cysteine proteinase inhibitor 5	1.4e-48	83.02	P:GO:0010951; F:GO:0004869; C:GO:0016021	P:negative regulation of endopeptidase activity; F:cysteine-type endopeptidase inhibitor activity; C:integral component of membrane			AT5G47550.1	53.85	5e-30	MNJ7.14,MNJ7_14	Cystatin/monellin superfamily protein	sp|Q6TPK4|CYT1_ACTDE	Cysteine proteinase inhibitor 1 OS=Actinidia deliciosa PE=1 SV=1	60.92	87	34	0	41	127	30	116	9e-33	117	87	75
LOC116205223	581.953	827.651	704.802	239.577	226.247	232.912	70.0004	75.9912	72.9958	chromosome 4	NC_045130.1	34146379	34147444	+	116205223	XP_031393608.1	266	uncharacterized protein LOC116205223	XM_031537748.1	OWM73221.1hypothetical protein CDL15_Pgr001335	1.2e-149	63.96	C:GO:0016021	C:integral component of membrane			AT5G18130.1	37.5	1e-36	MRG7.9,MRG7_9	transmembrane protein
LOC116207134	581.127	1026.3	803.713	711.905	513.699	612.802	309.519	360.544	335.031	chromosome 5	NC_045131.1	7787565	7789137	+	116207134	XP_031395860.1	115	macrophage migration inhibitory factor homolog isoform X2	XM_031539999.1	XP_009597144.1 macrophage migration inhibitory factor homolog isoform X1	9.5e-55	97.25					AT5G01650.1	87.83	1e-71	F7A7.170,F7A7_170	Tautomerase/MIF superfamily protein	sp|P81748|MIFH_TRITR	Macrophage migration inhibitory factor homolog OS=Trichuris trichiura PE=1 SV=2	39.13	115	69	1	1	115	1	114	4e-23	91.7	114	100
LOC116207454	580.287	784.93	682.609	350.804	352.939	351.871	428.554	349.839	389.197	chromosome 5	NC_045131.1	5449680	5450450	-	116207454	XP_031396261.1	136	histone H3.3	XM_031540401.1	XP_003552025.2histone H3.3	4e-66	97.79	F:GO:0003677; F:GO:0046982; C:GO:0000786; C:GO:0005634	F:DNA binding; F:protein heterodimerization activity; C:nucleosome; C:nucleus			AT5G10980.1	100	7e-95	H3.3,histone 3.3,T30N20.250,T30N20_250	Histone superfamily protein	sp|Q71H73|H33_VITVI	Histone H3.3 OS=Vitis vinifera PE=2 SV=3	100	136	0	0	1	136	1	136	6e-94	274	136	100
LOC116198597	579.283	672.124	625.704	39.6542	28.8917	34.273	14.6276	17.0465	15.8371	chromosome 3	NC_045129.1	9450439	9451326	+	116198597	XP_031384642.1	247	LOB domain-containing protein 37-like	XM_031528782.1	XP_021631749.1LOB domain-containing protein 37-like isoform X1	7.5e-137	75.29	P:GO:0010468	P:regulation of gene expression			AT4G37540.1	57.75	2e-83	F19F18.30,F19F18_30,LOB domain-containing protein 39	LOB domain-containing protein 39	sp|Q9SZE8|LBD39_ARATH	LOB domain-containing protein 39 OS=Arabidopsis thaliana GN=LBD39 PE=2 SV=1	57.75	258	80	8	1	247	1	240	2e-82	253	240	100
LOC116214282	577.505	611.17	594.337	478.489	261.348	369.918	103.757	119.389	111.573	chromosome 7	NC_045133.1	1426741	1428304	-	116214282	XP_031405540.1	325	homeobox-leucine zipper protein HAT5-like	XM_031549680.1	XP_002321530.2homeobox-leucine zipper protein HAT5	5.8e-132	74.05	P:GO:0006357; P:GO:0045893; F:GO:0000981; F:GO:0043565; C:GO:0005634	P:regulation of transcription by RNA polymerase II; P:positive regulation of transcription, DNA-templated; F:DNA-binding transcription factor activity, RNA polymerase II-specific; F:sequence-specific DNA binding; C:nucleus			AT3G01470.1	38.67	6e-45	ARABIDOPSIS THALIANA HOMEOBOX 1,ATHB-1,ATHB1,F4P13.2,F4P13_2,HAT5,HD-ZIP-1,homeobox 1,HOMEODOMAIN PROTEIN FROM ARABIDOIPSIS THALIANA 5	homeobox 1	sp|Q02283|HAT5_ARATH	Homeobox-leucine zipper protein HAT5 OS=Arabidopsis thaliana GN=HAT5 PE=1 SV=1	38.67	300	137	12	32	323	11	271	6e-44	157	261	95.96
LOC116208217	576.895	553.345	565.12	390.794	389.552	390.173	699.282	697.032	698.157	chromosome 5	NC_045131.1	5708593	5710911	+	116208217	XP_031397406.1	366	cysteine proteinase COT44-like	XM_031541546.1	XP_007047371.2 cysteine proteinase COT44	1.1e-211	84.67	P:GO:0051603; F:GO:0004197; C:GO:0005615; C:GO:0005764	P:proteolysis involved in cellular protein catabolic process; F:cysteine-type endopeptidase activity; C:extracellular space; C:lysosome	EC:3.4.22; EC:3.4.22.1; EC:3.4.99; EC:3.4.22.41; EC:3.4.22.40; EC:3.4.22.34; EC:3.4.22.8; EC:3.4.22.28; EC:3.4.22.16; EC:3.4.22.27; EC:3.4.22.38; EC:3.4.22.15; EC:3.4.22.14; EC:3.4; EC:3	Acting on peptide bonds (peptidases); Cathepsin B; Acting on peptide bonds (peptidases); Cathepsin F; Bleomycin hydrolase; Legumain; Clostripain; Picornain 3C; Cathepsin H; Cathepsin S; Cathepsin K; Cathepsin L; Actinidain; Acting on peptide bonds (peptidases); Hydrolases	AT5G43060.1	65.19	3e-161	esponsive to dehydration 21B,MMG4.7,MMG4_7	Granulin repeat cysteine protease family protein	sp|P43297|RD21A_ARATH	Cysteine proteinase RD21a OS=Arabidopsis thaliana GN=RD21A PE=1 SV=1	63.06	360	116	5	1	350	1	353	8e-160	463	353	76.41
LOC116211930	572.634	574.732	573.683	652.198	482.913	567.555	291.495	294.857	293.176	chromosome 6	NC_045132.1	25537644	25538244	+	116211930	XP_031402330.1	101	cysteine proteinase inhibitor-like	XM_031546470.1	XP_018833110.1 cysteine proteinase inhibitor A-like	1.3e-48	89.37	P:GO:0010951; F:GO:0004869	P:negative regulation of endopeptidase activity; F:cysteine-type endopeptidase inhibitor activity			AT3G12490.1	63.37	1e-42	ARABIDOPSIS THALIANA PHYTOCYSTATIN 6,ATCYS6,ATCYSB,cystatin B	cystatin B;start_range=.,3960802	sp|Q06445|CYTI_VIGUN	Cysteine proteinase inhibitor OS=Vigna unguiculata PE=3 SV=1	73.2	97	26	0	1	97	1	97	2e-48	155	97	100
LOC116203662	571.325	911.658	741.492	331.883	283.967	307.925	194.025	215.212	204.618	chromosome 4	NC_045130.1	1582552	1584223	-	116203662	XP_031391376.1	246	bax inhibitor 1	XM_031535516.1	XP_021598969.1bax inhibitor 1-like isoform X2	3.8e-119	93.14	P:GO:0043066; C:GO:0016021	P:negative regulation of apoptotic process; C:integral component of membrane			AT5G47120.1	78.48	1e-125	ARABIDOPSIS BAX INHIBITOR 1,ATBI-1,ATBI1,BAX inhibitor 1,BAX INHIBITOR 1,BI-1,K14A3.7,K14A3_7	BAX inhibitor 1	sp|Q9LD45|BI1_ARATH	Bax inhibitor 1 OS=Arabidopsis thaliana GN=BI-1 PE=1 SV=1	78.48	237	50	1	1	236	1	237	1e-124	361	237	95.95
LOC116206119	567.308	891.01	729.159	588.084	692.536	640.31	578.364	532.724	555.544	chromosome 4	NC_045130.1	38668608	38669230	-	116206119	XP_031394750.1	134	heavy metal-associated isoprenylated plant protein 39-like	XM_031538890.1	XP_021671398.1heavy metal-associated isoprenylated plant protein 39-like	2.2e-40	77.24	F:GO:0046872	F:metal ion binding			AT1G01490.2	64.79	2e-20	F22L4.5,F22L4_5	Heavy metal transport/detoxification superfamily protein
LOC116212815	565.595	1057.32	811.457	576.044	527.161	551.602	899.64	1042.28	970.96	chromosome 7	NC_045133.1	1245020	1246324	-	116212815	XP_031403387.1	93	uncharacterized protein LOC116212815	XM_031547527.1	NP_001316528.1NADH-ubiquinone reductase complex 1 MLRQ subunit-like protein	1.2e-45	95.09	C:GO:0005777; C:GO:0016021	C:peroxisome; C:integral component of membrane			AT3G48140.1	76.19	7e-43	NA	B12D protein
LOC116207669	563.87	771.764	667.817	339.069	357.891	348.48	197.528	232.036	214.782	chromosome 5	NC_045131.1	11874446	11875850	+	116207669	XP_031396580.1	204	CASP-like protein 1D1	XM_031540720.1	POO02378.1Casparian strip membrane protein	3.6e-97	77.03	F:GO:0051539; C:GO:0005794; C:GO:0005886; C:GO:0016021	F:4 iron, 4 sulfur cluster binding; C:Golgi apparatus; C:plasma membrane; C:integral component of membrane			AT3G06390.1	54.8	2e-57	CASP-like protein 1D2,CASPL1D2,F24P17.14,F24P17_14	Uncharacterized protein family (UPF0497)	sp|B9HMP5|CSPLD_POPTR	CASP-like protein 1D1 OS=Populus trichocarpa GN=POPTRDRAFT_820933 PE=3 SV=2	57	207	75	4	1	204	1	196	6e-66	207	196	100
LOC116213020	559.745	1730.77	1145.26	5.12201	13.0391	9.08056	3.08957	3.60192	3.34574	chromosome 7	NC_045133.1	25983790	25984005	+	116213020	XP_031403680.1	71	uncharacterized protein LOC116213020	XM_031547820.1	OWM85925.1hypothetical protein CDL15_Pgr012175	1.3e-35	78.76	C:GO:0016021	C:integral component of membrane			AT3G13275.1	69.57	5e-13	NA	transmembrane protein
LOC116205781	559.628	793.571	676.6	147.305	146.363	146.834	39.5681	66.6931	53.1306	chromosome 4	NC_045130.1	23138203	23139123	-	116205781	XP_031394302.1	306	photosystem I reaction center subunit III, chloroplastic	XM_031538442.1	XP_010035276.1 photosystem I reaction center subunit III, chloroplastic	1.5e-168	86.48	P:GO:0015979; F:GO:0003729; F:GO:0019904; C:GO:0009535; C:GO:0009538; C:GO:0009941; C:GO:0010287; C:GO:0016021	P:photosynthesis; F:mRNA binding; F:protein domain specific binding; C:chloroplast thylakoid membrane; C:photosystem I reaction center; C:chloroplast envelope; C:plastoglobule; C:integral component of membrane			AT1G31330.1	73.28	3e-115	photosystem I subunit F,PSI-F,T19E23.12,T19E23_12	photosystem I subunit F	sp|Q9SHE8|PSAF_ARATH	Photosystem I reaction center subunit III, chloroplastic OS=Arabidopsis thaliana GN=PSAF PE=1 SV=1	73.28	232	51	4	75	306	1	221	3e-114	336	221	100
LOC116196482	558.612	820.372	689.492	459.218	397.749	428.484	471.683	526.934	499.308	chromosome 2	NC_045128.1	42797449	42798810	-	116196482	XP_031382080.1	110	60S acidic ribosomal protein P1	XM_031526220.1	XP_021594543.160S acidic ribosomal protein P1-like	5.3e-26	94.67	P:GO:0002181; P:GO:0006414; P:GO:0032147; F:GO:0003735; F:GO:0030295; F:GO:0043021; C:GO:0022625	P:cytoplasmic translation; P:translational elongation; P:activation of protein kinase activity; F:structural constituent of ribosome; F:protein kinase activator activity; F:ribonucleoprotein complex binding; C:cytosolic large ribosomal subunit			AT5G24510.1	64.35	8e-42	K18P6.3,K18P6_3	60S acidic ribosomal protein family	sp|P52855|RLA1_MAIZE	60S acidic ribosomal protein P1 OS=Zea mays GN=RPP1A PE=1 SV=1	79.09	110	22	1	1	110	1	109	2e-32	115	109	100
LOC116196647	555.756	535.519	545.638	788.863	715.92	752.391	773.842	799.395	786.619	chromosome 2	NC_045128.1	31039366	31040811	+	116196647	XP_031382353.1	449	elongation factor 1-alpha-like	XM_031526493.1	XP_007009751.1 elongation factor 1-alpha	3.2e-261	98.93	P:GO:0006414; P:GO:0090377; P:GO:0090378; F:GO:0003746; F:GO:0003924; F:GO:0005525	P:translational elongation; P:seed trichome initiation; P:seed trichome elongation; F:translation elongation factor activity; F:GTPase activity; F:GTP binding	EC:3.6.1; EC:3.6; EC:3; EC:3.6.1.15	Acting on acid anhydrides; Acting on acid anhydrides; Hydrolases; Nucleoside-triphosphate phosphatase	AT5G60390.3	95.32	0	MUF9.8	GTP binding Elongation factor Tu family protein	sp|O49169|EF1A_MANES	Elongation factor 1-alpha OS=Manihot esculenta GN=EF1 PE=3 SV=1	98.44	449	7	0	1	449	1	449	0	915	449	100
LOC116188248	552.925	430.895	491.91	450.99	255.931	353.461	48.2706	58.2395	53.255	chromosome 8	NC_045134.1	6652683	6654241	-	116188248	XP_031373333.1	354	zinc finger CCCH domain-containing protein 20-like	XM_031517473.1	XP_021608227.1zinc finger CCCH domain-containing protein 49-like	5.7e-201	73.26	F:GO:0003677; F:GO:0046872	F:DNA binding; F:metal ion binding			AT4G29190.1	53.72	2e-113	Arabidopsis thaliana oxidation-related zinc finger 2,AtC3H49,AtOZF2,AtTZF3,F17A13.10,F17A13_10,oxidation-related zinc finger 2,tandem zinc finger 3,TZF3	Zinc finger C-x8-C-x5-C-x3-H type family protein	sp|Q9M0G2|C3H49_ARATH	Zinc finger CCCH domain-containing protein 49 OS=Arabidopsis thaliana GN=At4g29190 PE=2 SV=1	53.72	376	130	12	1	353	1	355	2e-112	338	355	99.72
LOC116195467	552.845	774.551	663.698	652.268	460.275	556.272	393.993	384.957	389.475	chromosome 2	NC_045128.1	29484713	29485129	-	116195467	XP_031380543.1	138	40S ribosomal protein S17-4	XM_031524683.1	XP_010558252.1 40S ribosomal protein S17-4	3.6e-68	94.16	P:GO:0006412; F:GO:0003723; F:GO:0003735; C:GO:0005840	P:translation; F:RNA binding; F:structural constituent of ribosome; C:ribosome			AT5G04800.4	89.55	2e-79	MUK11.13	Ribosomal S17 family protein	sp|Q9LZ17|RS174_ARATH	40S ribosomal protein S17-4 OS=Arabidopsis thaliana GN=RPS17D PE=2 SV=3	89.55	134	11	2	1	132	1	133	2e-78	235	133	94.33
LOC116208309	552.006	560.688	556.347	828.519	275.698	552.109	255.016	353.085	304.05	chromosome 5	NC_045131.1	16564511	16566399	+	116208309	XP_031397541.1	480	early nodulin-75-like	XM_031541681.1	OWM70428.1hypothetical protein CDL15_Pgr011904	1.1e-26	84.7
LOC116188032	549.129	848.3	698.715	344.58	339.428	342.004	199.959	211.371	205.665	chromosome 8	NC_045134.1	8944250	8944552	-	116188032	XP_031372996.1	100	probable steroid-binding protein 3	XM_031517136.1	PNX79439.1putative steroid-binding protein 3-like	4.5e-61	91.19	C:GO:0005789; C:GO:0016021	C:endoplasmic reticulum membrane; C:integral component of membrane			AT2G24940.1	83	4e-56	AtMAPR2,F27C12.14,F27C12_14,membrane-associated progesterone binding protein 2	membrane-associated progesterone binding protein 2	sp|Q9SK39|SBP3_ARATH	Probable steroid-binding protein 3 OS=Arabidopsis thaliana GN=MP3 PE=1 SV=1	83	100	17	0	1	100	1	100	3e-55	172	100	100
LOC116214194	547.314	555.916	551.615	569.448	464.405	516.927	203.418	216.521	209.969	chromosome 7	NC_045133.1	1058079	1061344	-	116214194	XP_031405388.1	533	aldehyde dehydrogenase family 2 member B4, mitochondrial isoform X2	XM_031549527.1	AWA82040.1aldehyde dehydrogenase family 2 member B4	3.3e-299	93.18	P:GO:0016567; F:GO:0004029; F:GO:0004842; F:GO:0043878	P:protein ubiquitination; F:aldehyde dehydrogenase (NAD+) activity; F:ubiquitin-protein transferase activity; F:glyceraldehyde-3-phosphate dehydrogenase (NAD+) (non-phosphorylating) activity	EC:1.2; EC:1; EC:2; EC:1.2.1.5; EC:1.2.1.3; EC:1.2.1	Acting on the aldehyde or oxo group of donors; Oxidoreductases; Transferases; Aldehyde dehydrogenase (NAD(P)(+)); Aldehyde dehydrogenase (NAD(+)); Acting on the aldehyde or oxo group of donors	AT3G48000.1	78.96	0	aldehyde dehydrogenase 2,ALDEHYDE DEHYDROGENASE 2,aldehyde dehydrogenase 2A,aldehyde dehydrogenase 2B4,ALDH2,ALDH2A	aldehyde dehydrogenase 2B4	sp|Q9SU63|AL2B4_ARATH	Aldehyde dehydrogenase family 2 member B4, mitochondrial OS=Arabidopsis thaliana GN=ALDH2B4 PE=2 SV=1	78.96	537	106	2	4	533	2	538	0	900	537	99.81
LOC116215056	543.991	759.662	651.827	232.067	224.462	228.264	306.383	237.274	271.828	chromosome 7	NC_045133.1	21234036	21234542	+	116215056	XP_031406478.1	136	histone H3.3	XM_031550618.1	XP_024190553.1histone H3-like centromeric protein CSE4	1.3e-66	99.11	F:GO:0003677; F:GO:0046982; C:GO:0000786; C:GO:0005634; C:GO:0005739; C:GO:0016021; C:GO:0045277	F:DNA binding; F:protein heterodimerization activity; C:nucleosome; C:nucleus; C:mitochondrion; C:integral component of membrane; C:respiratory chain complex IV			AT5G10980.1	100	7e-95	H3.3,histone 3.3,T30N20.250,T30N20_250	Histone superfamily protein	sp|Q71H73|H33_VITVI	Histone H3.3 OS=Vitis vinifera PE=2 SV=3	100	136	0	0	1	136	1	136	6e-94	274	136	100
LOC116205268	543.348	1122.86	833.104	61.0214	83.771	72.3962	23.5114	27.5842	25.5478	chromosome 4	NC_045130.1	33197165	33202533	-	116205268	XP_031393669.1	675	alpha-L-arabinofuranosidase 1	XM_031537809.1	XP_010055451.1 alpha-L-arabinofuranosidase 1	0	86.45	P:GO:0046373; F:GO:0046556	P:L-arabinose metabolic process; F:alpha-L-arabinofuranosidase activity	EC:3.2; EC:3; EC:3.2.1.55; EC:3.2.1	Glycosylases; Hydrolases; Non-reducing end alpha-L-arabinofuranosidase; Glycosylases	AT3G10740.3	69.63	0	ALPHA-L-ARABINOFURANOSIDASE,alpha-L-arabinofuranosidase 1,ALPHA-L-ARABINOFURANOSIDASE 1,ARABIDOPSIS THALIANA ALPHA-L-ARABINOFURANOSIDASE 1,ARAF,ARAF1,ATASD1	alpha-L-arabinofuranosidase 1	sp|Q9SG80|ASD1_ARATH	Alpha-L-arabinofuranosidase 1 OS=Arabidopsis thaliana GN=ASD1 PE=1 SV=1	69.63	675	186	8	12	674	8	675	0	969	668	98.53
LOC116197055	536.292	577.154	556.723	719.909	622.672	671.291	468.397	443.184	455.791	chromosome 2	NC_045128.1	32642578	32644375	-	116197055	XP_031382918.1	320	60S acidic ribosomal protein P0	XM_031527058.1	XP_021665299.160S acidic ribosomal protein P0	2.5e-149	97.24	P:GO:0000027; P:GO:0002181; F:GO:0003735; F:GO:0070180; C:GO:0022625	P:ribosomal large subunit assembly; P:cytoplasmic translation; F:structural constituent of ribosome; F:large ribosomal subunit rRNA binding; C:cytosolic large ribosomal subunit			AT2G40010.1	83.7	0	T28M21.17,T28M21_17	Ribosomal protein L10 family protein	sp|O04204|RLA01_ARATH	60S acidic ribosomal protein P0-1 OS=Arabidopsis thaliana GN=RPP0A PE=1 SV=1	83.7	319	49	2	1	319	1	316	0	527	316	99.68
LOC116214166	536.164	695.403	615.784	61.1847	41.5568	51.3708	4.3519	5.51218	4.93204	chromosome 7	NC_045133.1	4499528	4500548	+	116214166	XP_031405356.1	220	photosystem I reaction center subunit XI, chloroplastic-like	XM_031549496.1	XP_010268316.1 photosystem I reaction center subunit XI, chloroplastic	8.8e-117	92.51	P:GO:0015979; F:GO:0016787; C:GO:0009535; C:GO:0009538; C:GO:0016021	P:photosynthesis; F:hydrolase activity; C:chloroplast thylakoid membrane; C:photosystem I reaction center; C:integral component of membrane	EC:3	Hydrolases	AT4G12800.2	80.91	5e-106	photosystem I subunit l,PSI-L,T20K18.150,T20K18_150	photosystem I subunit l	sp|Q41385|PSAL_SPIOL	Photosystem I reaction center subunit XI, chloroplastic OS=Spinacia oleracea GN=PSAL PE=1 SV=1	78.28	221	42	2	1	220	1	216	4e-106	311	216	100
LOC116210846	535.123	908.174	721.649	281.708	274.462	278.085	199.841	213.077	206.459	chromosome 6	NC_045132.1	25645520	25646694	+	116210846	XP_031400797.1	149	calmodulin-7	XM_031544937.1	XP_019165727.1 esterase CG5412-like	9.9e-52	94.3	F:GO:0005509; C:GO:0016021	F:calcium ion binding; C:integral component of membrane			AT3G43810.2	100	6e-105	AtCAM7,calmodulin 7,CALMODULIN 7,Z-box Binding Factor 3,ZBF3	calmodulin 7	sp|P62201|CALM_LILLO	Calmodulin OS=Lilium longiflorum PE=2 SV=2	100	149	0	0	1	149	1	149	1e-103	300	149	100
LOC116203994	532.898	362.657	447.778	257.002	223.996	240.499	63.1984	55.4791	59.3388	chromosome 4	NC_045130.1	26201313	26205834	+	116203994	XP_031391862.1	743	oligopeptide transporter 3	XM_031536002.1	XP_018810189.1 oligopeptide transporter 3	0	92.69	P:GO:0015031; P:GO:0035672; F:GO:0035673; C:GO:0005887	P:protein transport; P:oligopeptide transmembrane transport; F:oligopeptide transmembrane transporter activity; C:integral component of plasma membrane	EC:7	Translocases	AT4G16370.1	84.38	0	ATOPT3,DL4215C,FCAALL.72,oligopeptide transporter	oligopeptide transporter	sp|O23482|OPT3_ARATH	Oligopeptide transporter 3 OS=Arabidopsis thaliana GN=OPT3 PE=2 SV=3	84.51	736	114	0	7	742	2	737	0	1306	736	99.86
LOC116187061	528.892	394.378	461.635	935.316	1129.48	1032.4	1421.52	1249.89	1335.7	chromosome 8	NC_045134.1	1893344	1895779	-	116187061	XP_031371507.1	648	probable mediator of RNA polymerase II transcription subunit 37c	XM_031515647.1	XP_012089450.1probable mediator of RNA polymerase II transcription subunit 37c	0	97.49	P:GO:0034620; P:GO:0042026; P:GO:0051085; F:GO:0005524; F:GO:0031072; F:GO:0032440; F:GO:0044183; F:GO:0051082; F:GO:0051787; C:GO:0005788	P:cellular response to unfolded protein; P:protein refolding; P:chaperone cofactor-dependent protein refolding; F:ATP binding; F:heat shock protein binding; F:2-alkenal reductase [NAD(P)+] activity; F:protein folding chaperone; F:unfolded protein binding; F:misfolded protein binding; C:endoplasmic reticulum lumen	EC:1.3.1.74; EC:1.3; EC:1; EC:1.3.1	2-alkenal reductase (NAD(P)(+)); Acting on the CH-CH group of donors; Oxidoreductases; Acting on the CH-CH group of donors	AT3G12580.1	93.85	0	ARABIDOPSIS HEAT SHOCK PROTEIN 70,ATHSP70,heat shock protein 70	heat shock protein 70	sp|Q9LHA8|MD37C_ARATH	Probable mediator of RNA polymerase II transcription subunit 37c OS=Arabidopsis thaliana GN=MED37C PE=1 SV=1	93.85	650	38	1	1	648	1	650	0	1250	650	100
LOC116207487	521.967	439.493	480.73	801.102	568.455	684.779	405.368	485.839	445.603	chromosome 5	NC_045131.1	1393649	1395179	+	116207487	XP_031396305.1	405	uncharacterized protein At5g39570	XM_031540445.1	AAL24188.1 AT5g39570/MIJ24_40	7.7e-75	80.15	F:GO:0003729; F:GO:0070300; C:GO:0005634; C:GO:0005829	F:mRNA binding; F:phosphatidic acid binding; C:nucleus; C:cytosol			AT3G29075.1	44.57	2e-30	NA	glycine-rich protein	sp|Q9FKA5|Y5957_ARATH	Uncharacterized protein At5g39570 OS=Arabidopsis thaliana GN=At5g39570 PE=1 SV=1	46.46	424	128	20	1	387	1	362	4e-49	176	362	95.01
LOC116197395	521.424	736.184	628.804	285.427	237.484	261.456	184.136	177.011	180.573	chromosome 2	NC_045128.1	915356	916276	+	116197395	XP_031383399.1	261	histone H1-like	XM_031527539.1	XP_010025007.1 histone H1	2.2e-58	85.06	P:GO:0006334; P:GO:0016584; P:GO:0030261; P:GO:0031936; P:GO:0045910; F:GO:0003690; F:GO:0031492; C:GO:0000786; C:GO:0005634	P:nucleosome assembly; P:nucleosome positioning; P:chromosome condensation; P:negative regulation of chromatin silencing; P:negative regulation of DNA recombination; F:double-stranded DNA binding; F:nucleosomal DNA binding; C:nucleosome; C:nucleus			AT2G30620.2	67.86	2e-38	T6B20.3,T6B20_3	winged-helix DNA-binding transcription factor family protein	sp|P26569|H12_ARATH	Histone H1.2 OS=Arabidopsis thaliana GN=At2g30620 PE=1 SV=1	68.18	110	29	3	31	136	47	154	2e-36	135	108	39.56
LOC116192293	519.077	448.115	483.596	1680.52	1031.11	1355.82	647.957	745.358	696.658	chromosome 1	NC_045127.1	12101345	12103462	-	116192293	XP_031376666.1	163	universal stress protein PHOS32	XM_031520806.1	PSR92503.1Universal stress protein	4e-88	92.01	P:GO:0009409; F:GO:0016787; C:GO:0005886	P:response to cold; F:hydrolase activity; C:plasma membrane	EC:3	Hydrolases	AT3G17020.1	73.55	2e-82	NA	Adenine nucleotide alpha hydrolases-like superfamily protein	sp|Q8LGG8|USPAL_ARATH	Universal stress protein A-like protein OS=Arabidopsis thaliana GN=At3g01520 PE=1 SV=2	34.43	61	40	0	103	163	107	167	9e-08	52	61	34.86
LOC116196515	513.014	704.002	608.508	175.507	98.4546	136.981	50.0855	60.8969	55.4912	chromosome 2	NC_045128.1	37715976	37716935	-	116196515	XP_031382122.1	319	probable carboxylesterase 12	XM_031526262.1	XP_010066040.1 probable carboxylesterase 12	1.5e-187	77.22	F:GO:0016787	F:hydrolase activity	EC:3	Hydrolases	AT3G48700.1	50.46	2e-108	ATCXE13,carboxyesterase 13	carboxyesterase 13	sp|Q9SMM9|CXE13_ARATH	Probable carboxylesterase 13 OS=Arabidopsis thaliana GN=CXE13 PE=1 SV=1	50.46	329	152	5	1	318	1	329	2e-107	323	329	100
LOC116213201	512.631	330.62	421.625	288.695	326.458	307.577	72.283	73.8196	73.0513	chromosome 7	NC_045133.1	9991016	9996017	+	116213201	XP_031403910.1	723	CSC1-like protein ERD4	XM_031548050.1	XP_008225537.1 CSC1-like protein ERD4	0	88.89	P:GO:0098655; F:GO:0005227; C:GO:0005886; C:GO:0016021	P:cation transmembrane transport; F:calcium activated cation channel activity; C:plasma membrane; C:integral component of membrane	EC:7	Translocases	AT1G30360.1	67.96	0	early-responsive to dehydration 4,T4K22.4,T4K22_4	Early-responsive to dehydration stress protein (ERD4)	sp|A9LIW2|CSC1L_BRAJU	CSC1-like protein ERD4 OS=Brassica juncea GN=ERD4 PE=3 SV=2	69.17	720	210	4	1	715	1	713	0	987	713	98.62
LOC116197015	510.59	791.088	650.839	470.522	345.037	407.779	382.451	395.178	388.815	chromosome 2	NC_045128.1	15424040	15426003	+	116197015	XP_031382864.1	128	RING-box protein 1a	XM_031527004.1	XP_004306867.1 RING-box protein 1a	7.2e-59	83.05	P:GO:0006511; P:GO:0016310; P:GO:0016567; F:GO:0005524; F:GO:0008270; F:GO:0016301; F:GO:0061630; F:GO:0097602; C:GO:0005634; C:GO:0031461	P:ubiquitin-dependent protein catabolic process; P:phosphorylation; P:protein ubiquitination; F:ATP binding; F:zinc ion binding; F:kinase activity; F:ubiquitin protein ligase activity; F:cullin family protein binding; C:nucleus; C:cullin-RING ubiquitin ligase complex	EC:2.7; EC:2	Transferring phosphorus-containing groups; Transferases	AT5G20570.1	84.38	1e-69	ATRBX1,F7C8.160,F7C8_160,HRT1,REGULATOR OF CULLINS-1,RING-box 1,RING-BOX 1,ROC1	RING-box 1	sp|Q940X7|RBX1A_ARATH	RING-box protein 1a OS=Arabidopsis thaliana GN=RBX1A PE=1 SV=1	84.38	128	10	1	1	128	1	118	1e-68	209	118	100
LOC116213918	509.929	682.338	596.133	490.132	344.743	417.438	218.835	270.386	244.611	chromosome 7	NC_045133.1	23572725	23573983	+	116213918	XP_031404921.1	77	uncharacterized protein At2g23090-like	XM_031549061.1	EOX98430.1Leucine-rich repeat family protein	3.8e-31	97.78	C:GO:0016021	C:integral component of membrane			AT2G23090.1	80.77	3e-41	F21P24.15	Uncharacterized protein family SERF	sp|O64818|Y2309_ARATH	Uncharacterized protein At2g23090 OS=Arabidopsis thaliana GN=At2g23090 PE=1 SV=1	80.77	78	14	1	1	77	1	78	2e-40	133	78	100
LOC116209238	504.864	791.818	648.341	108.723	71.9835	90.3533	26.669	12.6799	19.6745	chromosome 5	NC_045131.1	5252692	5253360	-	116209238	XP_031398687.1	187	PLAT domain-containing protein 3-like	XM_031542827.1	XP_010027844.1 PLAT domain-containing protein 3	6.1e-96	88.4	P:GO:0098869; F:GO:0004096; F:GO:0020037; C:GO:0005737	P:cellular oxidant detoxification; F:catalase activity; F:heme binding; C:cytoplasm	EC:1.11; EC:1; EC:1.11.1; EC:1.11.1.6	Acting on a peroxide as acceptor; Oxidoreductases; Acting on a peroxide as acceptor; Catalase	AT2G22170.1	65.36	1e-74	PLAT domain protein 2,T26C19.17,T26C19_17	Lipase/lipooxygenase%2C PLAT/LH2 family protein
LOC116198285	504.593	718.319	611.456	279.468	249.967	264.718	231.723	225.71	228.716	chromosome 1	NC_045127.1	49405427	49407025	+	116198285	XP_031384452.1	250	reticulon-like protein B1	XM_031528592.1	XP_017650094.1 reticulon-like protein B3	1e-122	89.44	C:GO:0005789; C:GO:0016021	C:endoplasmic reticulum membrane; C:integral component of membrane			AT4G23630.2	66.67	6e-111	F9D16.100,F9D16_100,Reticulan like protein B1,RTNLB1,VIRB2-interacting protein 1	VIRB2-interacting protein 1	sp|Q9SUR3|RTNLA_ARATH	Reticulon-like protein B1 OS=Arabidopsis thaliana GN=RTNLB1 PE=1 SV=1	66.67	255	75	1	5	249	19	273	5e-110	325	255	92.73
LOC116196416	500.337	646.523	573.43	533.788	423.51	478.649	402.045	478.483	440.264	chromosome 2	NC_045128.1	15334782	15338238	-	116196416	XP_031381979.1	357	thiol protease aleurain-like	XM_031526119.1	XP_010047476.1 thiol protease aleurain	5.1e-209	92.25	P:GO:0051603; F:GO:0004197; C:GO:0005615; C:GO:0005764	P:proteolysis involved in cellular protein catabolic process; F:cysteine-type endopeptidase activity; C:extracellular space; C:lysosome	EC:3.4.22; EC:3.4.22.1; EC:3.4.99; EC:3.4.22.41; EC:3.4.22.40; EC:3.4.22.34; EC:3.4.22.8; EC:3.4.22.28; EC:3.4.22.16; EC:3.4.22.27; EC:3.4.22.38; EC:3.4.22.15; EC:3.4.22.14; EC:3.4; EC:3	Acting on peptide bonds (peptidases); Cathepsin B; Acting on peptide bonds (peptidases); Cathepsin F; Bleomycin hydrolase; Legumain; Clostripain; Picornain 3C; Cathepsin H; Cathepsin S; Cathepsin K; Cathepsin L; Actinidain; Acting on peptide bonds (peptidases); Hydrolases	AT3G45310.1	75	0	NA	Cysteine proteinases superfamily protein	sp|Q8RWQ9|ALEUL_ARATH	Thiol protease aleurain-like OS=Arabidopsis thaliana GN=At3g45310 PE=2 SV=1	75	348	87	0	10	357	11	358	0	583	348	97.21
LOC116203384	493.208	678.25	585.729	307.244	293.586	300.415	219.142	273.709	246.425	chromosome 4	NC_045130.1	37700649	37703416	-	116203384	XP_031390941.1	361	cathepsin B-like protease 2	XM_031535081.1	XP_018728100.1 cathepsin B	7.5e-222	88.64	P:GO:0050790; P:GO:0051603; F:GO:0004197; C:GO:0005615; C:GO:0005764	P:regulation of catalytic activity; P:proteolysis involved in cellular protein catabolic process; F:cysteine-type endopeptidase activity; C:extracellular space; C:lysosome	EC:3.4.22; EC:3.4.22.1; EC:3.4.99; EC:3.4.22.41; EC:3.4.22.40; EC:3.4.22.34; EC:3.4.22.8; EC:3.4.22.28; EC:3.4.22.16; EC:3.4.22.27; EC:3.4.22.38; EC:3.4.22.15; EC:3.4.22.14; EC:3.4; EC:3	Acting on peptide bonds (peptidases); Cathepsin B; Acting on peptide bonds (peptidases); Cathepsin F; Bleomycin hydrolase; Legumain; Clostripain; Picornain 3C; Cathepsin H; Cathepsin S; Cathepsin K; Cathepsin L; Actinidain; Acting on peptide bonds (peptidases); Hydrolases	AT1G02305.1	74.78	0	NA	Cysteine proteinases superfamily protein	sp|Q5R6D1|CATB_PONAB	Cathepsin B OS=Pongo abelii GN=CTSB PE=2 SV=1	45.78	332	152	9	29	342	11	332	2e-88	276	322	94.99
LOC116188574	492.016	317.287	404.651	239.401	283.04	261.221	97.6657	137.401	117.533	chromosome 8	NC_045134.1	2269427	2271846	-	116188574	XP_031373880.1	478	ribulose bisphosphate carboxylase/oxygenase activase 2, chloroplastic	XM_031518020.1	XP_010248207.1 ribulose bisphosphate carboxylase/oxygenase activase, chloroplastic-like isoform X1	9.1e-277	93.92	F:GO:0005524; F:GO:0046863; C:GO:0009570; C:GO:0009579	F:ATP binding; F:ribulose-1,5-bisphosphate carboxylase/oxygenase activator activity; C:chloroplast stroma; C:thylakoid			AT2G39730.1	80.08	0	rubisco activase,RUBISCO ACTIVASE,T5I7.18	rubisco activase	sp|Q7X9A0|RCA1_LARTR	Ribulose bisphosphate carboxylase/oxygenase activase 1, chloroplastic OS=Larrea tridentata GN=RCA1 PE=1 SV=1	85.18	479	66	4	1	477	1	476	0	851	476	100
LOC116212748	490.864	459.606	475.235	700.68	691.062	695.871	652.083	520.082	586.082	chromosome 1	NC_045127.1	54103243	54103785	+	116212748	XP_031403291.1	180	uncharacterized protein LOC116212748	XM_031547431.1	OWM78535.1hypothetical protein CDL15_Pgr016259	7e-93	63.36					AT3G21570.1	37.17	2e-20	NA	proline-rich nuclear receptor coactivator
LOC116201240	490.642	697.377	594.01	281.574	236.672	259.123	48.5115	67.2552	57.8834	chromosome 3	NC_045129.1	5451115	5452856	-	116201240	XP_031388251.1	107	dormancy-associated protein homolog 4-like	XM_031532391.1	XP_004303723.1 auxin-repressed 12.5 kDa protein isoform X1	1.1e-89	63.55					AT1G54070.1	39.84	5e-14	F15I1.15,F15I1_15	Dormancy/auxin associated family protein
LOC116201848	488.051	781.398	634.725	578.13	511.928	545.029	483.885	518.203	501.044	chromosome 3	NC_045129.1	33285778	33290042	+	116201848	XP_031389137.1	326	cinnamoyl-CoA reductase 1-like	XM_031533277.1	AFU90744.1cinnamyl alcohol dehydrogenase	2.6e-185	93.32	F:GO:0045552	F:dihydrokaempferol 4-reductase activity	EC:1.1.1.219; EC:1.1; EC:1; EC:1.1.1	Dihydroflavanol 4-reductase; Acting on the CH-OH group of donors; Oxidoreductases; Acting on the CH-OH group of donors	AT5G19440.1	78.83	0	F7K24.190,F7K24_190	NAD(P)-binding Rossmann-fold superfamily protein	sp|Q9S9N9|CCR1_ARATH	Cinnamoyl-CoA reductase 1 OS=Arabidopsis thaliana GN=CCR1 PE=1 SV=1	48.9	319	154	7	6	322	9	320	2e-91	283	312	90.7
LOC116204095	485.395	681.037	583.216	418.36	355.214	386.787	251.062	327.57	289.316	chromosome 4	NC_045130.1	27458858	27460849	+	116204095	XP_031392033.1	285	lactoylglutathione lyase GLX1-like	XM_031536173.1	GAV85007.1Glyoxalase domain-containing protein	9.7e-164	95.23	P:GO:0019243; F:GO:0004462; F:GO:0046872; C:GO:0005737	P:methylglyoxal catabolic process to D-lactate via S-lactoyl-glutathione; F:lactoylglutathione lyase activity; F:metal ion binding; C:cytoplasm	EC:4.4.1.5; EC:4.4; EC:4	Lactoylglutathione lyase; Carbon-sulfur lyases; Lyases	AT1G11840.6	82.69	2e-177	ATGLX1,F12F1.32,F12F1_32,GLYOXALASE I,glyoxalase I homolog	glyoxalase/bleomycin resistance protein/dioxygenase superfamily protein	sp|Q39366|LGUL_BRAOG	Putative lactoylglutathione lyase OS=Brassica oleracea var. gemmifera PE=2 SV=1	81.63	283	51	1	3	285	1	282	4e-173	487	282	100
LOC116187653	481.52	747.536	614.528	256.406	184.817	220.612	65.0925	55.2626	60.1775	chromosome 1	NC_045127.1	2745825	2746301	+	116187653	XP_031372379.1	158	probable E3 ubiquitin-protein ligase XERICO	XM_031516519.1	KHN46181.1 Putative E3 ubiquitin-protein ligase RHA2B	1.8e-79	73.71	P:GO:0050896; C:GO:0016021	P:response to stimulus; C:integral component of membrane			AT2G04240.2	52.9	8e-47	NA	RING/U-box superfamily protein	sp|Q9SI09|XERIC_ARATH	Probable E3 ubiquitin-protein ligase XERICO OS=Arabidopsis thaliana GN=XERICO PE=1 SV=1	52.9	155	69	3	1	152	1	154	8e-46	153	154	95.06
LOC116196648	479.83	528.661	504.245	467.346	361.016	414.181	634.463	576.519	605.491	chromosome 2	NC_045128.1	31011293	31012743	-	116196648	XP_031382354.1	449	elongation factor 1-alpha-like	XM_031526494.1	XP_007009751.1 elongation factor 1-alpha	3.3e-261	99.15	P:GO:0006414; F:GO:0003746; F:GO:0003924; F:GO:0005525	P:translational elongation; F:translation elongation factor activity; F:GTPase activity; F:GTP binding	EC:3.6.1; EC:3.6; EC:3; EC:3.6.1.15	Acting on acid anhydrides; Acting on acid anhydrides; Hydrolases; Nucleoside-triphosphate phosphatase	AT5G60390.3	95.32	0	MUF9.8	GTP binding Elongation factor Tu family protein	sp|O49169|EF1A_MANES	Elongation factor 1-alpha OS=Manihot esculenta GN=EF1 PE=3 SV=1	98.44	449	7	0	1	449	1	449	0	915	449	100
LOC116215336	477.308	597.978	537.643	737.42	775.587	756.504	933.405	1131.1	1032.25	chromosome 7	NC_045133.1	2834436	2835240	-	116215336	XP_031406868.1	139	uncharacterized protein LOC116215336 isoform X2	XM_031551006.1	OWM65140.1hypothetical protein CDL15_Pgr008727	1e-75	63.7					AT1G68490.1	40.26	4e-22	T26J14.6,T26J14_6	translocase subunit seca
LOC116203490	473.44	604.694	539.067	519.532	497.416	508.474	271.582	312.844	292.213	chromosome 4	NC_045130.1	32448771	32451166	+	116203490	XP_031391097.1	229	cold-regulated 413 inner membrane protein 2, chloroplastic-like	XM_031535237.1	XP_010056856.1 cold-regulated 413 inner membrane protein 1, chloroplastic	3.6e-98	80.43	C:GO:0016021	C:integral component of membrane			AT1G29390.1	57.14	4e-71	COLD REGULATED 314 INNER MEMBRANE 2,cold regulated 314 thylakoid membrane 2,COR413IM2,F15D2.42	cold regulated 314 thylakoid membrane 2	sp|F4I1G5|CRIM2_ARATH	Cold-regulated 413 inner membrane protein 2, chloroplastic OS=Arabidopsis thaliana GN=COR413IM2 PE=1 SV=1	57.14	210	78	6	27	229	22	226	4e-70	220	205	90.71
LOC116204918	472.198	720.646	596.422	449.853	402.734	426.293	517.925	521.519	519.722	chromosome 4	NC_045130.1	13757807	13759211	+	116204918	XP_031393148.1	148	ubiquitin-conjugating enzyme E2 30	XM_031537288.1	XP_021600285.1ubiquitin-conjugating enzyme E2 30	5.3e-82	97.39	P:GO:0000209; P:GO:0006511; F:GO:0005524; F:GO:0016874; F:GO:0061631; C:GO:0005634	P:protein polyubiquitination; P:ubiquitin-dependent protein catabolic process; F:ATP binding; F:ligase activity; F:ubiquitin conjugating enzyme activity; C:nucleus	EC:2; EC:6; EC:2.3.2.23	Transferases; Ligases; E2 ubiquitin-conjugating enzyme	AT5G56150.1	89.86	4e-100	MDA7.21,MDA7_21,ubiquitin-conjugating enzyme 30	ubiquitin-conjugating enzyme 30	sp|Q9FKT3|UBC30_ARATH	Ubiquitin-conjugating enzyme E2 30 OS=Arabidopsis thaliana GN=UBC30 PE=2 SV=1	89.86	148	15	0	1	148	1	148	3e-99	288	148	100
LOC116192927	470.716	968.084	719.4	221.304	348.922	285.113	474.06	448.766	461.413	chromosome 1	NC_045127.1	2536617	2537635	-	116192927	XP_031377493.1	77	cysteine-rich and transmembrane domain-containing protein WIH2	XM_031521633.1	PSR95338.1Rhodopsin like	3e-36	79.57	C:GO:0005886; C:GO:0016021	C:plasma membrane; C:integral component of membrane			AT2G32210.1	64	2e-22	F22D22.4,F22D22_4	cysteine-rich/transmembrane domain A-like protein
LOC116194680	469.719	1249.41	859.565	277.511	112.96	195.236	4.13267	4.01978	4.07622	chromosome 1	NC_045127.1	46326492	46327220	+	116194680	XP_031379413.1	242	ethylene-responsive transcription factor ERF038-like	XM_031523553.1	XP_018824986.1 ethylene-responsive transcription factor ERF038-like	2.7e-126	68.21	P:GO:0006355; F:GO:0003677; F:GO:0003700; C:GO:0005634	P:regulation of transcription, DNA-templated; F:DNA binding; F:DNA-binding transcription factor activity; C:nucleus			AT2G35700.1	65.73	1e-50	ATERF38,ERF family protein 38,ERF FAMILY PROTEIN 38,T20F21.11,T20F21_11	ERF family protein 38	sp|Q9ZQP3|ERF38_ARATH	Ethylene-responsive transcription factor ERF038 OS=Arabidopsis thaliana GN=ERF038 PE=2 SV=1	65.73	143	45	2	71	212	40	179	1e-49	167	140	72.16
LOC116204049	467.669	815.653	641.661	410.374	327.27	368.822	321.081	341.011	331.046	chromosome 4	NC_045130.1	10782153	10783692	+	116204049	XP_031391960.1	148	nucleoside diphosphate kinase B	XM_031536100.1	XP_010258739.1 nucleoside diphosphate kinase B	5.4e-79	96.53	P:GO:0006165; P:GO:0006183; P:GO:0006228; P:GO:0006241; F:GO:0004550; F:GO:0005524	P:nucleoside diphosphate phosphorylation; P:GTP biosynthetic process; P:UTP biosynthetic process; P:CTP biosynthetic process; F:nucleoside diphosphate kinase activity; F:ATP binding	EC:2.7; EC:2.7.4.6; EC:2; EC:2.7.4	Transferring phosphorus-containing groups; Nucleoside-diphosphate kinase; Transferases; Transferring phosphorus-containing groups	AT4G09320.1	86.49	1e-93	ATNDK1,NDK1,nucleoside diphosphate kinase 1,T30A10.80,T30A10_80	nucleoside diphosphate kinase;start_range=.,5923484	sp|P47920|NDKB_FLABI	Nucleoside diphosphate kinase B OS=Flaveria bidentis PE=2 SV=1	89.19	148	16	0	1	148	1	148	4e-95	278	148	100
LOC116189368	464.238	521.547	492.893	69.5303	56.1907	62.8605	6.66612	10.2917	8.47891	chromosome 8	NC_045134.1	17037690	17038975	+	116189368	XP_031374869.1	272	chlorophyll a-b binding protein 8, chloroplastic	XM_031519009.1	XP_010036097.1 chlorophyll a-b binding protein 8, chloroplastic	1.4e-155	94.66	P:GO:0009409; P:GO:0009644; P:GO:0009645; P:GO:0009768; P:GO:0018298; F:GO:0003729; F:GO:0016168; F:GO:0019904; F:GO:0046872; C:GO:0009522; C:GO:0009523; C:GO:0009535; C:GO:0010287	P:response to cold; P:response to high light intensity; P:response to low light intensity stimulus; P:photosynthesis, light harvesting in photosystem I; P:protein-chromophore linkage; F:mRNA binding; F:chlorophyll binding; F:protein domain specific binding; F:metal ion binding; C:photosystem I; C:photosystem II; C:chloroplast thylakoid membrane; C:plastoglobule			AT1G61520.3	86.13	6e-163	LHCA3*1,LHCI-680,photosystem I light harvesting complex gene 3,T25B24.12,T25B24_12	PSI type III chlorophyll a/b-binding protein	sp|P27522|CB13_SOLLC	Chlorophyll a-b binding protein 8, chloroplastic OS=Solanum lycopersicum GN=CAB8 PE=3 SV=1	87.18	273	34	1	1	272	1	273	8e-170	478	273	100
LOC116196799	464.07	256.803	360.437	221.621	326.141	273.881	1941.74	1140.01	1540.88	chromosome 2	NC_045128.1	6871460	6873359	+	116196799	XP_031382561.1	480	beta-amyrin 28-monooxygenase-like	XM_031526701.1	AZS32332.1CYP716 family cytochrome P450 monooxygenase	5e-288	92.41	P:GO:0016125; P:GO:0016135; F:GO:0005506; F:GO:0016709; F:GO:0020037; F:GO:0102373; C:GO:0016021	P:sterol metabolic process; P:saponin biosynthetic process; F:iron ion binding; F:oxidoreductase activity, acting on paired donors, with incorporation or reduction of molecular oxygen, NAD(P)H as one donor, and incorporation of one atom of oxygen; F:heme binding; F:uvaol dehydrogenase activity; C:integral component of membrane	EC:1; EC:1.14; EC:1.14.13	Oxidoreductases; Acting on paired donors, with incorporation or reduction of molecular oxygen. The oxygen incorporated need not be derived from O(2); Acting on paired donors, with incorporation or reduction of molecular oxygen. The oxygen incorporated need not be derived from O(2)	AT5G36110.1	63.02	0	''cytochrome P450,cytochrome P450,family 716,MAB16.5,MAB16_5,polypeptide 1,polypeptide 1'',subfamily A	cytochrome P450%2C family 716%2C subfamily A%2C polypeptide 1	sp|I7C6E8|C7A52_PANGI	Beta-amyrin 28-oxidase OS=Panax ginseng PE=2 SV=1	72.97	481	129	1	1	480	1	481	0	743	481	100
LOC116204948	462.569	764.131	613.35	365.452	334.631	350.041	1.89349	3.97533	2.93441	chromosome 4	NC_045130.1	27709205	27711778	+	116204948	XP_031393194.1	334	peroxidase 42	XM_031537334.1	XP_011037651.1 peroxidase 42	1.3e-194	92.99	P:GO:0006979; P:GO:0042744; P:GO:0098869; F:GO:0004601; F:GO:0020037; F:GO:0046872; C:GO:0005576; C:GO:0009505; C:GO:0009506	P:response to oxidative stress; P:hydrogen peroxide catabolic process; P:cellular oxidant detoxification; F:peroxidase activity; F:heme binding; F:metal ion binding; C:extracellular region; C:plant-type cell wall; C:plasmodesma	EC:1.11; EC:1; EC:1.11.1	Acting on a peroxide as acceptor; Oxidoreductases; Acting on a peroxide as acceptor	AT4G21960.1	77.54	0	F1N20.3,PEROXIDASE PRXR1	Peroxidase superfamily protein	sp|Q9SB81|PER42_ARATH	Peroxidase 42 OS=Arabidopsis thaliana GN=PER42 PE=1 SV=2	77.54	334	71	2	1	334	1	330	0	558	330	100
LOC116210845	461.793	703.602	582.697	156.698	164.893	160.796	74.6426	117.546	96.0943	chromosome 6	NC_045132.1	25648886	25651256	-	116210845	XP_031400796.1	285	SNF1-related protein kinase regulatory subunit beta-1	XM_031544936.1	XP_002270683.1 SNF1-related protein kinase regulatory subunit beta-1	8e-162	81.27	P:GO:0043562; P:GO:0045859; F:GO:0016301; F:GO:0019887; F:GO:1901982; C:GO:0009507; C:GO:0031588	P:cellular response to nitrogen levels; P:regulation of protein kinase activity; F:kinase activity; F:protein kinase regulator activity; F:maltose binding; C:chloroplast; C:nucleotide-activated protein kinase complex	EC:2.7; EC:2	Transferring phosphorus-containing groups; Transferases	AT5G21170.1	66.96	2e-103	KINbeta1,T10F18.200,T10F18_200	5'-AMP-activated protein kinase beta-2 subunit protein	sp|Q84VQ1|KINB1_ARATH	SNF1-related protein kinase regulatory subunit beta-1 OS=Arabidopsis thaliana GN=KINB1 PE=1 SV=1	66.96	224	73	1	62	285	61	283	2e-102	307	223	78.8
LOC116188045	459.215	766.572	612.894	270.462	394.073	332.267	287.659	409.842	348.75	chromosome 8	NC_045134.1	1221269	1222288	+	116188045	XP_031373016.1	212	uncharacterized protein LOC116188045 isoform X1	XM_031517156.1	PKI74565.1hypothetical protein CRG98_004892	2.9e-110	72.04	P:GO:0006508; P:GO:0006612; P:GO:0006893; P:GO:0006904; P:GO:0090522; F:GO:0005524; F:GO:0008234; C:GO:0000145; C:GO:0009536; C:GO:0016021	P:proteolysis; P:protein targeting to membrane; P:Golgi to plasma membrane transport; P:vesicle docking involved in exocytosis; P:vesicle tethering involved in exocytosis; F:ATP binding; F:cysteine-type peptidase activity; C:exocyst; C:plastid; C:integral component of membrane	EC:3.4; EC:3	Acting on peptide bonds (peptidases); Hydrolases	AT3G07510.2	38.22	4e-22	NA	maternal effect embryo arrest protein;start_range=.,2393895
LOC116194461	458.336	950.721	704.529	37.0698	132.164	84.6169	52.6482	78.9671	65.8076	chromosome 2	NC_045128.1	2983402	2983761	-	116194461	XP_031379131.1	119	uncharacterized protein LOC116194461	XM_031523271.1	OWM71422.1hypothetical protein CDL15_Pgr005609	9.1e-58	71.21
LOC116205222	454.019	384.258	419.139	535.026	416.331	475.678	210.106	239.703	224.904	chromosome 4	NC_045130.1	36983721	36988868	-	116205222	XP_031393607.1	572	aspartic proteinase A1-like	XM_031537747.1	XP_010046321.1 aspartic proteinase A1	0	88.75	P:GO:0006508; P:GO:0006629; F:GO:0004190	P:proteolysis; P:lipid metabolic process; F:aspartic-type endopeptidase activity	EC:3.4.99; EC:3.4.23.1; EC:3.4.23; EC:3.4.23.32; EC:3.4.23.43; EC:3.4.23.20; EC:3.4.23.25; EC:3.4.23.36; EC:3.4.23.4; EC:3.4.23.35; EC:3.4.23.5; EC:3.4.23.34; EC:3.4.23.15; EC:3.4; EC:3	Acting on peptide bonds (peptidases); Pepsin A; Acting on peptide bonds (peptidases); Scytalidopepsin B; Prepilin peptidase; Penicillopepsin; Saccharopepsin; Signal peptidase II; Chymosin; Barrierpepsin; Cathepsin D; Cathepsin E; Renin; Acting on peptide bonds (peptidases); Hydrolases	AT1G11910.2	71.46	0	aspartic proteinase A1,ATAPA1,F12F1.24,F12F1_24	aspartic proteinase A1	sp|O65390|APA1_ARATH	Aspartic proteinase A1 OS=Arabidopsis thaliana GN=APA1 PE=1 SV=1	71.6	514	138	2	59	572	1	506	0	776	506	100
LOC116198084	452.889	629.982	541.436	910.309	592.119	751.214	560.877	618.918	589.898	chromosome 2	NC_045128.1	3362596	3363729	+	116198084	XP_031384267.1	86	40S ribosomal protein S27-2	XM_031528407.1	XP_010250479.1 40S ribosomal protein S27-2	2.1e-43	97.23	P:GO:0000028; P:GO:0006412; F:GO:0003723; F:GO:0003735; F:GO:0046872; C:GO:0022627	P:ribosomal small subunit assembly; P:translation; F:RNA binding; F:structural constituent of ribosome; F:metal ion binding; C:cytosolic small ribosomal subunit			AT3G61110.1	95.35	6e-58	ARS27A,ribosomal protein S27,RIBOSOMAL PROTEIN S27	ribosomal protein S27	sp|Q9M2F1|RS272_ARATH	40S ribosomal protein S27-2 OS=Arabidopsis thaliana GN=RPS27B PE=2 SV=2	95.35	86	4	0	1	86	1	86	6e-57	176	86	100
LOC116196171	452.428	433.027	442.727	324.193	268.716	296.454	655.177	534.722	594.949	chromosome 2	NC_045128.1	35303617	35305930	+	116196171	XP_031381621.1	358	fructose-bisphosphate aldolase 6, cytosolic	XM_031525761.1	XP_010036726.1 fructose-bisphosphate aldolase 6, cytosolic	2.8e-202	94.92	P:GO:0006096; P:GO:0030388; F:GO:0004332; C:GO:0005829	P:glycolytic process; P:fructose 1,6-bisphosphate metabolic process; F:fructose-bisphosphate aldolase activity; C:cytosol	EC:4.1.2; EC:4.1; EC:4.1.2.13; EC:4	Carbon-carbon lyases; Carbon-carbon lyases; Fructose-bisphosphate aldolase; Lyases	AT2G36460.1	86.59	0	F1O11.9,F1O11_9,fructose-bisphosphate aldolase 6	Aldolase superfamily protein	sp|P17784|ALF_ORYSJ	Fructose-bisphosphate aldolase cytoplasmic isozyme OS=Oryza sativa subsp. japonica GN=FBA PE=1 SV=2	84.92	358	54	0	1	358	1	358	0	625	358	100
LOC116192089	451.022	875.861	663.442	476.227	432.51	454.368	320.535	450.734	385.635	chromosome 1	NC_045127.1	46632782	46634708	+	116192089	XP_031376378.1	118	autophagy-related protein 8f	XM_031520518.1	PQQ07676.1autophagy-related protein 8f	4.5e-59	98.83	P:GO:0006914; P:GO:0006995; C:GO:0005874; C:GO:0016020	P:autophagy; P:cellular response to nitrogen starvation; C:microtubule; C:membrane			AT4G16520.2	93.16	1e-75	autophagy 8f,DL4285C,FCAALL.383	Ubiquitin-like superfamily protein	sp|Q8VYK7|ATG8F_ARATH	Autophagy-related protein 8f OS=Arabidopsis thaliana GN=ATG8F PE=1 SV=1	93.16	117	8	0	1	117	1	117	1e-74	224	117	96.69
LOC116211215	450.73	612.106	531.418	178.604	174.587	176.596	37.6698	73.8343	55.752	chromosome 6	NC_045132.1	21986484	21988090	+	116211215	XP_031401346.1	306	homeobox-leucine zipper protein HAT5-like	XM_031545486.1	XP_007044376.2 homeobox-leucine zipper protein HAT5 isoform X1	5.4e-142	66.57	P:GO:0006357; F:GO:0000981; F:GO:0043565; C:GO:0005634	P:regulation of transcription by RNA polymerase II; F:DNA-binding transcription factor activity, RNA polymerase II-specific; F:sequence-specific DNA binding; C:nucleus			AT3G01470.1	47.06	7e-38	ARABIDOPSIS THALIANA HOMEOBOX 1,ATHB-1,ATHB1,F4P13.2,F4P13_2,HAT5,HD-ZIP-1,homeobox 1,HOMEODOMAIN PROTEIN FROM ARABIDOIPSIS THALIANA 5	homeobox 1	sp|Q02283|HAT5_ARATH	Homeobox-leucine zipper protein HAT5 OS=Arabidopsis thaliana GN=HAT5 PE=1 SV=1	47.06	170	73	3	71	240	68	220	7e-37	138	153	56.25
LOC116205199	449.547	238.965	344.256	346.997	298.82	322.909	131.428	143.126	137.277	chromosome 4	NC_045130.1	6130464	6137345	+	116205199	XP_031393572.1	495	glutamate decarboxylase 1	XM_031537712.1	XP_021604330.1glutamate decarboxylase 1	1e-259	93.54	P:GO:0006538; F:GO:0004351; F:GO:0030170; C:GO:0005829	P:glutamate catabolic process; F:glutamate decarboxylase activity; F:pyridoxal phosphate binding; C:cytosol	EC:4.1.1; EC:4.1.1.15; EC:4.1; EC:4	Carbon-carbon lyases; Glutamate decarboxylase; Carbon-carbon lyases; Lyases	AT5G17330.1	84.46	0	GAD1,glutamate decarboxylase,GLUTAMATE DECARBOXYLASE,GLUTAMATE DECARBOXYLASE 1,MKP11.30,MKP11_30	glutamate decarboxylase	sp|Q42521|DCE1_ARATH	Glutamate decarboxylase 1 OS=Arabidopsis thaliana GN=GAD1 PE=1 SV=2	84.46	502	71	1	1	495	1	502	0	890	502	100
LOC116202508	446.443	609.243	527.843	417.046	358.788	387.917	389.857	402.158	396.008	chromosome 4	NC_045130.1	8700835	8702549	+	116202508	XP_031389945.1	179	40S ribosomal protein S10-1	XM_031534085.1	XP_023890159.140S ribosomal protein S10-2-like isoform X1	3.2e-68	82.9	P:GO:0010252; P:GO:0090506; P:GO:2000032; F:GO:0003729; F:GO:0003735; C:GO:0005618; C:GO:0005634; C:GO:0009507; C:GO:0022627; C:GO:0042788	P:auxin homeostasis; P:axillary shoot meristem initiation; P:regulation of secondary shoot formation; F:mRNA binding; F:structural constituent of ribosome; C:cell wall; C:nucleus; C:chloroplast; C:cytosolic small ribosomal subunit; C:polysomal ribosome			AT4G25740.1	83.12	2e-78	F14M19.20,F14M19_20	RNA binding Plectin/S10 domain-containing protein	sp|Q9SW09|RS101_ARATH	40S ribosomal protein S10-1 OS=Arabidopsis thaliana GN=RPS10A PE=2 SV=1	83.12	154	21	3	1	153	1	150	2e-77	235	150	84.75
LOC116210215	446.012	545.929	495.971	309.607	261.547	285.577	393.804	361.826	377.815	chromosome 6	NC_045132.1	1596637	1598271	-	116210215	XP_031399919.1	413	eukaryotic initiation factor 4A-11	XM_031544059.1	XP_010929386.1 eukaryotic initiation factor 4A-2	8.5e-235	99.21	P:GO:0002183; F:GO:0003743; F:GO:0004386; F:GO:0005524; C:GO:0009507; C:GO:0016021	P:cytoplasmic translational initiation; F:translation initiation factor activity; F:helicase activity; F:ATP binding; C:chloroplast; C:integral component of membrane	EC:3.6.1; EC:3.6; EC:3; EC:3.6.1.15	Acting on acid anhydrides; Acting on acid anhydrides; Hydrolases; Nucleoside-triphosphate phosphatase	AT3G13920.1	93	0	eukaryotic translation initiation factor 4A1,RH4,TIF4A1	eukaryotic translation initiation factor 4A1	sp|Q40465|IF411_TOBAC	Eukaryotic initiation factor 4A-11 OS=Nicotiana tabacum PE=2 SV=1	95.4	413	19	0	1	413	1	413	0	817	413	100
LOC116205752	445.655	717.788	581.721	277.631	263.62	270.625	427.735	472.25	449.993	chromosome 4	NC_045130.1	16131720	16134721	-	116205752	XP_031394263.1	371	cysteine protease RD19A-like	XM_031538403.1	XP_010066197.1 probable cysteine protease RD19B	5.1e-204	91.97	P:GO:0051603; F:GO:0004197; C:GO:0005615; C:GO:0005764; C:GO:0016021	P:proteolysis involved in cellular protein catabolic process; F:cysteine-type endopeptidase activity; C:extracellular space; C:lysosome; C:integral component of membrane	EC:3.4.22; EC:3.4.22.1; EC:3.4.99; EC:3.4.22.41; EC:3.4.22.40; EC:3.4.22.34; EC:3.4.22.8; EC:3.4.22.28; EC:3.4.22.16; EC:3.4.22.27; EC:3.4.22.38; EC:3.4.22.15; EC:3.4.22.14; EC:3.4; EC:3	Acting on peptide bonds (peptidases); Cathepsin B; Acting on peptide bonds (peptidases); Cathepsin F; Bleomycin hydrolase; Legumain; Clostripain; Picornain 3C; Cathepsin H; Cathepsin S; Cathepsin K; Cathepsin L; Actinidain; Acting on peptide bonds (peptidases); Hydrolases	AT4G39090.1	74.86	0	F19H22.190,F19H22_190,RD19A,RESPONSIVE TO DEHYDRATION 19,RESPONSIVE TO DEHYDRATION 19A	Papain family cysteine protease	sp|P43296|RD19A_ARATH	Cysteine proteinase RD19a OS=Arabidopsis thaliana GN=RD19A PE=2 SV=1	74.86	370	89	1	1	370	1	366	0	592	366	99.46
LOC116207665	444.121	439.819	441.97	344.414	434.973	389.693	307.534	283.935	295.735	chromosome 5	NC_045131.1	5296136	5297170	-	116207665	XP_031396577.1	344	ethylene-responsive transcription factor RAP2-13	XM_031540717.1	XP_012492204.1 ethylene-responsive transcription factor ERF060-like	2.1e-170	64.84	P:GO:0006355; F:GO:0003677; F:GO:0003700; C:GO:0005634	P:regulation of transcription, DNA-templated; F:DNA binding; F:DNA-binding transcription factor activity; C:nucleus			AT4G39780.1	45.32	2e-75	T19P19.170,T19P19_170	Integrase-type DNA-binding superfamily protein	sp|O65665|ERF60_ARATH	Ethylene-responsive transcription factor ERF060 OS=Arabidopsis thaliana GN=ERF060 PE=2 SV=1	45.32	342	97	10	7	344	11	266	2e-74	237	256	94.12
LOC116215966	443.424	562.381	502.902	712.143	406.003	559.073	333.099	569.373	451.236	chromosome 8	NC_045134.1	21850487	21852023	+	116215966	XP_031407670.1	313	desiccation-related protein PCC13-62-like	XM_031551810.1	XP_010039275.1 desiccation-related protein PCC13-62	1.2e-173	83.11	C:GO:0016021	C:integral component of membrane			AT3G62730.1	69.96	1e-138	NA	desiccation-like protein	sp|P22242|DRPE_CRAPL	Desiccation-related protein PCC13-62 OS=Craterostigma plantagineum PE=2 SV=1	49.68	308	143	3	1	305	1	299	2e-99	302	299	95.53
LOC116210850	442.356	432.561	437.458	409.684	335.061	372.373	434.533	462.77	448.651	chromosome 6	NC_045132.1	25676794	25678720	+	116210850	XP_031400809.1	216	leucine-rich repeat protein 1-like	XM_031544949.1	XP_012471479.1 somatic embryogenesis receptor kinase 1	1.1e-57	91.92	P:GO:0016310; F:GO:0016301; C:GO:0016021	P:phosphorylation; F:kinase activity; C:integral component of membrane	EC:2.7; EC:2	Transferring phosphorus-containing groups; Transferases	AT5G21090.1	79.36	4e-123	NA	Leucine-rich repeat (LRR) family protein	sp|Q94AG2|SERK1_ARATH	Somatic embryogenesis receptor kinase 1 OS=Arabidopsis thaliana GN=SERK1 PE=1 SV=2	61.54	195	70	1	14	203	10	204	1e-68	227	195	31.2
LOC116212129	439.666	620.175	529.92	537.88	428.372	483.126	486.629	514.624	500.627	chromosome 1	NC_045127.1	52678274	52679752	-	116212129	XP_031402565.1	150	60S ribosomal protein L28-1-like	XM_031546705.1	XP_007202724.160S ribosomal protein L28-1	8.6e-77	92.21	P:GO:0006412; F:GO:0003735; C:GO:0022625	P:translation; F:structural constituent of ribosome; C:cytosolic large ribosomal subunit			AT2G19730.3	74.13	9e-75	F6F22.24,F6F22_24	Ribosomal L28e protein family	sp|O82204|RL281_ARATH	60S ribosomal protein L28-1 OS=Arabidopsis thaliana GN=RPL28A PE=2 SV=1	74.13	143	37	0	1	143	1	143	8e-74	224	143	100
LOC116212466	438.088	554.196	496.142	58.5625	57.5101	58.0363	6.49199	8.98591	7.73895	chromosome 6	NC_045132.1	23494568	23496126	+	116212466	XP_031402956.1	269	chlorophyll a-b binding protein 7, chloroplastic	XM_031547096.1	XP_024449023.1chlorophyll a-b binding protein 7, chloroplastic	7.7e-152	96	P:GO:0009416; P:GO:0009768; P:GO:0018298; F:GO:0016168; F:GO:0046872; C:GO:0009522; C:GO:0009523; C:GO:0009535	P:response to light stimulus; P:photosynthesis, light harvesting in photosystem I; P:protein-chromophore linkage; F:chlorophyll binding; F:metal ion binding; C:photosystem I; C:photosystem II; C:chloroplast thylakoid membrane			AT3G61470.1	91.55	4e-146	LHCI-680,photosystem I light harvesting complex gene 2	photosystem I light harvesting complex protein	sp|P10708|CB12_SOLLC	Chlorophyll a-b binding protein 7, chloroplastic OS=Solanum lycopersicum GN=CAB7 PE=3 SV=1	89.63	270	27	1	1	269	1	270	3e-180	504	270	100
LOC116188148	435.502	494.721	465.111	202.733	103.29	153.012	58.4301	57.9176	58.1739	chromosome 8	NC_045134.1	11692408	11695134	-	116188148	XP_031373172.1	549	serine decarboxylase-like	XM_031517312.1	XP_002266398.1 serine decarboxylase	0	91.69	P:GO:0006580; P:GO:0019752; F:GO:0016740; F:GO:0016831; F:GO:0030170; C:GO:0005829; C:GO:0005886	P:ethanolamine metabolic process; P:carboxylic acid metabolic process; F:transferase activity; F:carboxy-lyase activity; F:pyridoxal phosphate binding; C:cytosol; C:plasma membrane	EC:4.1.1; EC:4.1; EC:2; EC:4	Carbon-carbon lyases; Carbon-carbon lyases; Transferases; Lyases	AT1G43710.1	80.89	0	Arabidopsis thaliana serine decarboxylase 1,ATSDC1,embryo defective 1075,F2J6.7,F2J6_7,SDC1,serine decarboxylase 1	Pyridoxal phosphate (PLP)-dependent transferases superfamily protein	sp|Q9MA74|SDC1_ARATH	Serine decarboxylase OS=Arabidopsis thaliana GN=SDC PE=1 SV=1	80.89	471	82	3	79	549	20	482	0	805	463	96.06
LOC116212389	435.237	564.491	499.864	479.736	401.422	440.579	528.43	556.287	542.359	chromosome 6	NC_045132.1	16685769	16686617	-	116212389	XP_031402836.1	139	histone H2AX	XM_031546976.1	OMP06608.1Histone H2A	6.2e-68	96.57	P:GO:0006342; F:GO:0003677; F:GO:0046982; C:GO:0000786; C:GO:0005634	P:chromatin silencing; F:DNA binding; F:protein heterodimerization activity; C:nucleosome; C:nucleus			AT1G54690.1	90.14	6e-85	G-H2AX,GAMMA H2AX,gamma histone variant H2AX,H2AXB,histone H2A 3,HTA3,T22H22.12,T22H22_12	gamma histone variant H2AX	sp|P35063|H2AX_PICAB	Histone H2AX OS=Picea abies PE=2 SV=1	93.53	139	8	1	1	139	1	138	5e-85	251	138	100
LOC116201130	434.981	488.785	461.883	457.151	352.982	405.067	332.83	364.152	348.491	chromosome 1	NC_045127.1	15042495	15044451	+	116201130	XP_031388114.1	236	40S ribosomal protein S3-3	XM_031532254.1	XP_010047383.1 40S ribosomal protein S3-3	1.6e-119	96.63	P:GO:0006412; F:GO:0003723; F:GO:0003735; C:GO:0005634; C:GO:0022627	P:translation; F:RNA binding; F:structural constituent of ribosome; C:nucleus; C:cytosolic small ribosomal subunit			AT5G35530.1	89.38	3e-150	MOK9.14,MOK9_14	Ribosomal protein S3 family protein	sp|Q9FJA6|RS33_ARATH	40S ribosomal protein S3-3 OS=Arabidopsis thaliana GN=RPS3C PE=1 SV=1	89.38	226	24	0	5	230	2	227	2e-149	423	226	91.13
LOC116197810	433.938	603.322	518.63	367.58	321.088	344.334	445.329	413.171	429.25	chromosome 2	NC_045128.1	24657904	24658311	-	116197810	XP_031383921.1	135	60S ribosomal protein L27-2	XM_031528061.1	XP_004147739.1 60S ribosomal protein L27	1.7e-80	96.85	P:GO:0006412; F:GO:0003735; C:GO:0022625	P:translation; F:structural constituent of ribosome; C:cytosolic large ribosomal subunit			AT4G15000.1	83.7	7e-81	DL3545W,FCAALL.99	Ribosomal L27e protein family	sp|Q05462|RL27_PEA	60S ribosomal protein L27 OS=Pisum sativum GN=RPL27 PE=2 SV=1	85.93	135	19	0	1	135	1	135	1e-80	240	135	100
LOC116189137	431.013	508.828	469.92	150.962	173.023	161.993	151.672	149.91	150.791	chromosome 1	NC_045127.1	53326859	53327521	+	116189137	XP_031374529.1	220	probable calcium-binding protein CML36	XM_031518669.1	XP_024181636.1probable calcium-binding protein CML36	1.4e-113	69.51	F:GO:0005509	F:calcium ion binding			AT3G10190.1	46.98	6e-47	NA	Calcium-binding EF-hand family protein	sp|Q9SS31|CML36_ARATH	Probable calcium-binding protein CML36 OS=Arabidopsis thaliana GN=CML36 PE=2 SV=1	46.98	215	105	5	9	220	1	209	6e-46	157	209	100
LOC116189588	430.961	656.946	543.954	203.642	192.633	198.137	108.992	145.464	127.228	chromosome 1	NC_045127.1	3543928	3545342	+	116189588	XP_031375169.1	177	uncharacterized protein LOC116189588	XM_031519309.1	XP_008386162.1 thioredoxin	8.3e-93	78.76	P:GO:0006662; P:GO:0045454; F:GO:0015035; F:GO:0016671; F:GO:0047134; C:GO:0005737	P:glycerol ether metabolic process; P:cell redox homeostasis; F:protein disulfide oxidoreductase activity; F:oxidoreductase activity, acting on a sulfur group of donors, disulfide as acceptor; F:protein-disulfide reductase activity; C:cytoplasm	EC:1.8.1; EC:1.6; EC:1; EC:1.8; EC:1.8.4; EC:1.8.1.8	Acting on a sulfur group of donors; Acting on NADH or NADPH; Oxidoreductases; Acting on a sulfur group of donors; Acting on a sulfur group of donors; Protein-disulfide reductase	AT3G15360.1	59.75	3e-63	ARABIDOPSIS THALIANA MYOSIN 4,ARABIDOPSIS THIOREDOXIN M-TYPE 4,ATHM4,ATM4,MJK13.20,thioredoxin M-type 4	thioredoxin M-type 4	sp|Q9SEU6|TRXM4_ARATH	Thioredoxin M4, chloroplastic OS=Arabidopsis thaliana GN=At3g15360 PE=2 SV=2	59.75	159	57	3	26	177	33	191	3e-62	197	159	82.38
LOC116215915	430.917	560.839	495.878	146.223	121.074	133.649	68.1771	66.1124	67.1447	chromosome 8	NC_045134.1	26571774	26573722	-	116215915	XP_031407586.1	315	transcription factor MYB1R1-like	XM_031551726.1	XP_012080161.1transcription factor MYB1R1	4.7e-127	64.29	F:GO:0003677; C:GO:0005634	F:DNA binding; C:nucleus			AT1G19000.2	46.44	6e-54	F14D16.15,F14D16_15	Homeodomain-like superfamily protein	sp|Q2V9B0|MY1R1_SOLTU	Transcription factor MYB1R1 OS=Solanum tuberosum PE=2 SV=1	52.1	309	116	9	13	315	15	297	2e-67	219	283	95.29
LOC116197768	429.622	519.899	474.76	406.906	308.403	357.654	171.632	178.093	174.863	chromosome 2	NC_045128.1	582331	583392	-	116197768	XP_031383865.1	353	chaperone protein dnaJ 49-like	XM_031528005.1	XP_010047820.1 chaperone protein dnaJ 49	6.5e-170	81.78	P:GO:0030433; P:GO:0051085; P:GO:0071218; F:GO:0030544; C:GO:0005789	P:ubiquitin-dependent ERAD pathway; P:chaperone cofactor-dependent protein refolding; P:cellular response to misfolded protein; F:Hsp70 protein binding; C:endoplasmic reticulum membrane			AT3G57340.2	61.83	6e-155	NA	DnaJ heat shock amino-terminal domain protein (DUF1977)	sp|Q9FH28|DNJ49_ARATH	Chaperone protein dnaJ 49 OS=Arabidopsis thaliana GN=ATJ49 PE=2 SV=2	40.4	354	185	6	1	343	1	339	8e-70	228	339	95.76
LOC116215397	429.62	631.756	530.688	321.162	250.76	285.961	251.656	262.701	257.178	chromosome 7	NC_045133.1	4090462	4092429	+	116215397	XP_031406958.1	162	basic transcription factor 3	XM_031551098.1	KVI03444.1Nascent polypeptide-associated complex NAC domain-containing protein	1e-66	87.37	C:GO:0005829; C:GO:0005854; C:GO:0042788	C:cytosol; C:nascent polypeptide-associated complex; C:polysomal ribosome			AT1G17880.1	84.87	3e-87	ATBTF3,basic transcription factor 3,F2H15.11,F2H15_11	basic transcription factor 3	sp|P20290|BTF3_HUMAN	Transcription factor BTF3 OS=Homo sapiens GN=BTF3 PE=1 SV=1	57.05	156	63	3	1	155	50	202	6e-52	170	153	74.27
LOC116207732	429.453	197.601	313.527	292.251	304.136	298.193	247.25	251.28	249.265	chromosome 5	NC_045131.1	10066227	10067457	-	116207732	XP_031396675.1	322	diacylglycerol O-acyltransferase 3	XM_031540815.1	RVX22324.1Diacylglycerol O-acyltransferase 3, cytosolic	4.9e-125	67.02	F:GO:0016746	F:transferase activity, transferring acyl groups	EC:2.3; EC:2	Acyltransferases; Transferases	AT1G48300.1	40.9	4e-49	diacylglycerol acyltransferase 3,F11A17.15,F11A17_15	diacylglycerol acyltransferase
LOC116194144	428.617	561.297	494.957	448.015	363.096	405.555	506.705	518.526	512.615	chromosome 2	NC_045128.1	32395197	32396540	-	116194144	XP_031378738.1	230	elongation factor 1-delta 1-like	XM_031522878.1	XP_015866981.1elongation factor 1-delta 1-like	2.2e-97	92.11	P:GO:0006414; P:GO:0050790; F:GO:0003746; F:GO:0005085; C:GO:0005829; C:GO:0005840; C:GO:0005853	P:translational elongation; P:regulation of catalytic activity; F:translation elongation factor activity; F:guanyl-nucleotide exchange factor activity; C:cytosol; C:ribosome; C:eukaryotic translation elongation factor 1 complex			AT2G18110.1	84.65	8e-118	T27K22.2,T27K22_2	Translation elongation factor EF1B/ribosomal protein S6 family protein	sp|P93447|EF1D_PIMBR	Elongation factor 1-delta OS=Pimpinella brachycarpa PE=2 SV=3	79.22	231	42	2	1	230	1	226	2e-123	356	226	100
LOC116201827	425.133	642.945	534.039	157.23	109.245	133.238	200.66	224.176	212.418	chromosome 3	NC_045129.1	6282015	6282491	-	116201827	XP_031389102.1	158	chaperone protein dnaJ 11, chloroplastic-like	XM_031533242.1	XP_009147799.1 chaperone protein dnaJ 11, chloroplastic	1.9e-80	72.44	C:GO:0043231	C:intracellular membrane-bounded organelle			AT4G36040.1	55.04	3e-45	DJC23,DNA J protein C23,DnaJ11,T19K4.170,T19K4_170	Chaperone DnaJ-domain superfamily protein	sp|Q9FYB5|DNJ11_ARATH	Chaperone protein dnaJ 11, chloroplastic OS=Arabidopsis thaliana GN=ATJ11 PE=1 SV=2	55.04	129	53	2	32	158	36	161	3e-44	149	126	78.26
LOC116205367	424.818	438.203	431.51	296.468	244.082	270.275	121.817	144.974	133.395	chromosome 4	NC_045130.1	31059278	31062841	-	116205367	XP_031393810.1	414	triose phosphate/phosphate translocator, chloroplastic isoform X1	XM_031537950.1	XP_021294894.1triose phosphate/phosphate translocator, chloroplastic isoform X1	2.4e-225	91.54	P:GO:0055085; F:GO:0015297; C:GO:0005794; C:GO:0016021; C:GO:0031969	P:transmembrane transport; F:antiporter activity; C:Golgi apparatus; C:integral component of membrane; C:chloroplast membrane	EC:7	Translocases	AT5G46110.1	80.62	0	ACCLIMATION OF PHOTOSYNTHESIS TO ENVIRONMENT 2,ACCLIMATION OF PHOTOSYNTHESIS TO ENVIRONMENT 2,phosphate translocator,TPT,triose-phosphate %26#8260%3B	Glucose-6-phosphate/phosphate translocator-like protein	sp|P11869|TPT_SPIOL	Triose phosphate/phosphate translocator, chloroplastic OS=Spinacia oleracea PE=1 SV=1	79.81	416	66	5	1	412	1	402	0	663	402	99.5
LOC116196524	423.48	545.164	484.322	667.018	502.29	584.654	214.795	215.307	215.051	chromosome 2	NC_045128.1	2289455	2291040	-	116196524	XP_031382143.1	132	glutaredoxin-like	XM_031526283.1	XP_018842397.1 glutaredoxin-like	6.2e-52	89.8	P:GO:0022900; P:GO:0034599; P:GO:0098869; F:GO:0004362; F:GO:0004791; F:GO:0009055; F:GO:0015035; C:GO:0005737	P:electron transport chain; P:cellular response to oxidative stress; P:cellular oxidant detoxification; F:glutathione-disulfide reductase activity; F:thioredoxin-disulfide reductase activity; F:electron transfer activity; F:protein disulfide oxidoreductase activity; C:cytoplasm	EC:1.8.1; EC:1.6; EC:1; EC:1.8; EC:1.8.1.7; EC:1.8.1.9	Acting on a sulfur group of donors; Acting on NADH or NADPH; Oxidoreductases; Acting on a sulfur group of donors; Glutathione-disulfide reductase; Thioredoxin-disulfide reductase	AT5G40370.1	69.61	4e-51	glutaredoxin C2,MPO12.80,MPO12_80	Glutaredoxin family protein	sp|Q9ZR41|GLRX_SOLLC	Glutaredoxin OS=Solanum lycopersicum PE=3 SV=1	74.51	102	26	0	28	129	1	102	2e-53	170	102	94.44
LOC116201443	422.297	634.653	528.475	350.512	336.29	343.401	354.985	349.253	352.119	chromosome 3	NC_045129.1	9876614	9877367	+	116201443	XP_031388551.1	136	histone H3.3	XM_031532691.1	XP_003552025.2histone H3.3	2.6e-66	99.52	F:GO:0003677; F:GO:0046982; C:GO:0000786; C:GO:0005634; C:GO:0016021	F:DNA binding; F:protein heterodimerization activity; C:nucleosome; C:nucleus; C:integral component of membrane			AT5G10980.1	100	7e-95	H3.3,histone 3.3,T30N20.250,T30N20_250	Histone superfamily protein	sp|Q71H73|H33_VITVI	Histone H3.3 OS=Vitis vinifera PE=2 SV=3	100	136	0	0	1	136	1	136	6e-94	274	136	100
LOC116209718	418.254	694.764	556.509	360.5	237.878	299.189	375.467	361.253	368.36	chromosome 5	NC_045131.1	24229442	24229684	-	116209718	XP_031399312.1	80	protein transport protein Sec61 subunit beta	XM_031543452.1	XP_011650635.1 protein transport protein Sec61 subunit beta	7.8e-21	100	P:GO:0006616; P:GO:0031204; C:GO:0005784; C:GO:0016021	P:SRP-dependent cotranslational protein targeting to membrane, translocation; P:posttranslational protein targeting to membrane, translocation; C:Sec61 translocon complex; C:integral component of membrane			AT3G60540.3	80.77	1e-33	NA	Preprotein translocase Sec%2C Sec61-beta subunit protein	sp|P38389|SC61B_ARATH	Protein transport protein Sec61 subunit beta OS=Arabidopsis thaliana GN=At2g45070 PE=1 SV=1	76.54	81	15	1	3	79	2	82	9e-31	109	81	98.78
LOC116202608	415.941	506.859	461.4	216.633	179.748	198.19	104.145	113.045	108.595	chromosome 4	NC_045130.1	6151464	6154151	+	116202608	XP_031390069.1	234	uncharacterized protein LOC116202608	XM_031534209.1	PSS30070.1Tegument protein	9.4e-118	74.01	C:GO:0016021	C:integral component of membrane			AT5G16550.1	47.87	1e-52	MQK4.30,MQK4_30	voltage-dependent L-type calcium channel subunit
LOC116201090	415.858	571.207	493.533	611.527	436.807	524.167	497.284	513.021	505.152	chromosome 3	NC_045129.1	3027770	3028898	-	116201090	XP_031388050.1	120	60S ribosomal protein L31	XM_031532190.1	XP_022154770.160S ribosomal protein L31	6e-59	97.46	P:GO:0002181; F:GO:0003735; C:GO:0022625	P:cytoplasmic translation; F:structural constituent of ribosome; C:cytosolic large ribosomal subunit			AT5G56710.1	83.33	3e-66	MIK19.16,MIK19_16	Ribosomal protein L31e family protein	sp|Q9M573|RL31_PERFR	60S ribosomal protein L31 OS=Perilla frutescens GN=RPL31 PE=2 SV=1	87.07	116	15	0	5	120	6	121	4e-68	207	116	95.87
LOC116205381	415.46	293.933	354.697	123.359	181.959	152.659	84.3566	94.567	89.4618	chromosome 4	NC_045130.1	39543923	39544525	+	116205381	XP_031393832.1	200	21 kDa protein-like	XM_031537972.1	XP_021823377.121 kDa protein-like	1.6e-83	86.4	P:GO:0043086; F:GO:0004857	P:negative regulation of catalytic activity; F:enzyme inhibitor activity			AT5G62350.1	54.55	2e-66	MMI9.21,MMI9_21	Plant invertase/pectin methylesterase inhibitor superfamily protein	sp|P17407|21KD_DAUCA	21 kDa protein OS=Daucus carota PE=2 SV=1	57.93	164	68	1	36	199	28	190	1e-63	202	163	84.46
LOC116214706	414.107	296.302	355.205	107.043	81.7438	94.3934	14.2494	12.3035	13.2765	chromosome 7	NC_045133.1	543036	544876	+	116214706	XP_031405990.1	409	probable pectate lyase 18	XM_031550130.1	XP_010026892.1 probable pectate lyase 18	2.4e-227	90.65	P:GO:0045490; P:GO:0090378; F:GO:0030570; F:GO:0046872; C:GO:0009530; C:GO:0016021	P:pectin catabolic process; P:seed trichome elongation; F:pectate lyase activity; F:metal ion binding; C:primary cell wall; C:integral component of membrane	EC:4.2; EC:4.2.2.2; EC:4; EC:4.2.2	Carbon-oxygen lyases; Pectate lyase; Lyases; Carbon-oxygen lyases	AT4G24780.2	84.33	0	F6I7.12	Pectin lyase-like superfamily protein	sp|Q9C5M8|PLY18_ARATH	Probable pectate lyase 18 OS=Arabidopsis thaliana GN=At4g24780 PE=2 SV=2	84.33	402	61	1	8	409	9	408	0	682	400	98.04
LOC116196345	411.93	501.55	456.74	616.691	534.767	575.729	339.353	389.544	364.448	chromosome 2	NC_045128.1	3501684	3504597	+	116196345	XP_031381879.1	339	ankyrin repeat domain-containing protein 2A	XM_031526019.1	XP_018829145.1 ankyrin repeat domain-containing protein 2B-like	1.1e-91	76.56	P:GO:0045036; F:GO:0015035; F:GO:0030941; F:GO:0046872; F:GO:0051536; C:GO:0031359	P:protein targeting to chloroplast; F:protein disulfide oxidoreductase activity; F:chloroplast targeting sequence binding; F:metal ion binding; F:iron-sulfur cluster binding; C:integral component of chloroplast outer membrane	EC:1; EC:1.8	Oxidoreductases; Acting on a sulfur group of donors	AT4G35450.3	67.43	4e-144	AFT,AKR2A,ankyrin repeat-containing protein 2,F15J1.20,F15J1_20	ankyrin repeat-containing protein 2	sp|Q9SAR5|AKR2_ARATH	Ankyrin repeat domain-containing protein 2 OS=Arabidopsis thaliana GN=AKR2 PE=1 SV=2	67.43	307	84	2	40	339	45	342	4e-143	415	298	87.13
LOC116209393	409.932	674.743	542.338	127.079	43.5931	85.3361	0.499511	0.742727	0.621119	chromosome 5	NC_045131.1	26732083	26733905	-	116209393	XP_031398882.1	274	non-classical arabinogalactan protein 31-like	XM_031543022.1	XP_021825858.1non-classical arabinogalactan protein 31-like	6.3e-82	83.63	C:GO:0071944	C:cell periphery			AT2G34700.1	50.34	2e-44	T29F13.9,T29F13_9	Pollen Ole e 1 allergen and extensin family protein	sp|P93013|AGP30_ARATH	Non-classical arabinogalactan protein 30 OS=Arabidopsis thaliana GN=AGP30 PE=2 SV=1	42.03	207	108	6	77	274	36	239	2e-38	140	204	85.36
LOC116195891	407.312	387.964	397.638	201.371	189.22	195.296	170.222	184.846	177.534	chromosome 2	NC_045128.1	34791167	34792758	-	116195891	XP_031381148.1	275	RNA-binding protein CP29B, chloroplastic	XM_031525288.1	XP_021289598.129 kDa ribonucleoprotein, chloroplastic	1.1e-141	80.56	P:GO:1901259; F:GO:0003729; C:GO:0009535	P:chloroplast rRNA processing; F:mRNA binding; C:chloroplast thylakoid membrane			AT2G37220.1	60.85	7e-97	F3G5.1,F3G5_1	RNA-binding (RRM/RBD/RNP motifs) family protein	sp|Q9ZUU4|CP29B_ARATH	RNA-binding protein CP29B, chloroplastic OS=Arabidopsis thaliana GN=CP29B PE=1 SV=1	60.85	281	87	5	14	275	13	289	6e-96	290	277	95.85
LOC116196598	405.781	588.948	497.365	376.659	307.164	341.911	348.835	404.915	376.875	chromosome 2	NC_045128.1	41937117	41937743	+	116196598	XP_031382257.1	113	protein translation factor SUI1 homolog 2-like	XM_031526397.1	XP_027346365.1protein translation factor SUI1 homolog 1 isoform X1	8.9e-57	94.55	P:GO:0006413; F:GO:0003743; F:GO:0046872; F:GO:0051536; C:GO:0016021	P:translational initiation; F:translation initiation factor activity; F:metal ion binding; F:iron-sulfur cluster binding; C:integral component of membrane			AT4G27130.1	85.84	4e-69	T24A18.80,T24A18_80	Translation initiation factor SUI1 family protein	sp|O48650|SUI1_SALBA	Protein translation factor SUI1 homolog OS=Salix bakko PE=3 SV=1	88.5	113	13	0	1	113	1	113	4e-69	209	113	100
LOC116209651	405.419	470.6	438.01	296.482	239.919	268.201	171.196	151.582	161.389	chromosome 5	NC_045131.1	7443496	7445008	+	116209651	XP_031399224.1	148	ubiquitin-conjugating enzyme E2 28	XM_031543364.1	XP_012481328.1 ubiquitin-conjugating enzyme E2 28	5.4e-82	98.99	P:GO:0000209; P:GO:0006511; F:GO:0005524; F:GO:0016874; F:GO:0061631; C:GO:0005634	P:protein polyubiquitination; P:ubiquitin-dependent protein catabolic process; F:ATP binding; F:ligase activity; F:ubiquitin conjugating enzyme activity; C:nucleus	EC:2; EC:6; EC:2.3.2.23	Transferases; Ligases; E2 ubiquitin-conjugating enzyme	AT1G64230.2	97.97	4e-107	F22C12.2,F22C12_2,ubiquitin-conjugating enzyme 28,UBIQUITIN-CONJUGATING ENZYME28	ubiquitin-conjugating enzyme 28	sp|Q94F47|UBC28_ARATH	Ubiquitin-conjugating enzyme E2 28 OS=Arabidopsis thaliana GN=UBC28 PE=2 SV=1	97.97	148	3	0	1	148	1	148	4e-106	306	148	100
LOC116195907	405.212	379.412	392.312	305.292	259.206	282.249	158.192	186.276	172.234	chromosome 2	NC_045128.1	30405429	30408725	+	116195907	XP_031381184.1	506	serine carboxypeptidase-like	XM_031525324.1	XP_010067346.1 serine carboxypeptidase-like	6.6e-302	89.45	P:GO:0006508; P:GO:0090377; P:GO:0090378; F:GO:0004185; C:GO:0005576; C:GO:0005773; C:GO:0005829; C:GO:0016021	P:proteolysis; P:seed trichome initiation; P:seed trichome elongation; F:serine-type carboxypeptidase activity; C:extracellular region; C:vacuole; C:cytosol; C:integral component of membrane	EC:3.4.17.11; EC:3.4.21; EC:3.4; EC:3.4.16; EC:3; EC:3.4.16.2; EC:3.4.16.6; EC:3.4.16.5	Glutamate carboxypeptidase; Acting on peptide bonds (peptidases); Acting on peptide bonds (peptidases); Acting on peptide bonds (peptidases); Hydrolases; Lysosomal Pro-Xaa carboxypeptidase; Carboxypeptidase D; Carboxypeptidase C	AT3G10410.1	71.66	0	CARBOXYPEPTIDASE Y,CPY,SERINE CARBOXYPEPTIDASE-LIKE 49	SERINE CARBOXYPEPTIDASE-LIKE 49	sp|P32826|SCP49_ARATH	Serine carboxypeptidase-like 49 OS=Arabidopsis thaliana GN=SCPL49 PE=2 SV=2	71.66	501	138	2	1	497	1	501	0	751	501	97.09
LOC116189554	403.188	689.805	546.496	355.815	312.393	334.104	376.67	379.096	377.883	chromosome 8	NC_045134.1	3328450	3330322	-	116189554	XP_031375125.1	220	60S ribosomal protein L10	XM_031519265.1	XP_006435964.160S ribosomal protein L10	7.3e-127	98.97	P:GO:0000027; P:GO:0006412; F:GO:0003735; C:GO:0022625	P:ribosomal large subunit assembly; P:translation; F:structural constituent of ribosome; C:cytosolic large ribosomal subunit			AT1G26910.1	88.53	1e-145	ribosomal protein L10 B,T2P11.10,T2P11_10	Ribosomal protein L16p/L10e family protein	sp|Q9SPB3|RL10_VITRI	60S ribosomal protein L10 OS=Vitis riparia GN=RPL10 PE=2 SV=1	94.55	220	12	0	1	220	1	220	2e-157	442	220	100
LOC116215326	402.643	743.268	572.956	530.483	490.57	510.526	256.063	339.615	297.839	chromosome 1	NC_045127.1	14710167	14711873	-	116215326	XP_031406857.1	176	membrane protein PM19L	XM_031550997.1	XP_024195274.1membrane protein PM19L	1.8e-93	90.1	C:GO:0016021	C:integral component of membrane			AT1G04560.1	77.85	5e-90	T1G11.19,T1G11_19	AWPM-19-like family protein
LOC116202794	401.713	449.344	425.529	40.2981	37.1317	38.7149	1.25893	1.06944	1.16419	chromosome 4	NC_045130.1	28335967	28336795	+	116202794	XP_031390266.1	147	MLP-like protein 329	XM_031534406.1	XP_017970708.1 MLP-like protein 328	6.9e-78	75.58	P:GO:0006952	P:defense response			AT1G14930.1	37.41	2e-35	F10B6.35,F10B6_35	Polyketide cyclase/dehydrase and lipid transport superfamily protein	sp|Q9ZVF2|ML329_ARATH	MLP-like protein 329 OS=Arabidopsis thaliana GN=MLP329 PE=2 SV=1	39.01	141	84	2	7	146	9	148	9e-34	121	140	92.72
LOC116201964	400.964	615.9	508.432	403.772	291.154	347.463	379.538	412.165	395.851	chromosome 3	NC_045129.1	777184	777545	-	116201964	XP_031389311.1	51	60S ribosomal protein L39	XM_031533451.1	PON37200.1Ribosomal protein	6.5e-23	91.7	P:GO:0006412; F:GO:0003735; C:GO:0022625	P:translation; F:structural constituent of ribosome; C:cytosolic large ribosomal subunit			AT4G31985.1	92.16	3e-28	NA	Ribosomal protein L39 family protein	sp|P51425|RL39_MAIZE	60S ribosomal protein L39 OS=Zea mays GN=RPL39 PE=3 SV=1	98.04	51	1	0	1	51	1	51	7e-29	102	51	100
LOC116208007	399.731	154.357	277.044	614.826	186.372	400.599	164.752	141.653	153.202	chromosome 5	NC_045131.1	9306362	9307558	+	116208007	XP_031397033.1	353	glucan endo-1,3-beta-glucosidase, basic isoform-like	XM_031541173.1	XP_010056683.1 glucan endo-1,3-beta-glucosidase, basic isoform-like	1.7e-189	85.52	P:GO:0005975; F:GO:0042973; C:GO:0005618; C:GO:0016021; C:GO:0046658	P:carbohydrate metabolic process; F:glucan endo-1,3-beta-D-glucosidase activity; C:cell wall; C:integral component of membrane; C:anchored component of plasma membrane	EC:3.2; EC:3.2.1.21; EC:3; EC:3.2.1.39; EC:3.2.1	Glycosylases; Beta-glucosidase; Hydrolases; Glucan endo-1,3-beta-D-glucosidase; Glycosylases	AT3G57270.1	62.5	4e-136	''beta-1,3-glucanase 1,3-glucanase 1'',beta-1	beta-1%2C3-glucanase 1	sp|P52408|E13B_PRUPE	Glucan endo-1,3-beta-glucosidase, basic isoform OS=Prunus persica GN=GNS1 PE=3 SV=1	68.09	329	98	4	29	353	25	350	7e-158	454	326	93.14
LOC116208406	398.68	687.926	543.303	553.391	439.27	496.33	396.302	483.899	440.101	chromosome 5	NC_045131.1	14307462	14310443	+	116208406	XP_031397678.1	201	1,2-dihydroxy-3-keto-5-methylthiopentene dioxygenase 2	XM_031541818.1	XP_018818615.1 1,2-dihydroxy-3-keto-5-methylthiopentene dioxygenase 2	4.2e-115	95.86	P:GO:0019509; F:GO:0005506; F:GO:0010309; C:GO:0005634; C:GO:0005737	P:L-methionine salvage from methylthioadenosine; F:iron ion binding; F:acireductone dioxygenase [iron(II)-requiring] activity; C:nucleus; C:cytoplasm	EC:1.13.11; EC:1.13; EC:1.13.11.54; EC:1	Acting on single donors with incorporation of molecular oxygen (oxygenases). The oxygen incorporated need not be derived from O(2); Acting on single donors with incorporation of molecular oxygen (oxygenases). The oxygen incorporated need not be derived from O(2); Acireductone dioxygenase (Fe(2+)-requiring); Oxidoreductases	AT4G14710.2	83	8e-125	DL3395C,FCAALL.141	RmlC-like cupins superfamily protein;start_range=.,8424897	sp|F6HDT7|MTND2_VITVI	1,2-dihydroxy-3-keto-5-methylthiopentene dioxygenase 2 OS=Vitis vinifera GN=VIT_05s0020g04080 PE=3 SV=1	88.72	195	22	0	7	201	5	199	2e-131	374	195	97.99
LOC116208356	396.87	535.691	466.281	20.2575	32.2849	26.2712	21.3119	30.5671	25.9395	chromosome 5	NC_045131.1	10837042	10842544	+	116208356	XP_031397596.1	777	beta-D-xylosidase 1-like	XM_031541736.1	XP_010024778.1 putative beta-D-xylosidase	0	89.23	P:GO:0031222; P:GO:0045493; F:GO:0009044; F:GO:0046556; C:GO:0005576; C:GO:0009505; C:GO:0016021	P:arabinan catabolic process; P:xylan catabolic process; F:xylan 1,4-beta-xylosidase activity; F:alpha-L-arabinofuranosidase activity; C:extracellular region; C:plant-type cell wall; C:integral component of membrane	EC:3.2; EC:3; EC:3.2.1.55; EC:3.2.1.37; EC:3.2.1	Glycosylases; Hydrolases; Non-reducing end alpha-L-arabinofuranosidase; Xylan 1,4-beta-xylosidase; Glycosylases	AT5G49360.1	73.8	0	ATBXL1,beta-xylosidase 1,BETA-XYLOSIDASE 1,K7J8.3,K7J8_3	beta-xylosidase 1	sp|Q9FGY1|BXL1_ARATH	Beta-D-xylosidase 1 OS=Arabidopsis thaliana GN=BXL1 PE=1 SV=1	73.8	771	184	8	10	772	14	774	0	1163	761	98.32
LOC116214272	394.746	578.559	486.652	343.523	230.814	287.168	430.253	528.334	479.293	chromosome 7	NC_045133.1	24582622	24585707	-	116214272	XP_031405518.1	384	formate dehydrogenase, mitochondrial	XM_031549658.1	XP_012081743.1formate dehydrogenase, mitochondrial	4.6e-222	93.98	P:GO:0042183; F:GO:0008863; F:GO:0016616; F:GO:0051287; C:GO:0005739; C:GO:0009326; C:GO:0009507	P:formate catabolic process; F:formate dehydrogenase (NAD+) activity; F:oxidoreductase activity, acting on the CH-OH group of donors, NAD or NADP as acceptor; F:NAD binding; C:mitochondrion; C:formate dehydrogenase complex; C:chloroplast	EC:1.2; EC:1.1; EC:1; EC:1.1.1; EC:1.17.1.9; EC:1.2.1	Acting on the aldehyde or oxo group of donors; Acting on the CH-OH group of donors; Oxidoreductases; Acting on the CH-OH group of donors; Formate dehydrogenase; Acting on the aldehyde or oxo group of donors	AT5G14780.1	81.77	0	AtFDH1,formate dehydrogenase,FORMATE DEHYDROGENASE,T9L3.80,T9L3_80	formate dehydrogenase	sp|Q07511|FDH_SOLTU	Formate dehydrogenase, mitochondrial OS=Solanum tuberosum GN=FDH1 PE=1 SV=2	84.55	382	58	1	3	384	1	381	0	678	381	100
LOC116210953	393.647	482.255	437.951	243.533	219.129	231.331	331.553	267.003	299.278	chromosome 1	NC_045127.1	10435127	10437126	-	116210953	XP_031400980.1	252	14-3-3-like protein B	XM_031545120.1	XP_021605162.114-3-3-like protein B	4.1e-132	97.76	P:GO:0090378; F:GO:0019904; F:GO:0051117	P:seed trichome elongation; F:protein domain specific binding; F:ATPase binding			AT5G65430.1	88.16	4e-161	14-3-3 PROTEIN G-BOX FACTOR14 KAPPA,14-3-3KAPPA,general regulatory factor 8,GF14 KAPPA,GF14 KAPPA ISOFORM,MNA5.16,MNA5_16	general regulatory factor 8	sp|Q96451|1433B_SOYBN	14-3-3-like protein B (Fragment) OS=Glycine max GN=GF14B PE=2 SV=1	88.57	245	28	0	7	251	2	246	9e-163	458	245	99.19
LOC116211936	392.484	663.934	528.209	197.006	166.439	181.722	159.114	181.263	170.189	chromosome 6	NC_045132.1	4410329	4411943	-	116211936	XP_031402341.1	155	SKP1-like protein 1A	XM_031546481.1	XP_019421251.1 SKP1-like protein 1A	1.4e-78	95.92	P:GO:0016310; P:GO:0016567; P:GO:0031146; F:GO:0016301; F:GO:0016874; F:GO:0097602; C:GO:0005634; C:GO:0005737	P:phosphorylation; P:protein ubiquitination; P:SCF-dependent proteasomal ubiquitin-dependent protein catabolic process; F:kinase activity; F:ligase activity; F:cullin family protein binding; C:nucleus; C:cytoplasm	EC:2.7; EC:2; EC:6	Transferring phosphorus-containing groups; Transferases; Ligases	AT1G75950.1	79.25	3e-83	ARABIDOPSIS SKP1 HOMOLOGUE 1,ASK1,ATSKP1,S phase kinase-associated protein 1,SKP1A,T4O12.17,T4O12_17,UFO INTERACTING PROTEIN 1,UIP1	S phase kinase-associated protein 1	sp|Q39255|SKP1A_ARATH	SKP1-like protein 1A OS=Arabidopsis thaliana GN=SKP1A PE=1 SV=1	79.25	159	27	1	3	155	2	160	3e-82	246	159	99.38
LOC116214618	392.148	547.973	470.06	433.594	303.617	368.606	403.748	414.104	408.926	chromosome 7	NC_045133.1	288939	289313	+	116214618	XP_031405868.1	69	protein transport protein Sec61 subunit gamma	XM_031550008.1	XP_002300110.1protein transport protein Sec61 subunit gamma	9.5e-29	97.24	P:GO:0031204; F:GO:0015450; C:GO:0016021; C:GO:0071261	P:posttranslational protein targeting to membrane, translocation; F:P-P-bond-hydrolysis-driven protein transmembrane transporter activity; C:integral component of membrane; C:Ssh1 translocon complex	EC:7.4.2.3; EC:7.4.2.4; EC:7	Mitochondrial protein-transporting ATPase; Chloroplast protein-transporting ATPase; Translocases	AT5G50460.1	92.65	8e-40	MBA10.8	secE/sec61-gamma protein transport protein	sp|P38385|SC61G_ORYSJ	Protein transport protein Sec61 subunit gamma OS=Oryza sativa subsp. japonica GN=Os02g0178400 PE=3 SV=1	95.59	68	3	0	1	68	1	68	9e-40	131	68	98.55
LOC116210727	391.983	494.735	443.359	421.205	419.907	420.556	524.174	471.661	497.918	chromosome 6	NC_045132.1	2782217	2784149	-	116210727	XP_031400608.1	394	ethylene-responsive transcription factor RAP2-12-like	XM_031544748.1	ANB66207.1ethylene responsive factor	2.2e-223	79.41	P:GO:0006355; F:GO:0003677; F:GO:0003700; C:GO:0005634	P:regulation of transcription, DNA-templated; F:DNA binding; F:DNA-binding transcription factor activity; C:nucleus			AT1G53910.2	50	1e-84	related to AP2 12,T18A20.14,T18A20_14	related to AP2 12	sp|Q9SSA8|RA212_ARATH	Ethylene-responsive transcription factor RAP2-12 OS=Arabidopsis thaliana GN=RAP2-12 PE=1 SV=1	50	412	134	17	1	394	1	358	1e-83	266	358	100
LOC116214942	391.642	462.932	427.287	217.802	225.591	221.697	75.827	104.619	90.223	chromosome 7	NC_045133.1	24404272	24406870	+	116214942	XP_031406326.1	145	ferredoxin-thioredoxin reductase catalytic chain, chloroplastic	XM_031550466.1	XP_010033254.1 ferredoxin-thioredoxin reductase catalytic chain, chloroplastic isoform X1	4.1e-105	90.76	P:GO:0022900; F:GO:0009055; F:GO:0016730; F:GO:0046872; F:GO:0051539; F:GO:0103012; C:GO:0009507	P:electron transport chain; F:electron transfer activity; F:oxidoreductase activity, acting on iron-sulfur proteins as donors; F:metal ion binding; F:4 iron, 4 sulfur cluster binding; F:ferredoxin-thioredoxin reductase activity; C:chloroplast	EC:1; EC:1.8; EC:1.18; EC:1.8.7; EC:1.8.7.2	Oxidoreductases; Acting on a sulfur group of donors; Acting on iron-sulfur proteins as donors; Acting on a sulfur group of donors; Ferredoxin:thioredoxin reductase	AT2G04700.3	75.68	7e-78	F28I8.26,F28I8_26	ferredoxin thioredoxin reductase catalytic beta chain family protein	sp|O49856|FTRC_SOYBN	Ferredoxin-thioredoxin reductase catalytic chain, chloroplastic OS=Glycine max GN=FTRC PE=2 SV=1	81.38	145	26	1	1	145	1	144	1e-85	254	144	100
LOC116200824	391.183	378.664	384.923	527.841	585.546	556.694	718.586	884.411	801.498	chromosome 3	NC_045129.1	33090466	33092185	-	116200824	XP_031387600.1	502	geraniol 8-hydroxylase-like	XM_031531740.1	XP_010053375.1 geraniol 8-hydroxylase	1.6e-291	83.28	F:GO:0004497; F:GO:0005506; F:GO:0016705; F:GO:0020037	F:monooxygenase activity; F:iron ion binding; F:oxidoreductase activity, acting on paired donors, with incorporation or reduction of molecular oxygen; F:heme binding	EC:1; EC:1.14	Oxidoreductases; Acting on paired donors, with incorporation or reduction of molecular oxygen. The oxygen incorporated need not be derived from O(2)	AT2G45550.1	46.08	6e-159	''cytochrome P450,cytochrome P450,F17K2.8,family 76,polypeptide 4,polypeptide 4'',subfamily C	cytochrome P450%2C family 76%2C subfamily C%2C polypeptide 4	sp|Q8VWZ7|C76B6_CATRO	Geraniol 8-hydroxylase OS=Catharanthus roseus GN=CYP76B6 PE=1 SV=1	53.72	497	223	2	1	497	1	490	0	556	490	99.39
LOC116198602	390.341	224.804	307.572	434.242	531.467	482.855	425.756	456.006	440.881	chromosome 1	NC_045127.1	2092450	2097241	-	116198602	XP_031384649.1	633	probable serine/threonine-protein kinase WNK5 isoform X1	XM_031528789.1	XP_018831881.1 probable serine/threonine-protein kinase WNK5 isoform X1	0	75.81	P:GO:0006468; P:GO:0035556; F:GO:0004674; F:GO:0005524; C:GO:0005737	P:protein phosphorylation; P:intracellular signal transduction; F:protein serine/threonine kinase activity; F:ATP binding; C:cytoplasm	EC:2.7.1; EC:2.7.11; EC:2.7; EC:2	Transferring phosphorus-containing groups; Transferring phosphorus-containing groups; Transferring phosphorus-containing groups; Transferases	AT3G51630.2	70.26	0	ATWNK5,with no lysine (K) kinase 5,ZIK1	with no lysine (K) kinase 5	sp|Q9SCU5|WNK5_ARATH	Probable serine/threonine-protein kinase WNK5 OS=Arabidopsis thaliana GN=WNK5 PE=1 SV=2	70.26	417	113	5	17	427	12	423	0	596	412	75.05
LOC116215339	388.655	310.563	349.609	205.62	184.392	195.006	133.313	150.027	141.67	chromosome 1	NC_045127.1	53640603	53643631	+	116215339	XP_031406880.1	367	(S)-2-hydroxy-acid oxidase GLO1	XM_031551020.1	XP_024030950.1(S)-2-hydroxy-acid oxidase GLO1 isoform X1	1.1e-201	98.39	P:GO:0009854; F:GO:0008891; F:GO:0010181; F:GO:0052852; F:GO:0052853; F:GO:0052854; C:GO:0005777	P:oxidative photosynthetic carbon pathway; F:glycolate oxidase activity; F:FMN binding; F:very-long-chain-(S)-2-hydroxy-acid oxidase activity; F:long-chain-(S)-2-hydroxy-long-chain-acid oxidase activity; F:medium-chain-(S)-2-hydroxy-acid oxidase activity; C:peroxisome	EC:1.1; EC:1; EC:1.1.3.15; EC:1.1.3	Acting on the CH-OH group of donors; Oxidoreductases; (S)-2-hydroxy-acid oxidase; Acting on the CH-OH group of donors	AT3G14420.2	91.55	0	glycolate oxidase 1	Aldolase-type TIM barrel family protein	sp|Q9LRR9|GLO1_ARATH	Peroxisomal (S)-2-hydroxy-acid oxidase GLO1 OS=Arabidopsis thaliana GN=GLO1 PE=1 SV=1	91.55	367	31	0	1	367	1	367	0	677	367	100
LOC116205262	385.465	602.008	493.736	24.0543	12.8415	18.4479	1.21868	0.562761	0.890721	chromosome 4	NC_045130.1	9441395	9442690	-	116205262	XP_031393658.1	257	chlorophyll a-b binding protein CP24 10A, chloroplastic	XM_031537798.1	XP_015943384.1chlorophyll a-b binding protein CP24 10A, chloroplastic	1.1e-133	93.95	P:GO:0009416; P:GO:0009768; P:GO:0018298; F:GO:0016168; F:GO:0046872; C:GO:0009522; C:GO:0009523; C:GO:0009535; C:GO:0016021	P:response to light stimulus; P:photosynthesis, light harvesting in photosystem I; P:protein-chromophore linkage; F:chlorophyll binding; F:metal ion binding; C:photosystem I; C:photosystem II; C:chloroplast thylakoid membrane; C:integral component of membrane			AT1G15820.1	81.15	2e-148	CHLOROPHYLL PROTEIN 24,CP24,F7H2.16,F7H2_16,light harvesting complex photosystem II subunit 6	light harvesting complex photosystem II subunit 6	sp|P27524|CB4A_SOLLC	Chlorophyll a-b binding protein CP24 10A, chloroplastic OS=Solanum lycopersicum GN=CAP10A PE=3 SV=1	84.71	255	39	0	3	257	2	256	4e-154	436	255	99.61
LOC116198611	384.593	606.07	495.332	20.5124	12.0295	16.2709	0.801815	1.52957	1.16569	chromosome 3	NC_045129.1	32457137	32457958	+	116198611	XP_031384662.1	144	photosystem I subunit O	XM_031528802.1	XP_006424153.1photosystem I subunit O	2.5e-76	86.21	P:GO:0009767; F:GO:0003729; C:GO:0009507; C:GO:0009522; C:GO:0016021	P:photosynthetic electron transport chain; F:mRNA binding; C:chloroplast; C:photosystem I; C:integral component of membrane			AT1G08380.1	71.53	1e-70	photosystem I subunit O,PSI-O,T27G7.25,T27G7_25	photosystem I subunit O	sp|Q949Q5|PSAO_ARATH	Photosystem I subunit O OS=Arabidopsis thaliana GN=PSAO PE=1 SV=1	71.53	144	37	1	1	144	1	140	1e-69	213	140	100
LOC116199752	384.264	355.225	369.745	580.964	510.628	545.796	223.07	229.773	226.421	chromosome 3	NC_045129.1	10526479	10528587	-	116199752	XP_031386087.1	189	protein bfr2	XM_031530227.1	PKI45257.1hypothetical protein CRG98_034337	1.5e-17	100
LOC116209652	383.871	500.952	442.411	269.903	197.821	233.862	201.185	189.425	195.305	chromosome 5	NC_045131.1	7440147	7442187	+	116209652	XP_031399225.1	148	ubiquitin-conjugating enzyme E2-17 kDa-like	XM_031543365.1	XP_009798128.1 ubiquitin-conjugating enzyme E2-17 kDa-like	1.9e-81	98.99	P:GO:0000209; P:GO:0006511; F:GO:0005524; F:GO:0016874; F:GO:0061631; C:GO:0005634	P:protein polyubiquitination; P:ubiquitin-dependent protein catabolic process; F:ATP binding; F:ligase activity; F:ubiquitin conjugating enzyme activity; C:nucleus	EC:2; EC:6; EC:2.3.2.23	Transferases; Ligases; E2 ubiquitin-conjugating enzyme	AT1G64230.2	95.95	3e-105	F22C12.2,F22C12_2,ubiquitin-conjugating enzyme 28,UBIQUITIN-CONJUGATING ENZYME28	ubiquitin-conjugating enzyme 28	sp|P35135|UBC4_SOLLC	Ubiquitin-conjugating enzyme E2-17 kDa OS=Solanum lycopersicum PE=2 SV=1	98.65	148	2	0	1	148	1	148	1e-105	304	148	100
LOC116214209	383.117	647.262	515.189	222.306	208.044	215.175	289.266	343.887	316.577	chromosome 7	NC_045133.1	21279420	21281147	+	116214209	XP_031405418.1	165	V-type proton ATPase 16 kDa proteolipid subunit	XM_031549558.1	XP_022759804.1V-type proton ATPase 16 kDa proteolipid subunit-like	7.3e-71	98.7	P:GO:1902600; F:GO:0046961; C:GO:0000220; C:GO:0005774; C:GO:0016021	P:proton transmembrane transport; F:proton-transporting ATPase activity, rotational mechanism; C:vacuolar proton-transporting V-type ATPase, V0 domain; C:vacuolar membrane; C:integral component of membrane	EC:7.1.2.2; EC:7	H(+)-transporting two-sector ATPase; Translocases	AT1G19910.1	99.39	7e-111	ATVHA-C2,AVA-2PE,F6F9.3,F6F9_3,VACUOLAR H+-PUMPING ATPASE 16 KDA PROTEOLIPID,VACUOLAR-TYPE H+ ATPASE C2	ATPase%2C F0/V0 complex%2C subunit C protein	sp|Q43434|VATL_GOSHI	V-type proton ATPase 16 kDa proteolipid subunit OS=Gossypium hirsutum GN=CVA16-2 PE=2 SV=1	100	165	0	0	1	165	1	165	2e-110	318	165	100
LOC116200237	382.692	483.027	432.86	273.063	253.395	263.229	253.662	362.612	308.137	chromosome 3	NC_045129.1	29307304	29308595	+	116200237	XP_031386907.1	151	universal stress protein A-like protein	XM_031531047.1	XP_010044257.1 universal stress protein A-like protein	4.7e-77	86.55	F:GO:0016787	F:hydrolase activity	EC:3	Hydrolases	AT1G68300.1	56	2e-55	T22E19.7,T22E19_7	Adenine nucleotide alpha hydrolases-like superfamily protein	sp|Q8LGG8|USPAL_ARATH	Universal stress protein A-like protein OS=Arabidopsis thaliana GN=At3g01520 PE=1 SV=2	32.5	160	97	3	2	151	7	165	2e-22	92.8	159	90.86
LOC116188631	382.428	439.611	411.019	432.43	335.421	383.925	477.126	455.574	466.35	chromosome 8	NC_045134.1	25247564	25249298	-	116188631	XP_031373967.1	325	guanine nucleotide-binding protein subunit beta-like protein	XM_031518107.1	XP_010036939.1 guanine nucleotide-binding protein subunit beta-like protein	4e-149	94.04	P:GO:0001934; P:GO:0072344; F:GO:0005080; F:GO:0016301; F:GO:0043022; C:GO:0005634; C:GO:0005829	P:positive regulation of protein phosphorylation; P:rescue of stalled ribosome; F:protein kinase C binding; F:kinase activity; F:ribosome binding; C:nucleus; C:cytosol	EC:2.7; EC:2	Transferring phosphorus-containing groups; Transferases	AT1G48630.1	86.5	0	F11I4.18,F11I4_18,RACK1B,receptor for activated C kinase 1B	receptor for activated C kinase 1B	sp|O24076|GBLP_MEDSA	Guanine nucleotide-binding protein subunit beta-like protein OS=Medicago sativa GN=GB1 PE=2 SV=1	88.31	325	38	0	1	325	1	325	0	594	325	100
LOC116194499	380.771	577.914	479.342	218.749	226.707	222.728	317.71	324.839	321.274	chromosome 2	NC_045128.1	4306782	4308625	+	116194499	XP_031379170.1	154	heavy metal-associated isoprenylated plant protein 26-like	XM_031523310.1	PSS25979.1Heavy metal-associated isoprenylated plant protein	2.2e-82	90.54	F:GO:0046872; C:GO:0005634	F:metal ion binding; C:nucleus			AT4G38580.2	76.62	3e-84	ATFP6,F20M13.140,F20M13_140,farnesylated protein 6,HEAVY METAL ASSOCIATED ISOPRENYLATED PLANT PROTEIN 26,HIPP26	farnesylated protein 6	sp|Q9SZN7|HIP26_ARATH	Heavy metal-associated isoprenylated plant protein 26 OS=Arabidopsis thaliana GN=HIPP26 PE=1 SV=1	76.62	154	35	1	1	154	1	153	3e-83	248	153	100
LOC116202580	380.336	597.05	488.693	242.677	165.987	204.332	217.318	301.581	259.45	chromosome 4	NC_045130.1	13721355	13723050	+	116202580	XP_031390036.1	130	subtilisin-like protease SBT3.4	XM_031534176.1	GAV73959.1Inhibitor_I9 domain-containing protein	6.2e-39	82.41	P:GO:0006508; F:GO:0008233	P:proteolysis; F:peptidase activity	EC:3.4; EC:3	Acting on peptide bonds (peptidases); Hydrolases	AT1G71950.1	63.53	8e-32	F17M19.10,F17M19_10	Proteinase inhibitor%2C propeptide	sp|Q84JZ6|MORF3_ARATH	Multiple organellar RNA editing factor 3, mitochondrial OS=Arabidopsis thaliana GN=MORF3 PE=1 SV=1	38.67	75	46	0	54	128	107	181	4e-08	53.5	75	30.74
LOC116203588	379.863	425.257	402.56	313.166	295.427	304.297	256.59	341.983	299.286	chromosome 4	NC_045130.1	34600980	34603191	+	116203588	XP_031391243.1	532	4-hydroxyphenylpyruvate dioxygenase	XM_031535383.1	XP_010053900.1 4-hydroxyphenylpyruvate dioxygenase	4.4e-256	88.2	P:GO:0006572; F:GO:0003868; F:GO:0042802; F:GO:0046872	P:tyrosine catabolic process; F:4-hydroxyphenylpyruvate dioxygenase activity; F:identical protein binding; F:metal ion binding	EC:1.13.11; EC:1.13; EC:1; EC:1.13.11.27	Acting on single donors with incorporation of molecular oxygen (oxygenases). The oxygen incorporated need not be derived from O(2); Acting on single donors with incorporation of molecular oxygen (oxygenases). The oxygen incorporated need not be derived from O(2); Oxidoreductases; 4-hydroxyphenylpyruvate dioxygenase	AT1G06570.1	76.11	0	4-hydroxyphenylpyruvate dioxygenase,4-HYDROXYPHENYLPYRUVATE DIOXYGENASE,F12K11.9,F12K11_9,HPD,HPPD,P-HYDROXYPHENYLPYRUVATE DIOXYGENASE,phytoene desaturation 1	4-hydroxyphenylpyruvate dioxygenase;start_range=.,2012015	sp|P93836|HPPD_ARATH	4-hydroxyphenylpyruvate dioxygenase OS=Arabidopsis thaliana GN=HPD PE=1 SV=2	76.11	427	94	2	103	527	24	444	0	655	421	94.61
LOC116212716	379.416	184.657	282.036	332.072	199.021	265.546	48.286	51.5947	49.9404	chromosome 7	NC_045133.1	23536476	23538797	-	116212716	XP_031403230.1	773	subtilisin-like protease SBT1.7	XM_031547370.1	XP_010059854.1 subtilisin-like protease SBT1.7	0	85.36	P:GO:0006508; F:GO:0004252	P:proteolysis; F:serine-type endopeptidase activity	EC:3.4.21.73; EC:3.4.24.7; EC:3.4.21.71; EC:3.4.24.3; EC:3.4.21.34; EC:3.4.21.78; EC:3.4.21.75; EC:3.4.21.26; EC:3.4.21.27; EC:3.4.21.68; EC:3.4.21.69; EC:3.4.24.34; EC:3.4.21.41; EC:3.4.21.83; EC:3.4.21.88; EC:3.4.21.45; EC:3.4.21.89; EC:3.4.21.42; EC:3.4.19.1; EC:3.4.21.43; EC:3.4.21.87; EC:3.4.21.38; EC:3.4.21.35; EC:3.4.21.79; EC:3.4.21.36; EC:3.4.21.102; EC:3.4.21.39; EC:3.4.21; EC:3.4.21.4;…	U-plasminogen activator; Interstitial collagenase; Pancreatic elastase II; Microbial collagenase; Plasma kallikrein; Granzyme A; Furin; Prolyl oligopeptidase; Coagulation factor XIa; T-plasminogen activator; Protein C (activated); Neutrophil collagenase; Complement subcomponent C1r; Oligopeptidase B; Repressor LexA; Complement factor I; Signal peptidase I; Complement subcomponent C1s; Acylaminoac…	AT5G67360.1	65.55	0	K8K14.8,K8K14_8	Subtilase family protein	sp|O65351|SBT17_ARATH	Subtilisin-like protease SBT1.7 OS=Arabidopsis thaliana GN=SBT1.7 PE=1 SV=1	65.55	743	240	5	33	773	29	757	0	1004	729	96.3
LOC116196065	378.032	332.086	355.059	273.565	259.917	266.741	112.024	124.536	118.28	chromosome 2	NC_045128.1	35656339	35658077	+	116196065	XP_031381449.1	492	uncharacterized protein LOC116196065 isoform X2	XM_031525588.1	XP_008455095.2 formin-like protein 20	1.6e-271	66.93					AT5G64430.1	46.88	2e-100	T12B11.2,T12B11_2	Octicosapeptide/Phox/Bem1p family protein
LOC116192828	377.616	433.447	405.531	274.18	234.044	254.112	254.584	286.489	270.536	chromosome 1	NC_045127.1	53292752	53293458	-	116192828	XP_031377355.1	165	protein EARLY RESPONSIVE TO DEHYDRATION 15	XM_031521495.1	XP_010056486.1 protein EARLY RESPONSIVE TO DEHYDRATION 15 isoform X2	1.2e-91	73.8	P:GO:0009416	P:response to light stimulus			AT2G41430.5	49.72	5e-35	CID1,CTC-Interacting Domain 1,DEHYDRATION-INDUCED PROTEIN,EARLY RESPONSIVE TO DEHYDRATION 15,LIGHT STRESS-REGULATED 1,LSR1,T26J13.2	dehydration-induced protein (ERD15)	sp|Q39096|ERD15_ARATH	Protein EARLY RESPONSIVE TO DEHYDRATION 15 OS=Arabidopsis thaliana GN=ERD15 PE=1 SV=1	49.72	177	63	7	1	165	1	163	5e-34	123	163	100
LOC116205096	377.435	468.328	422.881	309.33	225.603	267.466	141.633	172.333	156.983	chromosome 4	NC_045130.1	11000497	11001196	+	116205096	XP_031393429.1	145	protein BUD31 homolog 2	XM_031537569.1	XP_018839780.1 protein BUD31 homolog 2	3.9e-84	96.46	P:GO:0000398; C:GO:0005681	P:mRNA splicing, via spliceosome; C:spliceosomal complex			AT4G21110.2	85.52	6e-93	F7J7.50,F7J7_50	G10 family protein	sp|Q65WT0|BD31B_ORYSJ	Protein BUD31 homolog 2 OS=Oryza sativa subsp. japonica GN=Os05g0446300 PE=2 SV=1	91.03	145	13	0	1	145	1	145	6e-96	280	145	100
LOC116197995	376.468	568.009	472.239	329.153	250.725	289.939	213.552	282.857	248.204	chromosome 2	NC_045128.1	41059804	41061372	-	116197995	XP_031384149.1	142	multiprotein-bridging factor 1a	XM_031528289.1	XP_025614650.1multiprotein-bridging factor 1a-like	2.2e-67	96.16	F:GO:0003677; C:GO:0005634	F:DNA binding; C:nucleus			AT2G42680.1	85.92	7e-86	ARABIDOPSIS THALIANA MULTIPROTEIN BRIDGING FACTOR 1A,ATMBF1A,F14N22.5,F14N22_5,multiprotein bridging factor 1A	multiprotein bridging factor 1A	sp|Q9SJI8|MBF1A_ARATH	Multiprotein-bridging factor 1a OS=Arabidopsis thaliana GN=MBF1A PE=2 SV=1	85.92	142	20	0	1	142	1	142	7e-85	251	142	100
LOC116215513	376.13	168.775	272.452	454.635	615.482	535.058	353.234	395.752	374.493	chromosome 7	NC_045133.1	21791319	21791956	-	116215513	XP_031407110.1	181	uncharacterized protein LOC116215513	XM_031551250.1	PKI45159.1hypothetical protein CRG98_034463	9.9e-95	100
LOC116215359	375.842	474.024	424.933	162.402	122.464	142.433	123.653	119.908	121.781	chromosome 7	NC_045133.1	4671079	4672241	+	116215359	XP_031406901.1	168	uncharacterized protein At5g48480	XM_031551041.1	PSR94971.1Glyoxalase-like domain protein	1.7e-83	79.98	C:GO:0005829	C:cytosol			AT5G48480.1	45.96	2e-34	MJE7.12,MJE7_12	Lactoylglutathione lyase / glyoxalase I family protein	sp|Q9LV66|Y5848_ARATH	Uncharacterized protein At5g48480 OS=Arabidopsis thaliana GN=At5g48480 PE=1 SV=1	45.96	161	78	4	9	166	12	166	1e-33	122	155	93.37
LOC116208705	375.409	454.34	414.875	242.41	219.98	231.195	151.887	166.166	159.026	chromosome 5	NC_045131.1	6419972	6421474	+	116208705	XP_031398113.1	280	homeobox-leucine zipper protein HAT22-like	XM_031542253.1	XP_018857289.1 homeobox-leucine zipper protein HAT22-like	1.6e-153	79.75	P:GO:0006357; F:GO:0000981; F:GO:0043565; C:GO:0005634	P:regulation of transcription by RNA polymerase II; F:DNA-binding transcription factor activity, RNA polymerase II-specific; F:sequence-specific DNA binding; C:nucleus			AT4G37790.1	60.47	4e-105	HOMEOBOX PROTEIN,T28I19.70,T28I19_70	Homeobox-leucine zipper protein family	sp|P46604|HAT22_ARATH	Homeobox-leucine zipper protein HAT22 OS=Arabidopsis thaliana GN=HAT22 PE=1 SV=1	60.47	301	75	7	1	280	1	278	4e-104	311	278	100
LOC116212679	374.906	221.966	298.436	71.8619	33.0162	52.4391	4.9589	10.7948	7.87685	chromosome 7	NC_045133.1	6738323	6739435	-	116212679	XP_031403181.1	337	galactinol synthase 1-like	XM_031547321.1	OMO82198.1Glycosyl transferase, family 8	1.1e-200	90.47	P:GO:0006012; P:GO:0006979; P:GO:0009408; P:GO:0009409; P:GO:0009414; P:GO:0009651; P:GO:0009737; F:GO:0046872; F:GO:0047216; C:GO:0005737	P:galactose metabolic process; P:response to oxidative stress; P:response to heat; P:response to cold; P:response to water deprivation; P:response to salt stress; P:response to abscisic acid; F:metal ion binding; F:inositol 3-alpha-galactosyltransferase activity; C:cytoplasm	EC:2.4; EC:2; EC:2.4.1.123; EC:2.4.1	Glycosyltransferases; Transferases; Inositol 3-alpha-galactosyltransferase; Glycosyltransferases	AT2G47180.1	79.07	0	AtGolS1,galactinol synthase 1,T8I13.2	galactinol synthase 1	sp|O22893|GOLS1_ARATH	Galactinol synthase 1 OS=Arabidopsis thaliana GN=GOLS1 PE=1 SV=1	79.07	344	65	2	1	337	1	344	0	570	344	100
LOC116207379	374.447	430.271	402.359	298.238	257.235	277.736	93.3496	116.102	104.726	chromosome 5	NC_045131.1	4929750	4931378	+	116207379	XP_031396153.1	206	stress enhanced protein 2, chloroplastic	XM_031540293.1	XP_021650637.1stress enhanced protein 2, chloroplastic	4.9e-109	79.11	P:GO:0009611; P:GO:0071486; P:GO:0071492; C:GO:0009535; C:GO:0016021	P:response to wounding; P:cellular response to high light intensity; P:cellular response to UV-A; C:chloroplast thylakoid membrane; C:integral component of membrane			AT2G21970.1	55.98	2e-70	F7D8.29,F7D8_29,stress enhanced protein 2	stress enhanced protein 2	sp|Q9SJ02|STEP2_ARATH	Stress enhanced protein 2, chloroplastic OS=Arabidopsis thaliana GN=SEP2 PE=2 SV=1	55.98	209	82	5	1	206	1	202	2e-69	217	202	100
LOC116192406	374.142	347.953	361.048	74.2646	84.593	79.4288	60.925	35.7644	48.3447	chromosome 1	NC_045127.1	13310662	13312613	-	116192406	XP_031376812.1	418	uncharacterized protein LOC116192406	XM_031520952.1	PKI65885.1hypothetical protein CRG98_013705	2.2e-208	78.43	C:GO:0005634	C:nucleus			AT2G38430.1	39.56	3e-86	T19C21.8,T19C21_8	hypothetical protein
LOC116201636	374.039	380.697	377.368	291.095	240.039	265.567	69.0649	81.3379	75.2014	chromosome 3	NC_045129.1	33097748	33099444	-	116201636	XP_031388785.1	253	uncharacterized protein LOC116201636	XM_031532925.1	EEF31476.1 protein binding protein, putative	7.5e-98	70.74					AT5G19430.6	55.77	5e-82	F7K24.180,F7K24_180	RING/U-box superfamily protein
LOC116213573	373.797	362.044	367.921	353.835	421.745	387.79	157.879	134.909	146.394	chromosome 7	NC_045133.1	7463618	7469242	-	116213573	XP_031404440.1	526	zinc finger protein GAI-ASSOCIATED FACTOR 1-like	XM_031548580.1	XP_021282713.1protein indeterminate-domain 2-like	2.5e-270	66.39	P:GO:0006355; F:GO:0003700; F:GO:0046872; C:GO:0005634	P:regulation of transcription, DNA-templated; F:DNA-binding transcription factor activity; F:metal ion binding; C:nucleus			AT3G50700.1	54.22	4e-116	AtIDD2,indeterminate(ID)-domain 2	indeterminate(ID)-domain 2	sp|Q9SCQ6|IDD2_ARATH	Protein indeterminate-domain 2 OS=Arabidopsis thaliana GN=IDD2 PE=2 SV=1	54.22	367	130	8	33	369	7	365	4e-115	355	359	79.42
LOC116208570	373.706	473.156	423.431	413.196	321.845	367.521	329.868	342.363	336.115	chromosome 5	NC_045131.1	17002167	17004814	-	116208570	XP_031397943.1	332	malate dehydrogenase	XM_031542083.1	XP_012069835.1malate dehydrogenase	1.2e-184	97.56	P:GO:0005975; P:GO:0006099; P:GO:0006107; P:GO:0006108; P:GO:0006734; F:GO:0030060	P:carbohydrate metabolic process; P:tricarboxylic acid cycle; P:oxaloacetate metabolic process; P:malate metabolic process; P:NADH metabolic process; F:L-malate dehydrogenase activity	EC:1.1; EC:1; EC:1.1.1.37; EC:1.1.1	Acting on the CH-OH group of donors; Oxidoreductases; Malate dehydrogenase; Acting on the CH-OH group of donors	AT5G43330.1	91.57	0	cytosolic-NAD-dependent malate dehydrogenase 2,MWF20.2,MWF20_2	Lactate/malate dehydrogenase family protein	sp|Q08062|MDHC_MAIZE	Malate dehydrogenase, cytoplasmic OS=Zea mays PE=2 SV=2	92.75	331	24	0	1	331	1	331	0	621	331	99.7
LOC116214440	373.299	438.03	405.664	403.909	381.06	392.485	423.164	449.218	436.191	chromosome 1	NC_045127.1	51079604	51080734	+	116214440	XP_031405706.1	170	glycine-rich protein A3-like	XM_031549846.1	OWM72271.1hypothetical protein CDL15_Pgr018156	4.5e-14	100										sp|P37705|GRP3_DAUCA	Glycine-rich protein A3 OS=Daucus carota PE=2 SV=1	63.46	104	25	6	1	97	1	98	4e-17	79.3	98	50.26
LOC116215914	372.92	333.126	353.023	21.2369	13.0782	17.1576	5.61012	4.52203	5.06607	chromosome 8	NC_045134.1	1453550	1454909	-	116215914	XP_031407585.1	246	chlorophyll a-b binding protein 6A, chloroplastic	XM_031551725.1	XP_008453995.1 chlorophyll a-b binding protein 6A, chloroplastic	2.5e-141	94.82	P:GO:0009409; P:GO:0009644; P:GO:0009645; P:GO:0009768; P:GO:0018298; F:GO:0003729; F:GO:0016168; F:GO:0019904; F:GO:0046872; C:GO:0009522; C:GO:0009523; C:GO:0009535; C:GO:0009941; C:GO:0010287	P:response to cold; P:response to high light intensity; P:response to low light intensity stimulus; P:photosynthesis, light harvesting in photosystem I; P:protein-chromophore linkage; F:mRNA binding; F:chlorophyll binding; F:protein domain specific binding; F:metal ion binding; C:photosystem I; C:photosystem II; C:chloroplast thylakoid membrane; C:chloroplast envelope; C:plastoglobule			AT3G54890.1	83.06	5e-139	LHCI-730,photosystem I light harvesting complex gene 1	chlorophyll a-b binding protein 6	sp|P12360|CB11_SOLLC	Chlorophyll a-b binding protein 6A, chloroplastic OS=Solanum lycopersicum GN=CAB6A PE=2 SV=1	84.15	246	38	1	1	246	1	245	2e-148	421	245	99.59
LOC116205009	372.793	520.73	446.762	462.788	308.064	385.426	161.187	197.483	179.335	chromosome 4	NC_045130.1	5062141	5064960	-	116205009	XP_031393285.1	344	2-alkenal reductase (NADP(+)-dependent)-like	XM_031537425.1	XP_010070431.1 2-alkenal reductase (NADP(+)-dependent)	2.5e-194	89.35	F:GO:0032440	F:2-alkenal reductase [NAD(P)+] activity	EC:1.3.1.74; EC:1.3; EC:1; EC:1.3.1	2-alkenal reductase (NAD(P)(+)); Acting on the CH-CH group of donors; Oxidoreductases; Acting on the CH-CH group of donors	AT3G03080.1	70.76	0	T17B22.23,T17B22_23	Zinc-binding dehydrogenase family protein	sp|Q9SLN8|DBR_TOBAC	2-alkenal reductase (NADP(+)-dependent) OS=Nicotiana tabacum GN=DBR PE=1 SV=1	75.44	342	84	0	3	344	2	343	0	551	342	99.71
LOC116206197	372.396	504.35	438.373	434.01	324.224	379.117	226.87	227.934	227.402	chromosome 4	NC_045130.1	39078240	39079682	+	116206197	XP_031394862.1	219	membrane steroid-binding protein 1-like	XM_031539002.1	XP_021592530.1membrane steroid-binding protein 2-like	2.2e-118	87.35	F:GO:0032440; C:GO:0005783; C:GO:0016021	F:2-alkenal reductase [NAD(P)+] activity; C:endoplasmic reticulum; C:integral component of membrane	EC:1.3.1.74; EC:1.3; EC:1; EC:1.3.1	2-alkenal reductase (NAD(P)(+)); Acting on the CH-CH group of donors; Oxidoreductases; Acting on the CH-CH group of donors	AT3G48890.1	74.73	1e-93	ARABIDOPSIS THALIANA MEMBRANE-ASSOCIATED PROGESTERONE BINDING PROTEIN 3,ATMAPR3,ATMP2,MEMBRANE STEROID BINDING PROTEIN 2,membrane-associated progesterone binding protein 3,MSBP2	membrane-associated progesterone binding protein 3	sp|Q9M2Z4|MSBP2_ARATH	Membrane steroid-binding protein 2 OS=Arabidopsis thaliana GN=MSBP2 PE=1 SV=1	74.73	186	44	2	1	184	1	185	1e-92	278	185	79.4
LOC116187918	372.079	176.919	274.499	20.2328	28.3228	24.2778	53.6657	96.7584	75.2121	chromosome 8	NC_045134.1	22796883	22797275	-	116187918	XP_031372795.1	130	calvin cycle protein CP12-1, chloroplastic-like	XM_031516935.1	XP_012082893.1calvin cycle protein CP12-2, chloroplastic	1.8e-62	73.15	P:GO:0080153; C:GO:0009507	P:negative regulation of reductive pentose-phosphate cycle; C:chloroplast			AT3G62410.1	54.41	9e-33	CP12,CP12 DOMAIN-CONTAINING PROTEIN 1,CP12 domain-containing protein 2	CP12 domain-containing protein 2	sp|Q9LZP9|CP122_ARATH	Calvin cycle protein CP12-2, chloroplastic OS=Arabidopsis thaliana GN=CP12-2 PE=1 SV=1	54.41	136	51	8	1	130	1	131	9e-32	115	131	100
LOC116193208	371.923	515.423	443.673	37.3444	43.7001	40.5222	26.2095	42.6422	34.4258	chromosome 1	NC_045127.1	10761772	10762590	+	116193208	XP_031377869.1	195	CASP-like protein 1E1	XM_031522009.1	XP_010036826.1 CASP-like protein 1E1	1.4e-98	73.57	F:GO:0051539; C:GO:0005886; C:GO:0016021	F:4 iron, 4 sulfur cluster binding; C:plasma membrane; C:integral component of membrane			AT4G15630.1	47.19	8e-53	CASP-like protein 1E1,CASPL1E1,DL3855W,FCAALL.230	Uncharacterized protein family (UPF0497)	sp|B9RT04|CSPL9_RICCO	CASP-like protein 1E1 OS=Ricinus communis GN=RCOM_0680180 PE=2 SV=1	53.85	195	74	3	1	194	12	191	2e-64	203	180	93.75
LOC116194323	370.975	636.752	503.863	156.918	111.485	134.202	57.4428	93.9567	75.6997	chromosome 2	NC_045128.1	4742758	4743162	-	116194323	XP_031378973.1	134	uncharacterized protein LOC116194323	XM_031523113.1	OWM80365.1hypothetical protein CDL15_Pgr019645	1.7e-71	67.53	C:GO:0016021	C:integral component of membrane			AT2G21180.1	58.78	9e-28	F26H11.6,F26H11_6	transmembrane protein
LOC116189669	369.931	499.325	434.628	166.751	147.415	157.083	149.304	155.297	152.3	chromosome 8	NC_045134.1	1641401	1641712	+	116189669	XP_031375297.1	103	histone H4	XM_031519437.1	XP_011598903.1 histone H3-like	2e-49	97.58	P:GO:0006352; F:GO:0003677; F:GO:0046982; C:GO:0000786; C:GO:0005634	P:DNA-templated transcription, initiation; F:DNA binding; F:protein heterodimerization activity; C:nucleosome; C:nucleus			AT5G59970.2	100	1e-66	MMN10.3	Histone superfamily protein	sp|P0CG89|H4_SOYBN	Histone H4 OS=Glycine max PE=3 SV=1	100	103	0	0	1	103	1	103	1e-65	199	103	100
LOC116198885	368.879	285.662	327.27	313.181	300.326	306.754	240.454	275.601	258.028	chromosome 3	NC_045129.1	14268224	14271843	-	116198885	XP_031385005.1	808	phospholipase D alpha 1	XM_031529145.1	NP_001292934.1phospholipase D alpha 1	0	94.57	P:GO:0009395; P:GO:0046470; F:GO:0004630; F:GO:0005509; F:GO:0070290; C:GO:0005773; C:GO:0005783; C:GO:0005886; C:GO:0009536	P:phospholipid catabolic process; P:phosphatidylcholine metabolic process; F:phospholipase D activity; F:calcium ion binding; F:N-acylphosphatidylethanolamine-specific phospholipase D activity; C:vacuole; C:endoplasmic reticulum; C:plasma membrane; C:plastid	EC:3.1.4; EC:3.1; EC:3; EC:3.1.4.4; EC:3.1.1	Acting on ester bonds; Acting on ester bonds; Hydrolases; Phospholipase D; Acting on ester bonds	AT3G15730.1	82.59	0	PHOSPHOLIPASE D,phospholipase D alpha 1,PLD	phospholipase D alpha 1	sp|Q41142|PLDA1_RICCO	Phospholipase D alpha 1 OS=Ricinus communis GN=PLD1 PE=1 SV=1	88.12	808	96	0	1	808	1	808	0	1514	808	100
LOC116192802	366.088	607.474	486.781	254.844	224.383	239.613	372.028	345.039	358.534	chromosome 1	NC_045127.1	6867375	6869058	-	116192802	XP_031377310.1	163	SKP1-like protein 1A	XM_031521450.1	XP_010095548.1SKP1-like protein 1B	3.2e-83	93.53	P:GO:0016310; P:GO:0016567; P:GO:0031146; F:GO:0016301; F:GO:0016874; F:GO:0097602; C:GO:0005634; C:GO:0005737	P:phosphorylation; P:protein ubiquitination; P:SCF-dependent proteasomal ubiquitin-dependent protein catabolic process; F:kinase activity; F:ligase activity; F:cullin family protein binding; C:nucleus; C:cytoplasm	EC:2.7; EC:2; EC:6	Transferring phosphorus-containing groups; Transferases; Ligases	AT1G75950.1	81.99	1e-85	ARABIDOPSIS SKP1 HOMOLOGUE 1,ASK1,ATSKP1,S phase kinase-associated protein 1,SKP1A,T4O12.17,T4O12_17,UFO INTERACTING PROTEIN 1,UIP1	S phase kinase-associated protein 1	sp|Q39255|SKP1A_ARATH	SKP1-like protein 1A OS=Arabidopsis thaliana GN=SKP1A PE=1 SV=1	81.99	161	27	2	3	163	2	160	1e-84	253	159	99.38
LOC116207012	365.654	437.749	401.702	319.556	283.942	301.749	149.941	146.728	148.334	chromosome 5	NC_045131.1	6506378	6507054	-	116207012	XP_031395719.1	194	histone H1-like	XM_031539859.1	XP_010025007.1 histone H1	1.3e-29	90.1	P:GO:0006334; P:GO:0016584; P:GO:0030261; P:GO:0031936; P:GO:0045910; F:GO:0003690; F:GO:0031492; C:GO:0000786; C:GO:0005634	P:nucleosome assembly; P:nucleosome positioning; P:chromosome condensation; P:negative regulation of chromatin silencing; P:negative regulation of DNA recombination; F:double-stranded DNA binding; F:nucleosomal DNA binding; C:nucleosome; C:nucleus			AT2G30620.2	50.54	8e-35	T6B20.3,T6B20_3	winged-helix DNA-binding transcription factor family protein	sp|P26569|H12_ARATH	Histone H1.2 OS=Arabidopsis thaliana GN=At2g30620 PE=1 SV=1	65.42	107	31	4	13	116	51	154	3e-32	122	104	38.1
LOC116194414	364.53	438.989	401.76	280.635	208.4	244.517	88.8847	100.713	94.7988	chromosome 2	NC_045128.1	23585575	23587672	-	116194414	XP_031379085.1	325	chitinase-like protein 1	XM_031523225.1	XP_015887144.1chitinase-like protein 1	4.4e-194	88.07	P:GO:0001708; P:GO:0006032; P:GO:0006952; P:GO:0009408; P:GO:0009414; P:GO:0009651; P:GO:0009735; P:GO:0009825; P:GO:0010053; P:GO:0010167; P:GO:0010337; P:GO:0016998; P:GO:0030244; F:GO:0004568; F:GO:0008061; F:GO:0030247; C:GO:0005794; C:GO:0048046	P:cell fate specification; P:chitin catabolic process; P:defense response; P:response to heat; P:response to water deprivation; P:response to salt stress; P:response to cytokinin; P:multidimensional cell growth; P:root epidermal cell differentiation; P:response to nitrate; P:regulation of salicylic acid metabolic process; P:cell wall macromolecule catabolic process; P:cellulose biosynthetic proce…	EC:3.2; EC:3; EC:3.2.1.14; EC:3.2.1	Glycosylases; Hydrolases; Chitinase; Glycosylases	AT1G05850.2	73.31	2e-178	ATCTL1,CHITINASE-LIKE PROTEIN 1,CTL1,ECTOPIC DEPOSITION OF LIGNIN IN PITH,ECTOPIC DEPOSITION OF LIGNIN IN PITH 1,ECTOPIC ROOT HAIR 2,ELP,ELP1,ERH2,HOT2,POM-POM1,SENSITIVE TO HOT TEMPERATURES 2,T20M3.12,T20M3_12	Chitinase family protein	sp|Q9MA41|CTL1_ARATH	Chitinase-like protein 1 OS=Arabidopsis thaliana GN=CTL1 PE=1 SV=1	73.31	311	81	2	8	318	8	316	2e-177	501	309	96.26
LOC116207630	362.483	517.83	440.157	155.946	139.755	147.851	135.371	125.792	130.582	chromosome 5	NC_045131.1	3919560	3920708	+	116207630	XP_031396523.1	382	polyubiquitin	XM_031540663.1	RVX05690.1Polyubiquitin 4	8.4e-209	98.89	P:GO:0016567; P:GO:0019941; F:GO:0031386; F:GO:0031625; C:GO:0005634; C:GO:0005737	P:protein ubiquitination; P:modification-dependent protein catabolic process; F:protein tag; F:ubiquitin protein ligase binding; C:nucleus; C:cytoplasm			AT5G20620.1	99.21	0	T1M15.20,T1M15_20,ubiquitin 4	ubiquitin 4	sp|P0CH32|UBQ4_ARATH	Polyubiquitin 4 OS=Arabidopsis thaliana GN=UBQ4 PE=1 SV=1	99.21	382	3	0	1	382	1	382	0	749	382	100
LOC116192798	361.593	623.022	492.308	329.011	292.908	310.96	752.871	717.313	735.092	chromosome 1	NC_045127.1	52008588	52010097	+	116192798	XP_031377303.1	181	ADP-ribosylation factor	XM_031521443.1	OMO64052.1Nitrogen regulatory protein PII	5.2e-101	98.34	P:GO:0006808; P:GO:0006886; P:GO:0016192; P:GO:0050790; F:GO:0005525; F:GO:0016787; F:GO:0030234; C:GO:0009507	P:regulation of nitrogen utilization; P:intracellular protein transport; P:vesicle-mediated transport; P:regulation of catalytic activity; F:GTP binding; F:hydrolase activity; F:enzyme regulator activity; C:chloroplast	EC:3	Hydrolases	AT1G10630.2	99.45	6e-133	ADP-ribosylation factor A1F,ATARFA1F,F20B24.7,F20B24_7	ADP-ribosylation factor A1F	sp|O48920|ARF_VIGUN	ADP-ribosylation factor OS=Vigna unguiculata GN=ARF PE=2 SV=3	99.45	181	1	0	1	181	1	181	4e-132	374	181	100
LOC116198569	359.058	460.96	410.009	574.332	472.292	523.312	387.757	443.968	415.863	chromosome 3	NC_045129.1	32059249	32060190	-	116198569	XP_031384613.1	114	60S acidic ribosomal protein P2B-like	XM_031528753.1	RVW54464.160S acidic ribosomal protein P2B	2.5e-25	93.74	P:GO:0002182; F:GO:0003735; C:GO:0022625	P:cytoplasmic translational elongation; F:structural constituent of ribosome; C:cytosolic large ribosomal subunit			AT3G44590.2	69.3	1e-31	NA	60S acidic ribosomal protein family	sp|O24415|RLA2B_MAIZE	60S acidic ribosomal protein P2B OS=Zea mays GN=RPP2B PE=1 SV=1	76.32	114	26	1	1	114	1	113	4e-34	120	113	100
LOC116192323	358.646	542.178	450.412	164.657	145.003	154.83	24.6538	46.2469	35.4504	chromosome 1	NC_045127.1	53457659	53460094	+	116192323	XP_031376714.1	298	haloacid dehalogenase-like hydrolase domain-containing protein 3	XM_031520854.1	XP_010056137.1 haloacid dehalogenase-like hydrolase domain-containing protein 3	5.1e-171	87.35	F:GO:0016787	F:hydrolase activity	EC:3	Hydrolases	AT2G41250.1	80.75	3e-138	F13H10.20,F13H10_20	Haloacid dehalogenase-like hydrolase (HAD) superfamily protein	sp|Q5HZL9|HDHD3_XENLA	Haloacid dehalogenase-like hydrolase domain-containing protein 3 OS=Xenopus laevis GN=hdhd3 PE=2 SV=1	32.02	203	119	6	91	279	9	206	1e-17	83.6	198	81.15
LOC116202249	358.603	408.528	383.566	400.056	339.41	369.733	453.614	351.626	402.62	chromosome 4	NC_045130.1	9411781	9414350	-	116202249	XP_031389581.1	249	serine/arginine-rich splicing factor SC35-like isoform X2	XM_031533719.1	XP_021812842.1serine/arginine-rich splicing factor SC35-like isoform X2	3e-60	96.06	P:GO:0000398; F:GO:0003723; C:GO:0005737; C:GO:0016021; C:GO:0016607	P:mRNA splicing, via spliceosome; F:RNA binding; C:cytoplasm; C:integral component of membrane; C:nuclear speck			AT5G64200.2	65.12	3e-74	ARABIDOPSIS THALIANA ORTHOLOG OF HUMAN SPLICING FACTOR SC35,At-SC35,ATSC35,MSJ1.4,MSJ1_4,ortholog of human splicing factor SC35	serine/arginine-rich splicing factor-like protein%2C putative	sp|Q9FMG4|SC35_ARATH	Serine/arginine-rich splicing factor SC35 OS=Arabidopsis thaliana GN=SC35 PE=1 SV=1	65.12	258	60	6	1	231	1	255	3e-73	232	255	84.16
LOC116208396	358.369	577.069	467.719	25.3117	43.5633	34.4375	5.1086	3.25157	4.18009	chromosome 5	NC_045131.1	29864606	29867681	-	116208396	XP_031397662.1	511	aspartic proteinase A1-like	XM_031541802.1	XP_006449766.1aspartic proteinase	1.6e-300	86.17	P:GO:0006508; P:GO:0006629; F:GO:0004190; C:GO:0005783	P:proteolysis; P:lipid metabolic process; F:aspartic-type endopeptidase activity; C:endoplasmic reticulum	EC:3.4.99; EC:3.4.23.1; EC:3.4.23; EC:3.4.23.32; EC:3.4.23.43; EC:3.4.23.20; EC:3.4.23.25; EC:3.4.23.36; EC:3.4.23.4; EC:3.4.23.35; EC:3.4.23.5; EC:3.4.23.34; EC:3.4.23.15; EC:3.4; EC:3	Acting on peptide bonds (peptidases); Pepsin A; Acting on peptide bonds (peptidases); Scytalidopepsin B; Prepilin peptidase; Penicillopepsin; Saccharopepsin; Signal peptidase II; Chymosin; Barrierpepsin; Cathepsin D; Cathepsin E; Renin; Acting on peptide bonds (peptidases); Hydrolases	AT1G11910.1	70.16	0	aspartic proteinase A1,ATAPA1,F12F1.24,F12F1_24	aspartic proteinase A1	sp|O65390|APA1_ARATH	Aspartic proteinase A1 OS=Arabidopsis thaliana GN=APA1 PE=1 SV=1	70.16	506	146	1	6	511	6	506	0	763	501	99.01
LOC116207977	357.67	588.994	473.332	184.246	109.697	146.971	151.306	177.975	164.641	chromosome 5	NC_045131.1	51932	52549	-	116207977	XP_031396984.1	205	uncharacterized protein LOC116207977	XM_031541124.1	PON74990.1Transmembrane protein	7.4e-110	59.28	C:GO:0016021	C:integral component of membrane			AT1G65720.1	36.59	3e-24	F1E22.9,F1E22_9	transmembrane protein
LOC116210750	357.614	409.589	383.601	385.446	376.064	380.755	443.55	396.537	420.043	chromosome 6	NC_045132.1	17094756	17099650	-	116210750	XP_031400641.1	397	polyadenylate-binding protein RBP45C-like	XM_031544781.1	XP_010062999.1 polyadenylate-binding protein RBP45C	1.9e-209	87.55	F:GO:0003729; C:GO:0005829	F:mRNA binding; C:cytosol			AT4G27000.1	67.72	5e-155	F10M23.340,F10M23_340	RNA-binding (RRM/RBD/RNP motifs) family protein	sp|Q9LEB4|RBP45_NICPL	Polyadenylate-binding protein RBP45 OS=Nicotiana plumbaginifolia GN=RBP45 PE=1 SV=1	70.91	361	84	7	48	397	59	409	4e-160	463	351	85.82
LOC116200880	357.046	616.552	486.799	303.652	298.582	301.117	294.93	394.867	344.899	chromosome 3	NC_045129.1	39070751	39071600	-	116200880	XP_031387690.1	165	universal stress protein PHOS34-like	XM_031531830.1	XP_007016274.1 universal stress protein PHOS32	3.2e-89	88.78	F:GO:0016787	F:hydrolase activity	EC:3	Hydrolases	AT3G53990.1	61.01	4e-68	NA	Adenine nucleotide alpha hydrolases-like superfamily protein
LOC116204575	356.92	230.457	293.688	3244.56	2085.65	2665.11	694.175	825.337	759.756	chromosome 4	NC_045130.1	31805328	31806673	+	116204575	XP_031392587.1	176	MLP-like protein 328 isoform X1	XM_031536727.1	XP_010046546.1 MLP-like protein 328	3.3e-75	64.52	P:GO:0006952	P:defense response			AT1G14930.1	34.86	9e-32	F10B6.35,F10B6_35	Polyketide cyclase/dehydrase and lipid transport superfamily protein	sp|Q9ZVF3|ML328_ARATH	MLP-like protein 328 OS=Arabidopsis thaliana GN=MLP328 PE=2 SV=1	30.86	175	94	3	1	174	1	149	2e-25	101	149	98.68
LOC116201782	356.788	329.463	343.125	123.121	154.948	139.035	83.1265	80.1149	81.6207	chromosome 3	NC_045129.1	9496657	9498916	+	116201782	XP_031389048.1	313	protein CONSERVED IN THE GREEN LINEAGE AND DIATOMS 27, chloroplastic	XM_031533188.1	PSS30707.1Ycf36 family protein	2.6e-177	88.07	P:GO:1990641; C:GO:0009536; C:GO:0016021	P:response to iron ion starvation; C:plastid; C:integral component of membrane			AT5G67370.1	74.32	3e-147	CONSERVED IN THE GREEN LINEAGE AND DIATOMS 27,K8K14.9,K8K14_9	DUF1230 family protein (DUF1230)	sp|P51273|YCF36_PORPU	Uncharacterized protein ycf36 OS=Porphyra purpurea GN=ycf36 PE=3 SV=1	37.74	159	98	1	69	227	7	164	2e-33	126	158	95.76
LOC116213831	356.42	257.668	307.044	100.518	97.8285	99.1732	39.4779	34.4045	36.9412	chromosome 7	NC_045133.1	15555427	15557612	+	116213831	XP_031404773.1	459	UDP-glucuronate 4-epimerase 6	XM_031548913.1	XP_007034225.1 UDP-glucuronate 4-epimerase 6	9.9e-264	92.13	P:GO:0033481; P:GO:0050829; P:GO:0050832; F:GO:0003824; C:GO:0005768; C:GO:0005802; C:GO:0016021	P:galacturonate biosynthetic process; P:defense response to Gram-negative bacterium; P:defense response to fungus; F:catalytic activity; C:endosome; C:trans-Golgi network; C:integral component of membrane			AT3G23820.1	81.82	0	UDP-D-glucuronate 4-epimerase 6	UDP-D-glucuronate 4-epimerase 6	sp|Q9LIS3|GAE6_ARATH	UDP-glucuronate 4-epimerase 6 OS=Arabidopsis thaliana GN=GAE6 PE=1 SV=1	81.82	451	78	2	1	448	3	452	0	747	450	97.83
LOC116211799	355.908	533.026	444.467	146.333	169.002	157.668	219.751	206.027	212.889	chromosome 6	NC_045132.1	26426792	26427543	+	116211799	XP_031402172.1	203	uncharacterized protein At4g22758	XM_031546312.1	OWM68966.1hypothetical protein CDL15_Pgr025153	1.1e-105	75.34					AT2G27830.1	56.15	6e-64	F15K20.7,F15K20_7	hypothetical protein	sp|Q56XJ7|Y4276_ARATH	Uncharacterized protein At4g22758 OS=Arabidopsis thaliana GN=At4g22758 PE=2 SV=1	37.5	96	55	3	80	175	123	213	3e-11	63.9	91	35.69
LOC116204479	355.442	391.377	373.409	638.944	590.477	614.71	746.384	670.203	708.293	chromosome 4	NC_045130.1	32996750	33000473	-	116204479	XP_031392450.1	349	R3H domain-containing protein 2-like	XM_031536590.1	XP_010055671.1 R3H domain-containing protein 1	7.8e-192	81.06	F:GO:0003676	F:nucleic acid binding			AT3G56680.1	56.77	2e-131	NA	Single-stranded nucleic acid binding R3H protein	sp|Q80TM6|R3HD2_MOUSE	R3H domain-containing protein 2 OS=Mus musculus GN=R3hdm2 PE=1 SV=2	30.65	199	95	9	17	192	157	335	6e-13	73.6	179	17.15
LOC116194951	354.875	322.247	338.561	502.496	415.367	458.932	115.449	129.416	122.433	chromosome 2	NC_045128.1	15690538	15691353	-	116194951	XP_031379743.1	227	FCS-Like Zinc finger 13-like	XM_031523883.1	RVX05369.1Protein MARD1	2.4e-128	67.49					AT5G20700.1	42.64	2e-43	T1M15.100,T1M15_100	senescence-associated family protein%2C putative (DUF581)
LOC116209884	354.623	826.349	590.486	19.7803	20.0751	19.9277	2.81589	3.03213	2.92401	chromosome 6	NC_045132.1	22261954	22262519	+	116209884	XP_031399491.1	152	MLP-like protein 423	XM_031543631.1	XP_010043801.1 MLP-like protein 423	1.8e-82	84.48	P:GO:0006952; P:GO:0009738; P:GO:0032515; F:GO:0004864; F:GO:0010427; F:GO:0038023	P:defense response; P:abscisic acid-activated signaling pathway; P:negative regulation of phosphoprotein phosphatase activity; F:protein phosphatase inhibitor activity; F:abscisic acid binding; F:signaling receptor activity			AT1G24020.2	60.67	1e-63	MLP-like protein 423,T23E23.28,T23E23_28	MLP-like protein 423	sp|Q93VR4|ML423_ARATH	MLP-like protein 423 OS=Arabidopsis thaliana GN=MLP423 PE=2 SV=1	60.67	150	59	0	1	150	3	152	1e-62	196	150	96.77
LOC116206795	352.665	678.555	515.61	60.0784	71.786	65.9322	0.33027	0.259985	0.295127	chromosome 5	NC_045131.1	30568325	30569176	+	116206795	XP_031395460.1	283	uncharacterized protein LOC116206795	XM_031539600.1	PON90276.1Transmembrane protein	3.3e-91	54.25	C:GO:0016021	C:integral component of membrane			AT3G13130.1	31.28	1e-12	NA	transmembrane protein
LOC116203640	352.578	239.816	296.197	296.928	240.409	268.668	73.1961	71.0734	72.1347	chromosome 4	NC_045130.1	5285428	5288333	-	116203640	XP_031391323.1	621	endoglucanase 25 isoform X1	XM_031535463.1	XP_017978831.1 endoglucanase 25	0	95.96	P:GO:0030245; F:GO:0008810; C:GO:0016021	P:cellulose catabolic process; F:cellulase activity; C:integral component of membrane	EC:3.2; EC:3; EC:3.2.1; EC:3.2.1.4	Glycosylases; Hydrolases; Glycosylases; Cellulase	AT5G49720.1	81.52	0	ATGH9A1,CELLULASE,DEC,DEFECTIVE CYTOKINESIS,glycosyl hydrolase 9A1,IRREGULAR XYLEM 2,IRX2,K2I5.8,K2I5_8,KOR,KOR1,KORRIGAN,KORRIGAN 1,RADIALLY SWOLLEN 2,RSW2,TSD1,TUMOROUS SHOOT DEVELOPMENT 1	glycosyl hydrolase 9A1	sp|Q38890|GUN25_ARATH	Endoglucanase 25 OS=Arabidopsis thaliana GN=KOR PE=1 SV=1	81.52	606	108	3	3	605	1	605	0	994	605	97.42
LOC116205099	352.342	343.91	348.126	502.455	439.589	471.022	390.556	337.539	364.048	chromosome 4	NC_045130.1	1188214	1190012	-	116205099	XP_031393435.1	224	uncharacterized protein LOC116205099	XM_031537575.1	AII19314.1 PLATZ1	3.6e-140	88.95	C:GO:0016021	C:integral component of membrane			AT4G17900.1	70	1e-106	T6K21.80,T6K21_80	PLATZ transcription factor family protein
LOC116204901	349.612	481.716	415.664	631.106	566.307	598.707	408.131	378.914	393.522	chromosome 4	NC_045130.1	7978025	7979849	+	116204901	XP_031393124.1	341	B2 protein-like	XM_031537264.1	XP_022721624.1B2 protein-like	2.5e-159	77.55					AT5G42050.1	55.33	2e-114	MJC20.15,MJC20_15	DCD (Development and Cell Death) domain protein	sp|P37707|B2_DAUCA	B2 protein OS=Daucus carota PE=2 SV=1	89.68	155	16	0	184	338	50	204	3e-100	301	155	74.88
LOC116206774	348.955	427.683	388.319	194.298	158.527	176.412	177.671	163.711	170.691	chromosome 1	NC_045127.1	6524611	6526014	+	116206774	XP_031395469.1	260	14-3-3-like protein	XM_031539609.1	PSR99865.114-3-3-like protein	3.7e-133	96.45					AT1G78300.1	89.88	2e-167	14-3-3 PROTEIN G-BOX FACTOR14 OMEGA,14-3-3OMEGA,F3F9.16,F3F9_16,general regulatory factor 2,GF14 OMEGA	general regulatory factor 2	sp|P46266|1433_PEA	14-3-3-like protein OS=Pisum sativum PE=2 SV=1	90.8	261	22	2	1	260	1	260	8e-172	481	260	100
LOC116196303	348.714	367.576	358.145	95.0973	52.4546	73.7759	22.8803	36.913	29.8966	chromosome 2	NC_045128.1	33582104	33583418	+	116196303	XP_031381820.1	406	probable aspartic proteinase GIP2	XM_031525960.1	XP_007034626.2 basic 7S globulin 2	4e-219	64.69	P:GO:0006508; F:GO:0004190	P:proteolysis; F:aspartic-type endopeptidase activity	EC:3.4.99; EC:3.4.23.1; EC:3.4.23; EC:3.4.23.32; EC:3.4.23.43; EC:3.4.23.20; EC:3.4.23.25; EC:3.4.23.36; EC:3.4.23.4; EC:3.4.23.35; EC:3.4.23.5; EC:3.4.23.34; EC:3.4.23.15; EC:3.4; EC:3	Acting on peptide bonds (peptidases); Pepsin A; Acting on peptide bonds (peptidases); Scytalidopepsin B; Prepilin peptidase; Penicillopepsin; Saccharopepsin; Signal peptidase II; Chymosin; Barrierpepsin; Cathepsin D; Cathepsin E; Renin; Acting on peptide bonds (peptidases); Hydrolases	AT5G19120.1	40.35	1e-79	T24G5.20,T24G5_20	Eukaryotic aspartyl protease family protein	sp|Q8RVH5|7SBG2_SOYBN	Basic 7S globulin 2 OS=Glycine max PE=1 SV=1	31.18	417	238	18	22	405	27	427	7e-43	160	401	92.61
LOC116206618	348.246	288.154	318.2	119.292	101.543	110.418	9.1196	6.24373	7.68167	chromosome 5	NC_045131.1	8335779	8336282	+	116206618	XP_031395254.1	167	18.1 kDa class I heat shock protein-like	XM_031539394.1	PSR93162.1Alpha crystallin/Hsp20 domain protein	2.7e-84	74.82	P:GO:0006457; P:GO:0009408; P:GO:0009651; P:GO:0042542; P:GO:0051259; F:GO:0043621; F:GO:0051082	P:protein folding; P:response to heat; P:response to salt stress; P:response to hydrogen peroxide; P:protein complex oligomerization; F:protein self-association; F:unfolded protein binding			AT1G07400.1	43.44	1e-31	F22G5.25,F22G5_25	HSP20-like chaperones superfamily protein	sp|P04794|HSP14_SOYBN	17.5 kDa class I heat shock protein OS=Glycine max GN=HSP17.5-E PE=3 SV=1	51.28	117	55	1	38	154	29	143	2e-36	129	115	74.68
LOC116197661	347.498	922.947	635.222	259.445	89.5018	174.473	24.3721	16.4191	20.3956	chromosome 2	NC_045128.1	3870517	3871604	+	116197661	XP_031383715.1	327	endochitinase-like	XM_031527855.1	XP_010028812.1 endochitinase	1.5e-195	86.76	P:GO:0000272; P:GO:0006032; P:GO:0016998; P:GO:0050832; F:GO:0004568; F:GO:0008061	P:polysaccharide catabolic process; P:chitin catabolic process; P:cell wall macromolecule catabolic process; P:defense response to fungus; F:chitinase activity; F:chitin binding	EC:3.2; EC:3; EC:3.2.1.14; EC:3.2.1	Glycosylases; Hydrolases; Chitinase; Glycosylases	AT3G12500.1	68.03	2e-147	ATHCHIB,B-CHI,basic chitinase,CHI-B,PATHOGENESIS-RELATED 3,PR-3,PR3	basic chitinase	sp|P06215|CHIT_PHAVU	Endochitinase OS=Phaseolus vulgaris PE=1 SV=1	68.21	324	98	2	1	324	8	326	2e-165	471	319	97.26
LOC116196245	347.116	369.382	358.249	230.486	325.73	278.108	266.245	364.916	315.581	chromosome 2	NC_045128.1	32283033	32284449	+	116196245	XP_031381735.1	361	probable mannose-1-phosphate guanylyltransferase 3	XM_031525875.1	XP_012455661.1 mannose-1-phosphate guanylyltransferase 1	9.8e-193	96.09	P:GO:0009058; F:GO:0008928	P:biosynthetic process; F:mannose-1-phosphate guanylyltransferase (GDP) activity	EC:2.7.7.22; EC:2.7; EC:2; EC:2.7.7	Mannose-1-phosphate guanylyltransferase (GDP); Transferring phosphorus-containing groups; Transferases; Transferring phosphorus-containing groups	AT2G39770.3	88.92	0	CYTOKINESIS DEFECTIVE 1,EMB101,EMBRYO DEFECTIVE 101,GDP-MANNOSE PYROPHOSPHORYLASE 1,GMP1,SENSITIVE TO OZONE 1,SOZ1,T5I7.7,T5I7_7,VITAMIN C DEFECTIVE 1,VTC1	Glucose-1-phosphate adenylyltransferase family protein	sp|Q6Z9A3|GMPP3_ORYSJ	Probable mannose-1-phosphate guanylyltransferase 3 OS=Oryza sativa subsp. japonica GN=Os08g0237200 PE=2 SV=1	88.64	361	41	0	1	361	1	361	0	672	361	100
LOC116205669	346.655	565.299	455.977	465.801	515.719	490.76	364.336	468.651	416.494	chromosome 4	NC_045130.1	4884541	4888038	+	116205669	XP_031394162.1	393	stearoyl	XM_031538302.1	XP_021290741.1stearoyl-[acyl-carrier-protein] 9-desaturase, chloroplastic	2.4e-231	93.36	P:GO:0006633; P:GO:0006952; F:GO:0004768; F:GO:0005515; F:GO:0045300; F:GO:0046872; F:GO:0102786; C:GO:0009570	P:fatty acid biosynthetic process; P:defense response; F:stearoyl-CoA 9-desaturase activity; F:protein binding; F:acyl-[acyl-carrier-protein] desaturase activity; F:metal ion binding; F:stearoyl-[acp] desaturase activity; C:chloroplast stroma	EC:1; EC:1.14.19.2; EC:1.14; EC:1.14.19.1; EC:1.14.19	Oxidoreductases; Stearoyl-[acyl-carrier-protein] 9-desaturase; Acting on paired donors, with incorporation or reduction of molecular oxygen. The oxygen incorporated need not be derived from O(2); Stearoyl-CoA 9-desaturase; Acting on paired donors, with incorporation or reduction of molecular oxygen. The oxygen incorporated need not be derived from O(2)	AT2G43710.2	79.8	0	AtSSI2,F18O19.18,FAB2,FATTY ACID BIOSYNTHESIS 2,LDW1,lesion dwarf mimic 1,suppressor of SA insensitive 2	Plant stearoyl-acyl-carrier-protein desaturase family protein	sp|P22337|STAD_RICCO	Stearoyl-[acyl-carrier-protein] 9-desaturase, chloroplastic OS=Ricinus communis PE=1 SV=1	86.62	396	50	1	1	393	1	396	0	721	396	100
LOC116187447	344.094	373.878	358.986	475.985	380.323	428.154	393.787	390.943	392.365	chromosome 8	NC_045134.1	23127531	23128001	-	116187447	XP_031372008.1	156	ubiquitin-40S ribosomal protein S27a	XM_031516148.1	RVW71362.1Ubiquitin-40S ribosomal protein S27a	6e-68	99.03	P:GO:0006412; P:GO:0016567; P:GO:0019941; F:GO:0003735; F:GO:0031386; F:GO:0031625; F:GO:0046872; C:GO:0005634; C:GO:0005737; C:GO:0005840	P:translation; P:protein ubiquitination; P:modification-dependent protein catabolic process; F:structural constituent of ribosome; F:protein tag; F:ubiquitin protein ligase binding; F:metal ion binding; C:nucleus; C:cytoplasm; C:ribosome			AT2G47110.2	95.48	2e-105	F14M4.6,UBI6,ubiquitin 6,UBIQUITIN EXTENSION PROTEIN 6	ubiquitin 6	sp|P62981|RS27A_SOLTU	Ubiquitin-40S ribosomal protein S27a OS=Solanum tuberosum GN=UBI3 PE=2 SV=2	98.08	156	3	0	1	156	1	156	6e-109	313	156	100
LOC116214872	342.645	709.783	526.214	215.414	197.924	206.669	94.8997	116.221	105.56	chromosome 7	NC_045133.1	27798951	27800155	-	116214872	XP_031406215.1	325	early nodulin-like protein 2	XM_031550355.1	XP_010060595.1 early nodulin-like protein 2	1.4e-77	80.18	P:GO:0022900; F:GO:0009055; C:GO:0005773; C:GO:0009507; C:GO:0016021; C:GO:0046658; C:GO:0048046	P:electron transport chain; F:electron transfer activity; C:vacuole; C:chloroplast; C:integral component of membrane; C:anchored component of plasma membrane; C:apoplast	EC:1	Oxidoreductases	AT4G27520.1	43.38	3e-51	AtENODL2,early nodulin-like protein 2	early nodulin-like protein 2	sp|Q9T076|ENL2_ARATH	Early nodulin-like protein 2 OS=Arabidopsis thaliana GN=At4g27520 PE=1 SV=1	43.38	272	120	10	16	266	10	268	2e-50	176	259	74.21
LOC116210684	341.952	655.824	498.888	231.574	229.071	230.322	419.599	397.912	408.755	chromosome 6	NC_045132.1	23547437	23549173	+	116210684	XP_031400526.1	123	nuclear transport factor 2B	XM_031544666.1	XP_006438006.1nuclear transport factor 2B isoform X1	8.2e-64	97.45	P:GO:0000160; P:GO:0006606; P:GO:0018106; F:GO:0000155; C:GO:0005737; C:GO:0016021; C:GO:0044613	P:phosphorelay signal transduction system; P:protein import into nucleus; P:peptidyl-histidine phosphorylation; F:phosphorelay sensor kinase activity; C:cytoplasm; C:integral component of membrane; C:nuclear pore central transport channel	EC:2.7.1; EC:2.7; EC:2.7.3; EC:2; EC:2.7.13.3	Transferring phosphorus-containing groups; Transferring phosphorus-containing groups; Transferring phosphorus-containing groups; Transferases; Histidine kinase	AT1G27970.1	87.8	2e-78	F13K9.26,F13K9_26,nuclear transport factor 2B	nuclear transport factor 2B	sp|Q9C7F5|NTF2_ARATH	Nuclear transport factor 2 OS=Arabidopsis thaliana GN=NTF2 PE=1 SV=1	87.8	123	15	0	1	123	4	126	2e-77	231	123	97.62
LOC116188203	341.003	406.291	373.647	362.622	269.548	316.085	180.67	163.131	171.9	chromosome 8	NC_045134.1	1622179	1624194	-	116188203	XP_031373265.1	315	protein IN2-1 homolog B-like	XM_031517405.1	XP_010032251.1 glutathione S-transferase L3	1e-174	82.42	P:GO:0006749; P:GO:0010731; F:GO:0004364	P:glutathione metabolic process; P:protein glutathionylation; F:glutathione transferase activity	EC:2.5.1; EC:2.5.1.18; EC:2.5; EC:2	Transferring alkyl or aryl groups, other than methyl groups; Glutathione transferase; Transferring alkyl or aryl groups, other than methyl groups; Transferases	AT5G02780.3	67.87	4e-104	F9G14.90,F9G14_90,glutathione transferase lambda 1	glutathione transferase lambda 1	sp|Q8H8U5|IN21B_ORYSJ	Protein IN2-1 homolog B OS=Oryza sativa subsp. japonica GN=GSTZ5 PE=2 SV=1	65.65	230	77	1	85	312	13	242	3e-108	322	230	94.26
LOC116203848	340.945	446.171	393.558	244.222	293.419	268.82	350.732	352.858	351.795	chromosome 4	NC_045130.1	10206648	10208081	+	116203848	XP_031391660.1	92	cysteine-rich and transmembrane domain-containing protein WIH2	XM_031535800.1	---NA---							AT1G56060.2	51.92	2e-09	T6H22.17,T6H22_17	cysteine-rich/transmembrane domain protein B
LOC116205145	340.401	278.625	309.513	462.376	395.387	428.881	203.242	227.848	215.545	chromosome 4	NC_045130.1	26075163	26076280	-	116205145	XP_031393502.1	259	uncharacterized protein LOC116205145	XM_031537642.1	XP_010057800.1 protein PYRICULARIA ORYZAE RESISTANCE 21 isoform X1	1.5e-41	83.71	P:GO:1900150; F:GO:0046872	P:regulation of defense response to fungus; F:metal ion binding			AT4G16380.1	45.49	3e-40	NA	Heavy metal transport/detoxification superfamily protein	sp|P16053|NFM_CHICK	Neurofilament medium polypeptide OS=Gallus gallus GN=NEFM PE=2 SV=2	59.6	99	39	1	76	174	624	721	2e-18	89	98	11.42
LOC116196410	339.546	283.062	311.304	130.759	94.3713	112.565	34.0276	12.397	23.2123	chromosome 2	NC_045128.1	812005	813518	-	116196410	XP_031381969.1	315	probable 2-oxoglutarate-dependent dioxygenase AOP1	XM_031526109.1	XP_010047771.1 probable 2-oxoglutarate-dependent dioxygenase AOP1	1.8e-180	69.84	F:GO:0046872; F:GO:0051213	F:metal ion binding; F:dioxygenase activity	EC:1	Oxidoreductases	AT1G52820.1	44.41	2e-93	F14G24.9,F14G24_9	2-oxoglutarate (2OG) and Fe(II)-dependent oxygenase superfamily protein	sp|Q945B6|AOP1L_ARATH	Probable 2-oxoglutarate-dependent dioxygenase AOP1.2 OS=Arabidopsis thaliana GN=AOP1.2 PE=2 SV=1	42.14	318	169	5	6	314	9	320	2e-82	258	312	97.2
LOC116187613	338.954	460.905	399.929	239.235	184.738	211.987	64.0311	66.1272	65.0791	chromosome 8	NC_045134.1	26723994	26724890	-	116187613	XP_031372309.1	192	protein NUCLEAR FUSION DEFECTIVE 2	XM_031516449.1	XP_002280078.2 protein NUCLEAR FUSION DEFECTIVE 2	2.1e-99	74.76	P:GO:0030422; P:GO:0031053; P:GO:0031054; P:GO:0090502; F:GO:0003725; F:GO:0004525; C:GO:0005634	P:production of siRNA involved in RNA interference; P:primary miRNA processing; P:pre-miRNA processing; P:RNA phosphodiester bond hydrolysis, endonucleolytic; F:double-stranded RNA binding; F:ribonuclease III activity; C:nucleus	EC:3.1.30; EC:3.1; EC:3; EC:3.1.26; EC:3.1.26.3	Acting on ester bonds; Acting on ester bonds; Hydrolases; Acting on ester bonds; Ribonuclease III	AT1G24450.1	57.14	2e-60	F21J9.11,NUCLEAR FUSION DEFECTIVE 2	Ribonuclease III family protein	sp|Q9FYL8|NFD2_ARATH	Protein NUCLEAR FUSION DEFECTIVE 2 OS=Arabidopsis thaliana GN=NFD2 PE=2 SV=1	57.14	175	73	2	4	178	8	180	2e-59	190	173	90.58
LOC116192820	338.4	384.79	361.595	213.407	139.632	176.519	24.9956	35.4364	30.216	chromosome 1	NC_045127.1	54332024	54333485	-	116192820	XP_031377337.1	347	LOW QUALITY PROTEIN: zinc finger protein CONSTANS-LIKE 4-like	XM_031521477.1	XP_010048286.1 zinc finger protein CONSTANS-LIKE 4	7.1e-149	76.8	P:GO:0009909; F:GO:0008270; C:GO:0005634	P:regulation of flower development; F:zinc ion binding; C:nucleus			AT5G24930.1	57.56	2e-120	ATCOL4,B-box domain protein 5,BBX5,CONSTANS-like 4,F6A4.140,F6A4_140	zinc finger CONSTANS-like protein;start_range=.,8589457	sp|Q940T9|COL4_ARATH	Zinc finger protein CONSTANS-LIKE 4 OS=Arabidopsis thaliana GN=COL4 PE=2 SV=2	57.56	377	115	10	1	347	1	362	2e-119	356	362	100
LOC116189562	337.992	422.368	380.18	526.196	398.58	462.388	316.76	317.204	316.982	chromosome 8	NC_045134.1	2141736	2144642	+	116189562	XP_031375135.1	254	triosephosphate isomerase, cytosolic	XM_031519275.1	ACY66804.1triosphosphate isomerase-like protein type II	5.9e-141	95.4	P:GO:0006094; P:GO:0006096; P:GO:0019563; P:GO:0046166; F:GO:0004807; C:GO:0005829	P:gluconeogenesis; P:glycolytic process; P:glycerol catabolic process; P:glyceraldehyde-3-phosphate biosynthetic process; F:triose-phosphate isomerase activity; C:cytosol	EC:5.3.1.1; EC:5.3; EC:5; EC:5.3.1	Triose-phosphate isomerase; Intramolecular oxidoreductases; Isomerases; Intramolecular oxidoreductases	AT3G55440.1	85.83	3e-160	ATCTIMC,CYTOSOLIC ISOFORM TRIOSE PHOSPHATE ISOMERASE,CYTOSOLIC TRIOSE PHOSPHATE ISOMERASE,CYTOTPI,triosephosphate isomerase,TRIOSEPHOSPHATE ISOMERASE	triosephosphate isomerase	sp|P48495|TPIS_PETHY	Triosephosphate isomerase, cytosolic OS=Petunia hybrida GN=TPIP1 PE=2 SV=1	87.8	254	31	0	1	254	1	254	7e-164	461	254	100
LOC116196468	337.282	413.7	375.491	203.246	168.354	185.8	191.865	202.461	197.163	chromosome 2	NC_045128.1	445662	446099	+	116196468	XP_031382060.1	145	uncharacterized protein LOC116196468	XM_031526200.1	OMO51863.1Calcium-binding EF-hand	1.6e-71	92.44	F:GO:0005509; C:GO:0005829	F:calcium ion binding; C:cytosol			AT2G44310.1	79.86	1e-76	F4I1.12	Calcium-binding EF-hand family protein
LOC116210806	335.43	386.215	360.822	171.37	134.033	152.702	154.492	131.974	143.233	chromosome 6	NC_045132.1	15519631	15523509	-	116210806	XP_031400723.1	440	UDP-glucuronic acid decarboxylase 2	XM_031544863.1	XP_010069913.1 UDP-glucuronic acid decarboxylase 2	3.6e-210	88.47	P:GO:0033320; P:GO:0042732; F:GO:0048040; F:GO:0070403; C:GO:0005737; C:GO:0016021	P:UDP-D-xylose biosynthetic process; P:D-xylose metabolic process; F:UDP-glucuronate decarboxylase activity; F:NAD+ binding; C:cytoplasm; C:integral component of membrane	EC:4.1.1; EC:4.1; EC:4.1.1.35; EC:4	Carbon-carbon lyases; Carbon-carbon lyases; UDP-glucuronate decarboxylase; Lyases	AT3G62830.2	80.37	0	ATUXS2,UDP-GLUCURONIC ACID DECARBOXYLASE 2,UXS2	NAD(P)-binding Rossmann-fold superfamily protein	sp|Q9LZI2|UXS2_ARATH	UDP-glucuronic acid decarboxylase 2 OS=Arabidopsis thaliana GN=UXS2 PE=1 SV=1	80.37	438	72	4	1	431	1	431	0	709	431	96.85
LOC116204538	335.115	679.835	507.475	372.518	314.869	343.693	410.771	459.468	435.12	chromosome 4	NC_045130.1	37991691	37993001	-	116204538	XP_031392536.1	134	cytochrome b5	XM_031536676.1	XP_022723029.1cytochrome b5	7.8e-64	93.69	P:GO:0022900; P:GO:0055085; F:GO:0009055; F:GO:0020037; F:GO:0046872; C:GO:0005774; C:GO:0005783; C:GO:0005886; C:GO:0009535; C:GO:0016021	P:electron transport chain; P:transmembrane transport; F:electron transfer activity; F:heme binding; F:metal ion binding; C:vacuolar membrane; C:endoplasmic reticulum; C:plasma membrane; C:chloroplast thylakoid membrane; C:integral component of membrane	EC:1	Oxidoreductases	AT5G53560.1	82.09	1e-82	ARABIDOPSIS CYTOCHROME B5 ISOFORM E,ATB5-A,ATCB5-E,B5 #2,cytochrome B5 isoform E	cytochrome B5 isoform E	sp|Q42342|CYB5E_ARATH	Cytochrome b5 isoform E OS=Arabidopsis thaliana GN=CYTB5-E PE=1 SV=2	82.09	134	24	0	1	134	1	134	9e-82	243	134	100
LOC116195552	334.594	544.161	439.377	123.103	115.435	119.269	88.0904	117.286	102.688	chromosome 2	NC_045128.1	41971194	41972830	+	116195552	XP_031380663.1	119	autophagy-related protein 8A isoform X1	XM_031524803.1	XP_010035561.1 autophagy-related protein 8A	1.5e-57	98.15	P:GO:0006914; P:GO:0006995; C:GO:0005874; C:GO:0016020	P:autophagy; P:cellular response to nitrogen starvation; C:microtubule; C:membrane			AT2G05630.1	90.6	3e-74	T20G20.2,T20G20_2	Ubiquitin-like superfamily protein	sp|Q69RC4|ATG8A_ORYSJ	Autophagy-related protein 8A OS=Oryza sativa subsp. japonica GN=ATG8A PE=3 SV=1	91.53	118	10	0	1	118	1	118	1e-75	226	118	99.16
LOC116188418	334.27	516.94	425.605	331.983	285.172	308.577	226.55	222.796	224.673	chromosome 8	NC_045134.1	5589339	5591542	+	116188418	XP_031373627.1	225	eukaryotic translation initiation factor 3 subunit K	XM_031517767.1	XP_021276470.1eukaryotic translation initiation factor 3 subunit K	4.9e-123	91.28	P:GO:0001732; P:GO:0006446; F:GO:0003743; F:GO:0043022; C:GO:0005852; C:GO:0016282; C:GO:0033290	P:formation of cytoplasmic translation initiation complex; P:regulation of translational initiation; F:translation initiation factor activity; F:ribosome binding; C:eukaryotic translation initiation factor 3 complex; C:eukaryotic 43S preinitiation complex; C:eukaryotic 48S preinitiation complex			AT4G33250.1	77.63	3e-125	ATTIF3K1,eukaryotic translation initiation factor 3K,F17M5.10,F17M5_10,TIF3K1	eukaryotic translation initiation factor 3K	sp|Q9SZA3|EIF3K_ARATH	Eukaryotic translation initiation factor 3 subunit K OS=Arabidopsis thaliana GN=TIF3K1 PE=2 SV=1	77.63	228	46	3	1	225	1	226	3e-124	358	226	100
LOC116209221	332.071	425.08	378.576	847.795	384.994	616.394	334.708	248.797	291.752	chromosome 5	NC_045131.1	2037573	2038214	-	116209221	XP_031398667.1	213	polygalacturonase inhibitor-like	XM_031542807.1	XP_010024187.1 polygalacturonase inhibitor-like	1e-77	78.61					AT5G06860.1	52.44	7e-49	ATPGIP1,MOJ9.3,MOJ9_3,polygalacturonase inhibiting protein 1,POLYGALACTURONASE INHIBITING PROTEIN 1	polygalacturonase inhibiting protein 1	sp|Q05091|PGIP_PYRCO	Polygalacturonase inhibitor OS=Pyrus communis GN=PGIP PE=1 SV=1	57.69	182	75	2	6	186	5	185	7e-64	207	181	54.85
LOC116205561	332.063	427.279	379.671	133.909	64.3257	99.1173	31.287	28.5447	29.9158	chromosome 4	NC_045130.1	30538591	30539557	-	116205561	XP_031394049.1	259	E3 ubiquitin-protein ligase RMA1H1-like isoform X1	XM_031538189.1	XP_015574645.1E3 ubiquitin-protein ligase RMA1H1 isoform X1	1.1e-134	75.74	P:GO:0006511; P:GO:0071712; F:GO:0044390; F:GO:0046872; F:GO:0061630; C:GO:0016020	P:ubiquitin-dependent protein catabolic process; P:ER-associated misfolded protein catabolic process; F:ubiquitin-like protein conjugating enzyme binding; F:metal ion binding; F:ubiquitin protein ligase activity; C:membrane	EC:2	Transferases	AT4G03510.4	44.49	8e-50	ATRMA1,F9H3.14,F9H3_14,RING membrane-anchor 1	RING membrane-anchor 1	sp|Q6R567|RMA1_CAPAN	E3 ubiquitin-protein ligase RMA1H1 OS=Capsicum annuum GN=RMA1H1 PE=1 SV=1	46.3	257	109	12	25	259	3	252	2e-56	187	250	99.21
LOC116189511	330.514	305.046	317.78	11.8964	7.71651	9.80645	0.887944	0.887584	0.887764	chromosome 8	NC_045134.1	26216722	26217835	+	116189511	XP_031375055.1	253	chlorophyll a-b binding protein 4, chloroplastic	XM_031519195.1	XP_021592964.1chlorophyll a-b binding protein P4, chloroplastic	3.9e-145	94.35	P:GO:0009416; P:GO:0009768; P:GO:0018298; F:GO:0016168; F:GO:0046872; C:GO:0009522; C:GO:0009523; C:GO:0009535; C:GO:0016021	P:response to light stimulus; P:photosynthesis, light harvesting in photosystem I; P:protein-chromophore linkage; F:chlorophyll binding; F:metal ion binding; C:photosystem I; C:photosystem II; C:chloroplast thylakoid membrane; C:integral component of membrane			AT3G47470.1	86.45	6e-163	CAB4,LHCI-730,light-harvesting chlorophyll-protein complex I subunit A4	light-harvesting chlorophyll-protein complex I subunit A4	sp|P27521|CA4_ARATH	Chlorophyll a-b binding protein 4, chloroplastic OS=Arabidopsis thaliana GN=LHCA4 PE=1 SV=1	86.45	251	34	0	1	251	1	251	5e-162	456	251	100
LOC116211845	330.128	356.362	343.245	233.145	175.322	204.233	71.4301	82.4427	76.9364	chromosome 6	NC_045132.1	19584888	19585418	+	116211845	XP_031402231.1	176	E3 ubiquitin-protein ligase RHA2A-like	XM_031546371.1	XP_024927142.1E3 ubiquitin-protein ligase RHA2A-like isoform X1	8.8e-84	66.53	P:GO:0016567; F:GO:0061630; C:GO:0016020; C:GO:0016021	P:protein ubiquitination; F:ubiquitin protein ligase activity; C:membrane; C:integral component of membrane			AT1G15100.1	46.29	1e-37	RING-H2 finger A2A,RING-H2 FINGER PROTEIN RHA2A	RING-H2 finger A2A	sp|Q9ZT50|RHA2A_ARATH	E3 ubiquitin-protein ligase RHA2A OS=Arabidopsis thaliana GN=RHA2A PE=1 SV=1	46.29	175	71	5	1	174	1	153	1e-36	130	153	98.71
LOC116211327	328.514	245.651	287.082	261.063	247.754	254.409	556.641	518.67	537.655	chromosome 1	NC_045127.1	43887161	43888495	-	116211327	XP_031401518.1	193	heavy metal-associated isoprenylated plant protein 39-like	XM_031545658.1	XP_010055082.1 FK506-binding protein 4 isoform X1	1e-45	84.59	F:GO:0046872	F:metal ion binding			AT1G01490.2	51.78	1e-43	F22L4.5,F22L4_5	Heavy metal transport/detoxification superfamily protein
LOC116202039	328.21	700.168	514.189	111.683	121.363	116.523	218.524	285.602	252.063	chromosome 3	NC_045129.1	2897195	2897637	-	116202039	XP_031389407.1	57	hydrophobic protein RCI2B-like	XM_031533547.1	RDY01928.1Hydrophobic protein LTI6A	6.6e-23	94.59	C:GO:0016021	C:integral component of membrane			AT3G05890.1	77.36	1e-23	F2O10.15,F2O10_15,RARE-COLD-INDUCIBLE 2B	Low temperature and salt responsive protein family	sp|Q8H5T6|LTI6A_ORYSJ	Hydrophobic protein LTI6A OS=Oryza sativa subsp. japonica GN=LTI6A PE=2 SV=1	80	55	11	0	3	57	2	56	3e-24	90.5	55	98.21
LOC116211606	328.028	511.645	419.837	320.438	351.756	336.097	164.256	168.506	166.381	chromosome 1	NC_045127.1	54641549	54642049	+	116211606	XP_031401925.1	166	uncharacterized protein LOC116211606	XM_031546065.1	XP_011000627.1 sigma factor binding protein 1, chloroplastic-like	4.1e-85	62.07	P:GO:0051091; F:GO:0003824	P:positive regulation of DNA-binding transcription factor activity; F:catalytic activity			AT3G56710.2	54.17	1e-09	sigma factor binding protein 1	sigma factor binding protein 1	sp|Q9LDH1|SIB1_ARATH	Sigma factor binding protein 1, chloroplastic OS=Arabidopsis thaliana GN=SIB1 PE=1 SV=1	54.17	48	20	1	12	59	25	70	1e-08	54.3	46	30.46
LOC116199636	326.97	364.276	345.623	288.602	227.432	258.017	100.692	94.1639	97.4279	chromosome 3	NC_045129.1	30079689	30083601	+	116199636	XP_031385944.1	285	tetraspanin-3	XM_031530084.1	XP_008363477.2 tetraspanin-3-like	1.8e-159	89.38	C:GO:0005886; C:GO:0009506; C:GO:0016021	C:plasma membrane; C:plasmodesma; C:integral component of membrane			AT3G45600.1	74.04	3e-162	tetraspanin3	tetraspanin3;start_range=.,16735249	sp|Q9M1E7|TET3_ARATH	Tetraspanin-3 OS=Arabidopsis thaliana GN=TET3 PE=2 SV=1	74.04	285	74	0	1	285	1	285	2e-161	457	285	100
LOC116209193	325.975	234.666	280.321	668.33	665.544	666.937	339.154	362.801	350.977	chromosome 5	NC_045131.1	8006386	8008164	-	116209193	XP_031398634.1	167	high mobility group B protein 1 isoform X2	XM_031542773.1	XP_023894382.1high mobility group B protein 1-like	5.8e-47	81.39	F:GO:0003677; C:GO:0005634	F:DNA binding; C:nucleus			AT3G51880.2	69.48	3e-65	AtHMGB1,high mobility group B1,NFD1,NUCLEOSOME/CHROMATIN ASSEMBLY FACTOR D1	high mobility group B1	sp|O49595|HMGB1_ARATH	High mobility group B protein 1 OS=Arabidopsis thaliana GN=HMGB1 PE=1 SV=1	70.67	150	38	2	1	150	1	144	4e-64	201	144	80.9
LOC116209594	323.599	439.723	381.661	159.077	137.987	148.532	106.15	110.47	108.31	chromosome 5	NC_045131.1	1661472	1662384	-	116209594	XP_031399144.1	149	histone H2A	XM_031543284.1	XP_021278122.1histone H2A	8.7e-59	89.77	P:GO:0006342; F:GO:0003677; F:GO:0046982; C:GO:0000786; C:GO:0005634	P:chromatin silencing; F:DNA binding; F:protein heterodimerization activity; C:nucleosome; C:nucleus			AT5G02560.1	86.93	3e-81	histone H2A 12,T22P11.150,T22P11_150	histone H2A 12	sp|Q9M531|H2A_EUPES	Histone H2A OS=Euphorbia esula PE=2 SV=1	88.24	153	14	1	1	149	1	153	2e-81	243	153	100
LOC116192547	322.188	803.565	562.877	203.602	181.139	192.37	158.322	182.79	170.556	chromosome 1	NC_045127.1	43827365	43828970	-	116192547	XP_031376979.1	151	late embryogenesis abundant protein Lea14-A-like	XM_031521119.1	XP_010053765.1 desiccation protectant protein Lea14 homolog	7.6e-80	88.52	P:GO:0009269; C:GO:0005829; C:GO:0016021	P:response to desiccation; C:cytosol; C:integral component of membrane			AT1G01470.1	65.56	4e-69	F22L4.3,F22L4_3,LATE EMBRYOGENESIS ABUNDANT 14,LEA1,LIGHT STRESS-REGULATED 3,LSR3	Late embryogenesis abundant protein	sp|P46518|LEA14_GOSHI	Late embryogenesis abundant protein Lea14-A OS=Gossypium hirsutum GN=LEA14-A PE=2 SV=1	76.82	151	35	0	1	151	1	151	5e-81	242	151	100
LOC116205294	321.786	459.873	390.829	397.812	270.813	334.312	248.627	298.082	273.355	chromosome 4	NC_045130.1	8934594	8936089	-	116205294	XP_031393711.1	238	probable phospholipid hydroperoxide glutathione peroxidase	XM_031537851.1	AHN92204.1glutathione peroxidase	1.1e-90	80.56	P:GO:0006979; P:GO:0098869; F:GO:0004602; C:GO:0005794; C:GO:0005829; C:GO:0016020	P:response to oxidative stress; P:cellular oxidant detoxification; F:glutathione peroxidase activity; C:Golgi apparatus; C:cytosol; C:membrane	EC:1.11; EC:1; EC:1.11.1; EC:1.11.1.9	Acting on a peroxide as acceptor; Oxidoreductases; Acting on a peroxide as acceptor; Glutathione peroxidase	AT4G11600.1	80.59	1e-99	ATGPX6,glutathione peroxidase 6,LSC803,PHGPX,T5C23.30,T5C23_30	glutathione peroxidase 6	sp|Q06652|GPX4_CITSI	Probable phospholipid hydroperoxide glutathione peroxidase OS=Citrus sinensis GN=CSA PE=1 SV=1	87.88	165	20	0	72	236	1	165	4e-105	308	165	98.8
LOC116189037	321.256	554.634	437.945	226.879	209.892	218.385	131.443	157.164	144.303	chromosome 8	NC_045134.1	3662275	3664393	-	116189037	XP_031374390.1	263	cysteine proteinase inhibitor 6-like	XM_031518530.1	XP_010031030.1 cysteine proteinase inhibitor 12	6.7e-108	88.13	P:GO:0006972; P:GO:0006979; P:GO:0009409; P:GO:0009414; P:GO:0010951; F:GO:0004869; F:GO:0050897; C:GO:0005783; C:GO:0005829; C:GO:0016021	P:hyperosmotic response; P:response to oxidative stress; P:response to cold; P:response to water deprivation; P:negative regulation of endopeptidase activity; F:cysteine-type endopeptidase inhibitor activity; F:cobalt ion binding; C:endoplasmic reticulum; C:cytosol; C:integral component of membrane			AT3G12490.2	63.18	1e-103	ARABIDOPSIS THALIANA PHYTOCYSTATIN 6,ATCYS6,ATCYSB,cystatin B	cystatin B;start_range=.,3960802	sp|Q8H0X6|CYT6_ARATH	Cysteine proteinase inhibitor 6 OS=Arabidopsis thaliana GN=CYS6 PE=1 SV=2	63.18	258	67	3	6	263	3	232	1e-102	305	230	98.29
LOC116215131	321.057	204.015	262.536	252.439	182.511	217.475	81.2382	79.5623	80.4002	chromosome 7	NC_045133.1	26547654	26548946	+	116215131	XP_031406582.1	430	uncharacterized protein LOC116215131	XM_031550722.1	OWM85835.1hypothetical protein CDL15_Pgr012085	3.3e-221	77.42					AT5G55530.3	57.57	4e-158	MTE17.25,MTE17_25	Calcium-dependent lipid-binding (CaLB domain) family protein
LOC116188664	320.958	313.581	317.269	183.515	159.549	171.532	175.901	178.745	177.323	chromosome 8	NC_045134.1	14360183	14362616	+	116188664	XP_031374012.1	249	multiple organellar RNA editing factor 2, chloroplastic-like	XM_031518152.1	XP_016731333.1 multiple organellar RNA editing factor 2, chloroplastic-like	2.8e-127	77.68	P:GO:0006397; P:GO:0016554; P:GO:0080156; C:GO:0005739	P:mRNA processing; P:cytidine to uridine editing; P:mitochondrial mRNA modification; C:mitochondrion			AT1G32580.1	60	2e-101	T9G5.3,T9G5_3	plastid developmental protein DAG	sp|O22793|MORF2_ARATH	Multiple organellar RNA editing factor 2, chloroplastic OS=Arabidopsis thaliana GN=MORF2 PE=1 SV=1	64.38	233	66	3	17	249	4	219	1e-101	301	216	98.63
LOC116215231	320.639	707.036	513.837	6.36157	25.6061	15.9838	18.2141	22.0394	20.1268	chromosome 1	NC_045127.1	6619526	6620177	+	116215231	XP_031406729.1	182	blue copper protein-like	XM_031550869.1	XP_018833934.1 blue copper protein-like	6.6e-60	84.5	P:GO:0022900; F:GO:0009055; C:GO:0016021; C:GO:0046658	P:electron transport chain; F:electron transfer activity; C:integral component of membrane; C:anchored component of plasma membrane	EC:1	Oxidoreductases	AT1G72230.1	51.66	5e-41	T9N14.17,T9N14_17	Cupredoxin superfamily protein	sp|Q41001|BCP_PEA	Blue copper protein OS=Pisum sativum PE=2 SV=1	65.81	117	39	1	6	121	7	123	3e-49	164	117	61.9
LOC116203682	319.296	609.015	464.155	381.711	320.072	350.892	415.689	445.052	430.37	chromosome 1	NC_045127.1	5248592	5250201	+	116203682	XP_031391410.1	150	high mobility group B protein 3-like	XM_031535550.1	XP_007018068.1 HMG1/2-like protein	5.4e-46	78.64	F:GO:0003677; C:GO:0005634	F:DNA binding; C:nucleus			AT1G20693.2	67.79	1e-59	high mobility group B2,HIGH MOBILITY GROUP BETA 1,HMG BETA 1,NFD02,NFD2,NUCLEOSOME/CHROMATIN ASSEMBLY FACTOR GROUP D 02,NUCLEOSOME/CHROMATIN ASSEMBLY FACTOR GROUP D 2	high mobility group B2	sp|P93047|HMGB3_ARATH	High mobility group B protein 3 OS=Arabidopsis thaliana GN=HMGB3 PE=1 SV=1	71.21	132	31	2	1	132	1	125	4e-56	178	125	88.65
LOC116205768	319.108	736.706	527.907	144.613	110.939	127.776	76.0936	83.3925	79.743	chromosome 4	NC_045130.1	2762011	2763165	+	116205768	XP_031394290.1	159	major pollen allergen Lol p 11-like	XM_031538430.1	XP_010060161.1 protein DOWNSTREAM OF FLC	2.6e-85	80.22	C:GO:0005615	C:extracellular space			AT4G08685.1	59.12	4e-62	NA	Pollen Ole e 1 allergen and extensin family protein	sp|P33050|PSC13_MAIZE	Pollen-specific protein C13 OS=Zea mays GN=MGS1 PE=2 SV=1	42.95	149	85	0	5	153	13	161	3e-36	129	149	87.65
LOC116200106	318.838	428.814	373.826	269.982	230.015	249.999	91.9696	97.3811	94.6754	chromosome 3	NC_045129.1	1210399	1211392	+	116200106	XP_031386675.1	273	tetraspanin-8-like	XM_031530815.1	XP_002271684.1 tetraspanin-8	5.6e-136	83.01	C:GO:0005886; C:GO:0009506; C:GO:0016021	C:plasma membrane; C:plasmodesma; C:integral component of membrane			AT2G23810.1	67.67	2e-132	F27L4.1,F27L4_1,tetraspanin8	tetraspanin8	sp|Q8S8Q6|TET8_ARATH	Tetraspanin-8 OS=Arabidopsis thaliana GN=TET8 PE=2 SV=1	67.67	266	85	1	1	266	1	265	2e-131	380	265	97.07
LOC116195037	318.369	363.825	341.097	305.102	262.513	283.808	353.772	315.225	334.499	chromosome 2	NC_045128.1	37130298	37132569	-	116195037	XP_031379853.1	416	elongation factor 1-gamma-like	XM_031523993.1	XP_021746940.1elongation factor 1-gamma-like	1.2e-217	91.71	P:GO:0006414; P:GO:0006749; F:GO:0003746; F:GO:0004364; C:GO:0016021	P:translational elongation; P:glutathione metabolic process; F:translation elongation factor activity; F:glutathione transferase activity; C:integral component of membrane	EC:2.5.1; EC:2.5.1.18; EC:2.5; EC:2	Transferring alkyl or aryl groups, other than methyl groups; Glutathione transferase; Transferring alkyl or aryl groups, other than methyl groups; Transferases	AT1G57720.2	75.78	0	T8L23.18,T8L23_18	Translation elongation factor EF1B%2C gamma chain	sp|Q9FUM1|EF1G_PRUAV	Elongation factor 1-gamma OS=Prunus avium PE=2 SV=1	78.91	422	83	2	1	416	1	422	0	670	422	100
LOC116188379	317.676	410.764	364.22	490.502	377.398	433.95	338.296	376.125	357.211	chromosome 8	NC_045134.1	23499957	23502282	-	116188379	XP_031373549.1	221	vesicle-associated membrane protein 722	XM_031517689.1	XP_024967140.1vesicle-associated membrane protein 722	4.2e-86	88.2	P:GO:0016192; C:GO:0016021	P:vesicle-mediated transport; C:integral component of membrane			AT1G04760.2	86.76	2e-137	ATVAMP726,F13M7.25,F13M7_25,vesicle-associated membrane protein 726	vesicle-associated membrane protein 726	sp|Q9MAS5|VA726_ARATH	Putative vesicle-associated membrane protein 726 OS=Arabidopsis thaliana GN=VAMP726 PE=3 SV=2	86.76	219	29	0	1	219	1	219	1e-136	389	219	99.55
LOC116192909	317.541	389.874	353.707	96.8611	76.245	86.553	4.71346	4.44197	4.57772	chromosome 1	NC_045127.1	48909801	48911359	+	116192909	XP_031377472.1	444	tubulin beta chain-like	XM_031521612.1	BAM05543.1 beta-tubulin 1	1.7e-261	97.67	P:GO:0000226; P:GO:0000278; P:GO:0009739; P:GO:0009741; P:GO:0048366; P:GO:0070542; P:GO:0090378; F:GO:0003924; F:GO:0005200; F:GO:0005525; F:GO:0016757; C:GO:0005737; C:GO:0005874	P:microtubule cytoskeleton organization; P:mitotic cell cycle; P:response to gibberellin; P:response to brassinosteroid; P:leaf development; P:response to fatty acid; P:seed trichome elongation; F:GTPase activity; F:structural constituent of cytoskeleton; F:GTP binding; F:transferase activity, transferring glycosyl groups; C:cytoplasm; C:microtubule	EC:3.6.1; EC:2.4; EC:2; EC:3.6; EC:3; EC:3.6.1.15	Acting on acid anhydrides; Glycosyltransferases; Transferases; Acting on acid anhydrides; Hydrolases; Nucleoside-triphosphate phosphatase	AT5G12250.1	91.88	0	beta-6 tubulin,MXC9.21,MXC9_21	beta-6 tubulin	sp|P18025|TBB1_MAIZE	Tubulin beta-1 chain OS=Zea mays GN=TUBB1 PE=2 SV=1	91.42	431	36	1	1	431	1	430	0	839	430	96.41
LOC116211580	317.2	380.616	348.908	382.182	309.081	345.632	398.137	388.714	393.425	chromosome 6	NC_045132.1	24122462	24123443	+	116211580	XP_031401890.1	164	60S ribosomal protein L21-2	XM_031546030.1	XP_010058407.1 60S ribosomal protein L21-2	1.2e-89	97.72	P:GO:0006412; F:GO:0003735; C:GO:0022625	P:translation; F:structural constituent of ribosome; C:cytosolic large ribosomal subunit			AT1G57860.1	87.2	4e-107	F12K22.19	Translation protein SH3-like family protein	sp|Q9FDZ9|RL212_ARATH	60S ribosomal protein L21-2 OS=Arabidopsis thaliana GN=RPL21E PE=2 SV=1	87.2	164	21	0	1	164	1	164	4e-106	307	164	100
LOC116187741	314.247	440.093	377.17	221.513	162.308	191.911	503.489	448.83	476.159	chromosome 8	NC_045134.1	23589176	23590807	-	116187741	XP_031372523.1	134	cytochrome b5	XM_031516663.1	XP_023914931.1cytochrome b5	7.6e-71	95.11	P:GO:0022900; F:GO:0009055; F:GO:0009703; F:GO:0020037; F:GO:0046872; C:GO:0005783; C:GO:0016021	P:electron transport chain; F:electron transfer activity; F:nitrate reductase (NADH) activity; F:heme binding; F:metal ion binding; C:endoplasmic reticulum; C:integral component of membrane	EC:1.7.1.2; EC:1.7.1.1; EC:1.7.1; EC:1.7.99.4; EC:1; EC:1.7	Nitrate reductase (NAD(P)H); Nitrate reductase (NADH); Acting on other nitrogenous compounds as donors; Nitrate reductase; Oxidoreductases; Acting on other nitrogenous compounds as donors	AT2G32720.1	78.2	2e-75	ARABIDOPSIS CYTOCHROME B5 ISOFORM B,ATCB5-B,B5 #4,CYTB5-D,cytochrome B5 isoform B,F24L7.14,F24L7_14	cytochrome B5 isoform B	sp|P49098|CYB5_TOBAC	Cytochrome b5 OS=Nicotiana tabacum PE=2 SV=1	83.33	132	22	0	1	132	1	132	4e-82	244	132	97.06
LOC116206384	314.063	267.86	290.962	231.676	205.188	218.432	194.201	140.914	167.558	chromosome 4	NC_045130.1	6330793	6331634	+	116206384	XP_031395106.1	182	GTPase activating protein 1-like	XM_031539246.1	XP_007217177.1protein C2-DOMAIN ABA-RELATED 4	7.4e-87	87.73	P:GO:0009738; C:GO:0005634; C:GO:0005886	P:abscisic acid-activated signaling pathway; C:nucleus; C:plasma membrane			AT1G48590.4	61.08	2e-70	T1N15.21,T1N15_21	Calcium-dependent lipid-binding (CaLB domain) family protein	sp|Q9LVH4|CAR4_ARATH	Protein C2-DOMAIN ABA-RELATED 4 OS=Arabidopsis thaliana GN=CAR4 PE=1 SV=1	58.68	167	67	1	14	180	13	177	3e-69	214	165	93.22
LOC116211996	313.568	384.256	348.912	131.655	84.041	107.848	141.781	131.33	136.555	chromosome 6	NC_045132.1	16082629	16083697	-	116211996	XP_031402425.1	214	glutathione S-transferase-like	XM_031546565.1	ANO39964.1glutathione S-transferase F4	9.6e-122	85.86	P:GO:0006749; P:GO:0009636; F:GO:0004364; F:GO:0043295; C:GO:0005829	P:glutathione metabolic process; P:response to toxic substance; F:glutathione transferase activity; F:glutathione binding; C:cytosol	EC:2.5.1; EC:2.5.1.18; EC:2.5; EC:2	Transferring alkyl or aryl groups, other than methyl groups; Glutathione transferase; Transferring alkyl or aryl groups, other than methyl groups; Transferases	AT1G02930.2	58.65	3e-89	ARABIDOPSIS GLUTATHIONE S-TRANSFERASE 1,ARABIDOPSIS THALIANA GLUATIONE S-TRANSFERASE F3,ATGST1,ATGSTF3,ATGSTF6,EARLY RESPONSIVE TO DEHYDRATION 11,ERD11,F22D16.7,F22D16_7,GLUTATHIONE S-TRANSFERASE,GLUTATHIONE S-TRANSFERASE 1,glutathione S-transferase 6,GST1	glutathione S-transferase 6	sp|P46423|GSTF_HYOMU	Glutathione S-transferase OS=Hyoscyamus muticus PE=1 SV=1	63.81	210	75	1	4	212	3	212	2e-96	286	210	99.06
LOC116197791	313.257	181.489	247.373	782.594	196.054	489.324	832.737	753.455	793.096	chromosome 2	NC_045128.1	24173229	24173891	+	116197791	XP_031383902.1	220	thaumatin-like protein 1	XM_031528042.1	XP_002509748.1thaumatin-like protein 1	1e-131	88.27	P:GO:0050832; C:GO:0005576	P:defense response to fungus; C:extracellular region			AT4G11650.1	69.55	1e-113	ATOSM34,osmotin 34,T5C23.80,T5C23_80	osmotin 34	sp|E3SU11|ALL13_OLEEU	Thaumatin-like protein OS=Olea europaea PE=1 SV=1	73.85	218	56	1	3	220	10	226	1e-116	338	217	96.02
LOC116192127	312.878	430.039	371.458	216.347	171.527	193.937	151.272	166.581	158.926	chromosome 1	NC_045127.1	51977889	51979804	-	116192127	XP_031376437.1	219	uncharacterized protein LOC116192127	XM_031520577.1	XP_016674010.1 pyrrolidone-carboxylate peptidase 1-like	6.6e-121	93.18	P:GO:0006508; F:GO:0016920; C:GO:0005829	P:proteolysis; F:pyroglutamyl-peptidase activity; C:cytosol	EC:3.4; EC:3.4.19.9; EC:3; EC:3.4.19; EC:3.4.19.2	Acting on peptide bonds (peptidases); Folate gamma-glutamyl hydrolase; Hydrolases; Acting on peptide bonds (peptidases); Peptidyl-glycinamidase	AT1G56700.4	72.15	1e-118	F25P12.86,F25P12_86	Peptidase C15%2C pyroglutamyl peptidase I-like protein	sp|O73944|PCP_PYRFU	Pyrrolidone-carboxylate peptidase OS=Pyrococcus furiosus (strain ATCC 43587 / DSM 3638 / JCM 8422 / Vc1) GN=pcp PE=1 SV=1	29.79	188	110	4	9	194	1	168	5e-18	83.2	168	80.77
LOC116199833	312.744	251.341	282.043	64.7429	72.585	68.6639	5.35795	2.33946	3.8487	chromosome 3	NC_045129.1	36014865	36017134	-	116199833	XP_031386240.1	502	root phototropism protein 2-like isoform X2	XM_031530378.1	XP_011089543.1root phototropism protein 2-like	0	85.52	P:GO:0009638; P:GO:0016567; C:GO:0005634; C:GO:0005737	P:phototropism; P:protein ubiquitination; C:nucleus; C:cytoplasm			AT2G30520.1	62.55	0	AT2G30510,ROOT PHOTOTROPISM 2,T6B20.13,T6B20_13	Phototropic-responsive NPH3 family protein	sp|Q682S0|RPT2_ARATH	Root phototropism protein 2 OS=Arabidopsis thaliana GN=RPT2 PE=1 SV=2	62.55	462	151	5	63	502	132	593	0	576	462	77.91
LOC116212568	310.979	448.128	379.553	40.2723	83.9422	62.1073	65.0007	99.484	82.2423										XR_004157880.1	PSS35318.1Neuronal pentraxin receptor like	3.3e-11	76.87	P:GO:0034220; F:GO:0003676; F:GO:0008270; F:GO:0015276; C:GO:0016021	P:ion transmembrane transport; F:nucleic acid binding; F:zinc ion binding; F:ligand-gated ion channel activity; C:integral component of membrane	EC:7	Translocases
LOC116204963	308.635	313.34	310.987	58.3717	73.5365	65.9541	34.1375	60.6898	47.4137	chromosome 4	NC_045130.1	12975774	12977567	+	116204963	XP_031393215.1	597	probable carotenoid cleavage dioxygenase 4, chloroplastic	XM_031537355.1	XP_017973094.1 probable carotenoid cleavage dioxygenase 4, chloroplastic	0	85.68	P:GO:0016121; F:GO:0010436; F:GO:0046872; C:GO:0009570	P:carotene catabolic process; F:carotenoid dioxygenase activity; F:metal ion binding; C:chloroplast stroma	EC:1.13.11; EC:1.13; EC:1	Acting on single donors with incorporation of molecular oxygen (oxygenases). The oxygen incorporated need not be derived from O(2); Acting on single donors with incorporation of molecular oxygen (oxygenases). The oxygen incorporated need not be derived from O(2); Oxidoreductases	AT4G19170.1	68.07	0	carotenoid cleavage dioxygenase 4,CCD4,nine-cis-epoxycarotenoid dioxygenase 4,T18B16.140,T18B16_140	nine-cis-epoxycarotenoid dioxygenase 4	sp|O49675|CCD4_ARATH	Probable carotenoid cleavage dioxygenase 4, chloroplastic OS=Arabidopsis thaliana GN=CCD4 PE=1 SV=1	68.07	570	175	3	31	597	30	595	0	822	566	95.13
LOC116211341	308.561	427.804	368.183	173.944	173.399	173.671	269.551	358.675	314.113	chromosome 6	NC_045132.1	16540550	16541070	+	116211341	XP_031401532.1	121	spidroin-2-like	XM_031545672.1	XP_023908876.1glycine-rich cell wall structural protein-like	5.8e-10	94.32
LOC116195806	308.028	353.438	330.733	188.033	167.818	177.925	173.668	149.981	161.825	chromosome 2	NC_045128.1	32693092	32693532	+	116195806	XP_031381027.1	146	pleckstrin homology domain-containing protein 1	XM_031525167.1	XP_007009031.1 pleckstrin homology domain-containing protein 1	5e-79	92.54					AT5G05710.1	82.19	1e-83	MJJ3.11,MJJ3_11	Pleckstrin homology (PH) domain superfamily protein	sp|Q9ST43|PH1_ARATH	Pleckstrin homology domain-containing protein 1 OS=Arabidopsis thaliana GN=PH1 PE=2 SV=2	68.92	148	41	2	1	146	1	145	6e-70	214	145	100
LOC116205216	307.752	379.234	343.493	161.348	125.16	143.254	36.1384	15.783	25.9607	chromosome 4	NC_045130.1	17183804	17184709	+	116205216	XP_031393593.1	301	transmembrane protein 45B	XM_031537733.1	XP_021855104.1transmembrane protein 45B	6.7e-149	74.74	C:GO:0016021	C:integral component of membrane			AT1G49470.1	48	7e-89	F13F21.10,F13F21_10	transmembrane epididymal protein (DUF716)
LOC116207766	305.553	420.725	363.139	196.592	197.681	197.137	190.323	263.892	227.108										XR_004156975.1	PKI44628.1hypothetical protein CRG98_034983	8.6e-07	100
LOC116200207	305.185	326.355	315.77	368.347	300.555	334.451	341.222	307.172	324.197	chromosome 3	NC_045129.1	11116747	11118152	-	116200207	XP_031386853.1	377	actin-7-like	XM_031530993.1	EOX92410.1Actin 7 isoform 1	1.7e-219	99.44	F:GO:0004386; F:GO:0005524; C:GO:0005856	F:helicase activity; F:ATP binding; C:cytoskeleton	EC:3.6.1; EC:3.6; EC:3; EC:3.6.1.15	Acting on acid anhydrides; Acting on acid anhydrides; Hydrolases; Nucleoside-triphosphate phosphatase	AT5G09810.1	98.41	0	ACT2,actin 2,actin 7,AtACT7,MYH9.2,MYH9_2	actin 7	sp|P53492|ACT7_ARATH	Actin-7 OS=Arabidopsis thaliana GN=ACT7 PE=1 SV=1	98.41	377	6	0	1	377	1	377	0	772	377	100
LOC116193164	303.972	368.51	336.241	273.125	154.149	213.637	106.757	111.836	109.297	chromosome 1	NC_045127.1	6844783	6846220	+	116193164	XP_031377813.1	235	uncharacterized protein LOC116193164	XM_031521953.1	PON73432.1Thioredoxin-like fold containing protein	2e-132	76.96	F:GO:0003676	F:nucleic acid binding			AT1G20225.1	55.71	6e-81	NA	Thioredoxin superfamily protein
LOC116215021	302.974	219.832	261.403	182.077	185.171	183.624	19.8344	14.3931	17.1137	chromosome 7	NC_045133.1	11014668	11015360	-	116215021	XP_031406438.1	230	protein LIGHT-DEPENDENT SHORT HYPOCOTYLS 4-like	XM_031550578.1	XP_013597585.1 protein LIGHT-DEPENDENT SHORT HYPOCOTYLS 4	8.6e-120	88.85	P:GO:0009299; P:GO:0009416; C:GO:0005634	P:mRNA transcription; P:response to light stimulus; C:nucleus			AT5G58500.1	79.1	1e-74	LIGHT SENSITIVE HYPOCOTYLS 5,MQJ2.11,MQJ2_11	LIGHT-DEPENDENT SHORT HYPOCOTYLS-like protein (DUF640)	sp|Q9FGH2|LSH5_ARATH	Protein LIGHT-DEPENDENT SHORT HYPOCOTYLS 5 OS=Arabidopsis thaliana GN=LSH5 PE=1 SV=1	79.1	134	27	1	57	189	18	151	1e-73	228	134	73.63
LOC116204462	302.525	283.374	292.95	177.82	301.804	239.812	259.439	169.529	214.484	chromosome 4	NC_045130.1	8976713	8978784	+	116204462	XP_031392414.1	522	oxalate--CoA ligase	XM_031536554.1	XP_010055622.1 oxalate--CoA ligase	1.3e-295	90.09	P:GO:0006631; P:GO:0009698; F:GO:0008756; F:GO:0016207; F:GO:0031956	P:fatty acid metabolic process; P:phenylpropanoid metabolic process; F:o-succinylbenzoate-CoA ligase activity; F:4-coumarate-CoA ligase activity; F:medium-chain fatty acid-CoA ligase activity	EC:3.6.1; EC:6.2.1.12; EC:3.6; EC:6.2; EC:3; EC:6; EC:6.2.1.2; EC:6.2.1; EC:6.2.1.26; EC:3.6.1.15	Acting on acid anhydrides; 4-coumarate--CoA ligase; Acting on acid anhydrides; Forming carbon-sulfur bonds; Hydrolases; Ligases; Medium-chain acyl-CoA ligase; Forming carbon-sulfur bonds; o-succinylbenzoate--CoA ligase; Nucleoside-triphosphate phosphatase	AT3G48990.1	77	0	ACYL-ACTIVATING ENZYME 3	AMP-dependent synthetase and ligase family protein	sp|Q9SMT7|4CLLA_ARATH	Oxalate--CoA ligase OS=Arabidopsis thaliana GN=AAE3 PE=1 SV=1	77	513	116	2	1	511	1	513	0	784	513	99.81
LOC116213743	301.039	454.148	377.594	73.3995	53.6787	63.5391	11.6869	15.5636	13.6252	chromosome 7	NC_045133.1	27638833	27639943	+	116213743	XP_031404650.1	170	uncharacterized protein LOC116213743	XM_031548790.1	OWM88671.1hypothetical protein CDL15_Pgr002438	3.2e-90	92.84	C:GO:0016021	C:integral component of membrane			AT4G27435.1	73.65	3e-88	NA	fiber (DUF1218)
LOC116200123	300.599	445.194	372.897	275.672	233.965	254.819	192.474	195.952	194.213	chromosome 3	NC_045129.1	3488303	3489861	+	116200123	XP_031386699.1	203	ESCRT-related protein CHMP1B-like	XM_031530839.1	OMO70882.1 Snf7	2.4e-98	96.93	P:GO:0015031; P:GO:0032509; P:GO:0045324; C:GO:0000815; C:GO:0005771	P:protein transport; P:endosome transport via multivesicular body sorting pathway; P:late endosome to vacuole transport; C:ESCRT III complex; C:multivesicular body			AT1G17730.1	87.19	2e-130	CHARGED MULTIVESICULAR BODY PROTEIN/CHROMATIN MODIFYING PROTEIN1B,CHARGED MULTIVESICULAR BODY PROTEIN/CHROMATIN MODIFYING PROTEIN1B,CHMP1B,F11A6.7,F11A6_7,vacuolar protein sorting 46.1	vacuolar protein sorting 46.1	sp|Q8LE58|CHM1A_ARATH	ESCRT-related protein CHMP1A OS=Arabidopsis thaliana GN=CHMP1A PE=1 SV=1	87.19	203	26	0	1	203	1	203	2e-129	369	203	100
LOC116205511	299.927	387.124	343.526	422.317	525.187	473.752	978.596	988.669	983.632	chromosome 4	NC_045130.1	4476371	4477459	+	116205511	XP_031394000.1	362	S-adenosylmethionine decarboxylase proenzyme-like	XM_031538140.1	XP_027151486.1S-adenosylmethionine decarboxylase proenzyme isoform X2	2.6e-218	75.31	P:GO:0006557; P:GO:0006597; P:GO:0008295; F:GO:0004014; C:GO:0005829; C:GO:0016020	P:S-adenosylmethioninamine biosynthetic process; P:spermine biosynthetic process; P:spermidine biosynthetic process; F:adenosylmethionine decarboxylase activity; C:cytosol; C:membrane	EC:4.1.1; EC:4.1; EC:4; EC:4.1.1.50	Carbon-carbon lyases; Carbon-carbon lyases; Lyases; Adenosylmethionine decarboxylase	AT3G02470.4	67.61	4e-171	ADOMETDC,F16B3.10,F16B3_10,S-adenosylmethionine decarboxylase,S-ADENOSYLMETHIONINE DECARBOXYLASE	S-adenosylmethionine decarboxylase	sp|Q42679|DCAM_CATRO	S-adenosylmethionine decarboxylase proenzyme OS=Catharanthus roseus GN=SAMDC PE=1 SV=1	72.58	361	95	3	1	361	1	357	0	533	357	100
LOC116203532	299.714	305.594	302.654	130.379	138.111	134.245	92.4913	95.2345	93.8629	chromosome 4	NC_045130.1	39872970	39874890	+	116203532	XP_031391151.1	266	peptide methionine sulfoxide reductase A1-like	XM_031535291.1	AAS46232.1methionine sulfoxide reductase A	2.3e-127	93.03	P:GO:0034599; F:GO:0008113; F:GO:0036456; C:GO:0005737	P:cellular response to oxidative stress; F:peptide-methionine (S)-S-oxide reductase activity; F:L-methionine-(S)-S-oxide reductase activity; C:cytoplasm	EC:1; EC:1.8; EC:1.8.4; EC:1.8.4.13; EC:1.8.4.11	Oxidoreductases; Acting on a sulfur group of donors; Acting on a sulfur group of donors; L-methionine (S)-S-oxide reductase; Peptide-methionine (S)-S-oxide reductase	AT4G25130.1	68.9	5e-124	F24A6.2,methionine sulfoxide reductase A4,MSRA4,peptide met sulfoxide reductase 4	peptide met sulfoxide reductase 4	sp|Q9SEC2|MSRA_LACSA	Peptide methionine sulfoxide reductase OS=Lactuca sativa PE=2 SV=1	76.42	229	46	3	46	266	31	259	2e-127	369	229	88.42
LOC116202102	299.564	148.694	224.129	0	0	0	0	66.4869	33.2435										XR_004155985.1	RVW90894.1Adenylate kinase 4	2e-07	84.89	P:GO:0016310; P:GO:0046940; F:GO:0004017; F:GO:0005524	P:phosphorylation; P:nucleoside monophosphate phosphorylation; F:adenylate kinase activity; F:ATP binding	EC:2.7.4.4; EC:2.7.4.3; EC:2.7; EC:2; EC:2.7.4	Nucleoside-phosphate kinase; Adenylate kinase; Transferring phosphorus-containing groups; Transferases; Transferring phosphorus-containing groups
LOC116203475	299.538	224.313	261.925	156.137	184.607	170.372	44.582	56.4627	50.5224	chromosome 4	NC_045130.1	2914865	2918867	+	116203475	XP_031391065.1	699	cryptochrome-1 isoform X1	XM_031535205.1	XP_010060002.1 cryptochrome-1 isoform X1	0	89.52	P:GO:0009785; P:GO:0018298; P:GO:0032922; P:GO:0043153; F:GO:0003677; F:GO:0009882; F:GO:0071949; C:GO:0005634; C:GO:0005737	P:blue light signaling pathway; P:protein-chromophore linkage; P:circadian regulation of gene expression; P:entrainment of circadian clock by photoperiod; F:DNA binding; F:blue light photoreceptor activity; F:FAD binding; C:nucleus; C:cytoplasm			AT4G08920.1	76.39	0	ATCRY1,BLU1,BLUE LIGHT UNINHIBITED 1,cryptochrome 1,CRYPTOCHROME 1 APOPROTEIN (BLUE LIGHT PHOTORECEPTOR,ELONGATED HYPOCOTYL 4,HY4,OOP2,OUT OF PHASE 2,T3H13.14,T3H13_14	cryptochrome 1	sp|Q43125|CRY1_ARATH	Cryptochrome-1 OS=Arabidopsis thaliana GN=CRY1 PE=1 SV=2	76.39	699	126	12	8	699	15	681	0	1019	667	97.94
LOC116210066	298.078	383.025	340.551	363.376	295.547	329.462	409.466	391.049	400.257	chromosome 6	NC_045132.1	22814863	22815303	-	116210066	XP_031399732.1	146	60S ribosomal protein L27a-3	XM_031543872.1	XP_002311766.260S ribosomal protein L27a-3	3.9e-58	97.5	P:GO:0006412; F:GO:0003735; C:GO:0022625	P:translation; F:structural constituent of ribosome; C:cytosolic large ribosomal subunit			AT1G70600.1	88.36	4e-92	F24J13.17,F24J13_17	Ribosomal protein L18e/L15 superfamily protein	sp|P49637|R27A3_ARATH	60S ribosomal protein L27a-3 OS=Arabidopsis thaliana GN=RPL27AC PE=2 SV=2	88.36	146	17	0	1	146	1	146	4e-91	268	146	100
LOC116208548	298.068	534.975	416.522	134.772	115.894	125.333	53.9455	70.171	62.0583	chromosome 5	NC_045131.1	27641834	27644582	-	116208548	XP_031397901.1	302	endonuclease 4-like	XM_031542041.1	XP_010052363.1 endonuclease 4 isoform X1	8.6e-180	86.7	P:GO:0006308; P:GO:0090305; F:GO:0003676; F:GO:0004519; F:GO:0046872; C:GO:0016021	P:DNA catabolic process; P:nucleic acid phosphodiester bond hydrolysis; F:nucleic acid binding; F:endonuclease activity; F:metal ion binding; C:integral component of membrane	EC:3.1; EC:3	Acting on ester bonds; Hydrolases	AT4G21585.4	70.21	4e-159	endonuclease 4	endonuclease 4	sp|F4JJL0|ENDO4_ARATH	Endonuclease 4 OS=Arabidopsis thaliana GN=ENDO4 PE=3 SV=1	70.21	292	87	0	11	302	8	299	4e-158	450	292	97.66
LOC116204528	298	392.921	345.461	288.934	230.139	259.537	257.318	279.893	268.606	chromosome 4	NC_045130.1	35802438	35803897	+	116204528	XP_031392521.1	382	ADP,ATP carrier protein 3, mitochondrial-like	XM_031536661.1	XP_010035773.1 ADP,ATP carrier protein 3, mitochondrial	6.2e-216	90.45	P:GO:0140021; P:GO:1990544; F:GO:0005471; C:GO:0005743; C:GO:0009941; C:GO:0016021	P:mitochondrial ADP transmembrane transport; P:mitochondrial ATP transmembrane transport; F:ATP:ADP antiporter activity; C:mitochondrial inner membrane; C:chloroplast envelope; C:integral component of membrane	EC:7	Translocases	AT4G28390.2	81.89	0	ADP/ATP carrier 3,ATAAC3,F20O9.60,F20O9_60	ADP/ATP carrier 3;start_range=.,14041486	sp|O49447|ADT3_ARATH	ADP,ATP carrier protein 3, mitochondrial OS=Arabidopsis thaliana GN=AAC3 PE=2 SV=1	81.89	381	65	2	3	382	2	379	0	608	378	99.74
LOC116199370	297.494	274.13	285.812	136.173	122.834	129.504	87.9036	86.4439	87.1737	chromosome 3	NC_045129.1	752544	753008	-	116199370	XP_031385554.1	154	uncharacterized protein LOC116199370	XM_031529694.1	OWM65798.1hypothetical protein CDL15_Pgr015223	2.8e-81	59.69					AT4G02040.1	40.37	2e-14	T10M13.5,T10M13_5	hypothetical protein
LOC116190197	295.282	290.491	292.886	114.655	70.8727	92.7638	125.511	78.6877	102.099
LOC116188033	295.165	333.666	314.416	176.315	162.978	169.647	100.256	119.847	110.052	chromosome 8	NC_045134.1	2489289	2491578	-	116188033	XP_031372998.1	607	coronatine-insensitive protein 1-like	XM_031517138.1	XP_021295823.1coronatine-insensitive protein 1	0	83.45	P:GO:0009734; P:GO:0016567; P:GO:0031146; C:GO:0019005	P:auxin-activated signaling pathway; P:protein ubiquitination; P:SCF-dependent proteasomal ubiquitin-dependent protein catabolic process; C:SCF ubiquitin ligase complex			AT2G39940.1	64.07	0	CORONATINE INSENSITIVE 1,T28M21.10,T28M21_10	RNI-like superfamily protein	sp|O04197|COI1_ARATH	Coronatine-insensitive protein 1 OS=Arabidopsis thaliana GN=COI1 PE=1 SV=1	64.07	590	206	3	1	589	1	585	0	776	585	98.82
LOC116200281	293.637	277.791	285.714	138.839	45.1243	91.9817	16.9699	24.9835	20.9767	chromosome 3	NC_045129.1	33002131	33004051	-	116200281	XP_031386978.1	508	flavonoid 3\\',5\\'-hydroxylase 2-like	XM_031531118.1	AUY62559.1 putative cytochrome P450 75A	3e-296	91.94	F:GO:0004497; F:GO:0005506; F:GO:0016705; F:GO:0020037; C:GO:0016021	F:monooxygenase activity; F:iron ion binding; F:oxidoreductase activity, acting on paired donors, with incorporation or reduction of molecular oxygen; F:heme binding; C:integral component of membrane	EC:1; EC:1.14	Oxidoreductases; Acting on paired donors, with incorporation or reduction of molecular oxygen. The oxygen incorporated need not be derived from O(2)	AT5G07990.1	47.65	1e-178	CYP75B1,CYTOCHROME P450 75B1,D501,F13G24.190,F13G24_190,F3'H,FLAVONOID 3'-HYDROXYLASE,TRANSPARENT TESTA 7	Cytochrome P450 superfamily protein	sp|P48419|C75A3_PETHY	Flavonoid 3',5'-hydroxylase 2 OS=Petunia hybrida GN=CYP75A3 PE=2 SV=1	76.79	504	117	0	4	507	2	505	0	816	504	99.21
LOC116206212	293.432	457.765	375.599	370.801	294.287	332.544	385.598	384.623	385.111	chromosome 4	NC_045130.1	16529560	16531020	+	116206212	XP_031394884.1	108	40S ribosomal protein S25-2	XM_031539024.1	XP_006423324.140S ribosomal protein S25-2	5.2e-34	99.94	F:GO:0003735; C:GO:0022627	F:structural constituent of ribosome; C:cytosolic small ribosomal subunit			AT2G21580.1	92.59	2e-54	F2G1.15,F2G1_15	Ribosomal protein S25 family protein	sp|Q9SIK2|RS252_ARATH	40S ribosomal protein S25-2 OS=Arabidopsis thaliana GN=RPS25B PE=2 SV=1	92.59	108	8	0	1	108	1	108	2e-53	169	108	100
LOC116194378	293.257	106.387	199.822	1633.46	522.692	1078.08	503.491	416.616	460.053	chromosome 2	NC_045128.1	38634147	38634635	-	116194378	XP_031379051.1	162	pathogenesis-related protein 1-like	XM_031523191.1	XP_022762227.1pathogenesis-related protein 1-like	2.9e-94	84.56	P:GO:0006952; P:GO:0009607; C:GO:0005615	P:defense response; P:response to biotic stimulus; C:extracellular space			AT2G14610.1	67.08	2e-73	ATPR1,pathogenesis-related gene 1,PATHOGENESIS-RELATED GENE 1,PATHOGENESIS-RELATED PROTEIN 1,PR 1,T6B13.15,T6B13_15	pathogenesis-related protein 1	sp|P33154|PR1_ARATH	Pathogenesis-related protein 1 OS=Arabidopsis thaliana GN=At2g14610 PE=1 SV=1	67.08	161	49	2	2	162	5	161	2e-72	221	157	97.52
LOC116212960	293.253	370.452	331.852	132.646	205.796	169.221	31.6239	43.6924	37.6581	chromosome 7	NC_045133.1	27085181	27085510	+	116212960	XP_031403588.1	109	protein translation factor SUI1 homolog 1	XM_031547728.1	XP_002280065.1 protein translation factor SUI1 homolog	2.3e-64	93.73	P:GO:0006413; F:GO:0003743	P:translational initiation; F:translation initiation factor activity			AT5G54940.3	83.04	9e-64	MBG8.21,MBG8_21	Translation initiation factor SUI1 family protein	sp|P41568|SUI11_ARATH	Protein translation factor SUI1 homolog 1 OS=Arabidopsis thaliana GN=At4g27130 PE=1 SV=2	76.11	113	23	1	1	109	1	113	3e-58	181	113	100
LOC116187946	292.673	195.492	244.082	234.974	136.968	185.971	40.6194	51.1743	45.8969	chromosome 8	NC_045134.1	13212315	13214489	+	116187946	XP_031372858.1	724	uncharacterized protein LOC116187946	XM_031516998.1	RVX15957.1Protein TolB	0	81.64					AT1G21680.1	67.66	0	F8K7.10,F8K7_10	DPP6 N-terminal domain-like protein	sp|Q28TS0|TOLB_JANSC	Protein TolB OS=Jannaschia sp. (strain CCS1) GN=tolB PE=3 SV=1	30.5	259	141	10	424	674	215	442	2e-18	92	228	51.24
LOC116204705	292.376	326.33	309.353	116.668	122.15	119.409	57.3248	70.6595	63.9921	chromosome 4	NC_045130.1	36277280	36279653	+	116204705	XP_031392792.1	298	protein THYLAKOID FORMATION1, chloroplastic	XM_031536932.1	XP_021279898.1protein THYLAKOID FORMATION1, chloroplastic	9.1e-158	88.03	P:GO:0010027; P:GO:0010182; P:GO:0010207; P:GO:0015996; P:GO:0045037; P:GO:0045038; P:GO:1902458; P:GO:1903426; P:GO:2000070; C:GO:0009527; C:GO:0009528; C:GO:0009535; C:GO:0009570; C:GO:0009941; C:GO:0010319	P:thylakoid membrane organization; P:sugar mediated signaling pathway; P:photosystem II assembly; P:chlorophyll catabolic process; P:protein import into chloroplast stroma; P:protein import into chloroplast thylakoid membrane; P:positive regulation of stomatal opening; P:regulation of reactive oxygen species biosynthetic process; P:regulation of response to water deprivation; C:plastid outer memb…			AT2G20890.1	67.35	2e-139	F5H14.14,F5H14_14,photosystem II reaction center PSB29 protein,THF1,THYLAKOID FORMATION1	photosystem II reaction center PSB29 protein	sp|Q7XAB8|THF1_SOLTU	Protein THYLAKOID FORMATION1, chloroplastic OS=Solanum tuberosum GN=THF1 PE=2 SV=1	72.64	296	74	3	1	295	1	290	6e-151	431	290	98.98
LOC116196844	292.307	417.808	355.058	60.151	40.2475	50.1993	912.08	426.461	669.271	chromosome 1	NC_045127.1	12953077	12954258	+	116196844	XP_031382619.1	393	S-adenosylmethionine synthase 5-like	XM_031526759.1	XP_012437918.1 S-adenosylmethionine synthase 1-like	5e-231	98.67	P:GO:0006556; P:GO:0006730; F:GO:0004478; F:GO:0005524; F:GO:0046872; C:GO:0005829	P:S-adenosylmethionine biosynthetic process; P:one-carbon metabolic process; F:methionine adenosyltransferase activity; F:ATP binding; F:metal ion binding; C:cytosol	EC:2.5.1; EC:2.5; EC:2; EC:2.5.1.6	Transferring alkyl or aryl groups, other than methyl groups; Transferring alkyl or aryl groups, other than methyl groups; Transferases; Methionine adenosyltransferase	AT4G01850.2	92.88	0	AtSAM2,MAT2,S-adenosylmethionine synthetase 2,S-ADENOSYLMETHIONINE SYNTHETASE 2,SAM2,T7B11.11,T7B11_11	S-adenosylmethionine synthetase 2;start_range=.,796298	sp|A7Q0V4|METK5_VITVI	S-adenosylmethionine synthase 5 OS=Vitis vinifera GN=METK5 PE=3 SV=1	96.41	390	14	0	1	390	1	390	0	786	390	99.74
LOC116199616	292.187	351.653	321.92	205.672	149.396	177.534	132.117	116.999	124.558	chromosome 3	NC_045129.1	2821700	2822368	+	116199616	XP_031385913.1	222	mitochondrial import inner membrane translocase subunit TIM17-2-like	XM_031530053.1	XP_021597708.1mitochondrial import inner membrane translocase subunit TIM17-2-like	6e-88	82.36	P:GO:0001522; P:GO:0030150; F:GO:0003723; F:GO:0008320; F:GO:0009982; C:GO:0005744; C:GO:0031305	P:pseudouridine synthesis; P:protein import into mitochondrial matrix; F:RNA binding; F:protein transmembrane transporter activity; F:pseudouridine synthase activity; C:TIM23 mitochondrial import inner membrane translocase complex; C:integral component of mitochondrial inner membrane	EC:5.4; EC:5; EC:7	Intramolecular transferases; Isomerases; Translocases	AT2G37410.2	62.86	3e-92	ATTIM17-2,F3G5.20,F3G5_20,TIM17,translocase inner membrane subunit 17-2,TRANSLOCASE OF THE INNER MEMBRANE 17	translocase inner membrane subunit 17-2	sp|Q9SP35|TI172_ARATH	Mitochondrial import inner membrane translocase subunit TIM17-2 OS=Arabidopsis thaliana GN=TIM17-2 PE=1 SV=2	62.86	245	66	4	1	222	1	243	3e-91	275	243	100
LOC116212546	291.343	375.494	333.418	321.767	261.455	291.611	414.257	449.924	432.091	chromosome 6	NC_045132.1	18817240	18817437	+	116212546	XP_031403075.1	65	40S ribosomal protein S28	XM_031547215.1	XP_006481678.140S ribosomal protein S28	1.1e-26	100	P:GO:0000028; P:GO:0006412; P:GO:0030490; F:GO:0003735; C:GO:0005634; C:GO:0022627	P:ribosomal small subunit assembly; P:translation; P:maturation of SSU-rRNA; F:structural constituent of ribosome; C:nucleus; C:cytosolic small ribosomal subunit			AT5G64140.1	92.31	3e-35	MHJ24.12,MHJ24_12,ribosomal protein S28,RIBOSOMAL PROTEIN S28	ribosomal protein S28	sp|P46302|RS28_MAIZE	40S ribosomal protein S28 OS=Zea mays GN=RPS28 PE=3 SV=1	92.31	65	5	0	1	65	1	65	2e-35	119	65	100
LOC116196092	290.006	401.051	345.529	143.774	149.761	146.767	66.8723	88.6177	77.745	chromosome 2	NC_045128.1	40516390	40517284	+	116196092	XP_031381490.1	267	NADPH-dependent aldehyde reductase-like protein, chloroplastic	XM_031525630.1	XP_010036199.1 short-chain type dehydrogenase/reductase	6.3e-100	78.79	F:GO:0016491	F:oxidoreductase activity	EC:1	Oxidoreductases	AT5G18210.1	68.11	4e-124	MRG7.17,MRG7_17	NAD(P)-binding Rossmann-fold superfamily protein	sp|Q08632|SDR1_PICAB	Short-chain type dehydrogenase/reductase OS=Picea abies PE=2 SV=1	56.83	271	107	3	6	267	2	271	1e-99	299	270	99.63
LOC116204721	290	187.627	238.814	317.495	290.92	304.207	1653.62	1233.91	1443.76	chromosome 4	NC_045130.1	14672986	14675074	-	116204721	XP_031392829.1	585	3-hydroxy-3-methylglutaryl-coenzyme A reductase-like	XM_031536969.1	XP_010028873.2 3-hydroxy-3-methylglutaryl-coenzyme A reductase 1	0	85.69	P:GO:0008299; P:GO:0015936; P:GO:0016126; F:GO:0004420; F:GO:0042282; C:GO:0005778; C:GO:0005789; C:GO:0016021	P:isoprenoid biosynthetic process; P:coenzyme A metabolic process; P:sterol biosynthetic process; F:hydroxymethylglutaryl-CoA reductase (NADPH) activity; F:hydroxymethylglutaryl-CoA reductase activity; C:peroxisomal membrane; C:endoplasmic reticulum membrane; C:integral component of membrane	EC:1.1.1.88; EC:1.1; EC:1; EC:1.1.1.34; EC:1.1.1	Hydroxymethylglutaryl-CoA reductase; Acting on the CH-OH group of donors; Oxidoreductases; Hydroxymethylglutaryl-CoA reductase (NADPH); Acting on the CH-OH group of donors	AT1G76490.1	66.5	0	3-HYDROXY-3-METHYLGLUTARYL COA REDUCTASE,3-HYDROXY-3-METHYLGLUTARYL COA REDUCTASE 1,AtHMGR1,F15M4.1,HMG-COA REDUCTASE,HMGR1,hydroxy methylglutaryl CoA reductase 1,MAD3,miRNA action deficient 3	hydroxy methylglutaryl CoA reductase 1	sp|O64967|HMDH2_GOSHI	3-hydroxy-3-methylglutaryl-coenzyme A reductase 2 OS=Gossypium hirsutum GN=HMG2 PE=3 SV=1	69.7	627	142	9	4	585	5	628	0	848	624	99.36
LOC116187592	289.862	451.671	370.767	230.834	263.518	247.176	330.617	383.931	357.274	chromosome 8	NC_045134.1	976855	978155	+	116187592	XP_031372258.1	95	copper transport protein ATX1-like	XM_031516398.1	XP_002315448.2copper transport protein ATX1	1.6e-29	95.8	P:GO:0006825; F:GO:0046872; C:GO:0005829	P:copper ion transport; F:metal ion binding; C:cytosol			AT1G66240.1	87.14	8e-41	ATATX1,homolog of anti-oxidant 1,T6J19.6,T6J19_6	homolog of anti-oxidant 1	sp|Q94BT9|ATOX1_ARATH	Copper transport protein ATX1 OS=Arabidopsis thaliana GN=ATX1 PE=1 SV=2	85.92	71	10	0	1	71	1	71	3e-39	131	71	93.42
LOC116197821	289.804	588.489	439.147	44.9076	53.9064	49.407	4.24222	3.66467	3.95344	chromosome 2	NC_045128.1	26921824	26923553	-	116197821	XP_031383932.1	288	plasmodesmata-located protein 6	XM_031528072.1	XP_021595937.1cysteine-rich repeat secretory protein 12-like	7.2e-148	83.5	C:GO:0009506; C:GO:0016021	C:plasmodesma; C:integral component of membrane			AT2G01660.1	58.16	8e-113	plasmodesmata-located protein 6,T8O11.17,T8O11_17	plasmodesmata-located protein 6	sp|Q9ZU94|CRR12_ARATH	Cysteine-rich repeat secretory protein 12 OS=Arabidopsis thaliana GN=CRRSP12 PE=1 SV=2	58.16	282	108	4	14	288	10	288	8e-112	332	279	96.88
LOC116207302	289.767	402.16	345.964	435.601	340.122	387.861	358.304	404.986	381.645	chromosome 1	NC_045127.1	14109053	14110655	-	116207302	XP_031396102.1	134	60S ribosomal protein L14-1-like	XM_031540242.1	XP_010023918.1 60S ribosomal protein L14-1	1.6e-65	96.11	P:GO:0006412; P:GO:0042273; F:GO:0003723; F:GO:0003735; C:GO:0022625	P:translation; P:ribosomal large subunit biogenesis; F:RNA binding; F:structural constituent of ribosome; C:cytosolic large ribosomal subunit			AT4G27090.1	81.34	2e-75	T24A18.40,T24A18_40	Ribosomal protein L14	sp|Q9T043|RL142_ARATH	60S ribosomal protein L14-2 OS=Arabidopsis thaliana GN=RPL14B PE=2 SV=1	81.34	134	25	0	1	134	1	134	2e-74	224	134	100
LOC116188036	289.376	410.237	349.807	191.885	185.886	188.885	327.045	374.114	350.579	chromosome 8	NC_045134.1	16938896	16941679	-	116188036	XP_031373002.1	476	protein transport protein Sec61 subunit alpha-like	XM_031517142.1	XP_015899196.1protein transport protein Sec61 subunit alpha-like	2.7e-266	97.89	P:GO:0006616; P:GO:0031204; F:GO:0005048; F:GO:0008320; F:GO:0043022; C:GO:0005784; C:GO:0009535; C:GO:0016021	P:SRP-dependent cotranslational protein targeting to membrane, translocation; P:posttranslational protein targeting to membrane, translocation; F:signal sequence binding; F:protein transmembrane transporter activity; F:ribosome binding; C:Sec61 translocon complex; C:chloroplast thylakoid membrane; C:integral component of membrane	EC:7	Translocases	AT2G34250.3	92.23	0	F13P17.9,F13P17_9	SecY protein transport family protein	sp|Q54XK2|SC61A_DICDI	Protein transport protein Sec61 subunit alpha OS=Dictyostelium discoideum GN=sec61a PE=3 SV=1	73.28	464	123	1	4	467	2	464	0	720	463	97.47
LOC116211249	289.138	381.306	335.222	125.761	97.3627	111.562	78.8784	64.959	71.9187
LOC116211285	289.067	577.092	433.079	125.924	117.373	121.649	150.174	191.711	170.942	chromosome 1	NC_045127.1	7232784	7236118	+	116211285	XP_031401459.1	166	V-type proton ATPase 16 kDa proteolipid subunit-like	XM_031545599.1	XP_009335490.1 V-type proton ATPase 16 kDa proteolipid subunit-like	3e-68	99.01	P:GO:1902600; F:GO:0046961; C:GO:0005774; C:GO:0016021; C:GO:0033179	P:proton transmembrane transport; F:proton-transporting ATPase activity, rotational mechanism; C:vacuolar membrane; C:integral component of membrane; C:proton-transporting V-type ATPase, V0 domain	EC:7.1.2.2; EC:7	H(+)-transporting two-sector ATPase; Translocases	AT1G75630.1	98.8	4e-110	F10A5.17,F10A5_17,VACUOLAR H+-PUMPING ATPASE 16 KD PROTEOLIPID,vacuolar H+-pumping ATPase 16 kDa proteolipid subunit 4	vacuolar H+-pumping ATPase 16 kDa proteolipid subunit 4	sp|Q43434|VATL_GOSHI	V-type proton ATPase 16 kDa proteolipid subunit OS=Gossypium hirsutum GN=CVA16-2 PE=2 SV=1	100	164	0	0	3	166	2	165	1e-109	316	164	99.39
LOC116194424	288.527	206.435	247.481	435.052	390.824	412.938	251.8	305.563	278.682	chromosome 2	NC_045128.1	23727210	23743400	+	116194424	XP_031379096.1	341	probable aldo-keto reductase 2 isoform X2	XM_031523235.1	XP_010069396.1 probable aldo-keto reductase 2	1.8e-198	90.97	F:GO:0047834	F:D-threo-aldose 1-dehydrogenase activity	EC:1.1; EC:1; EC:1.1.1; EC:1.1.1.122	Acting on the CH-OH group of donors; Oxidoreductases; Acting on the CH-OH group of donors; D-threo-aldose 1-dehydrogenase	AT1G60690.1	75.89	0	F8A5.21,F8A5_21	NAD(P)-linked oxidoreductase superfamily protein	sp|Q7XT99|AKR2_ORYSJ	Probable aldo-keto reductase 2 OS=Oryza sativa subsp. japonica GN=Os04g0338000 PE=2 SV=2	79.65	339	66	2	4	339	11	349	0	568	339	96.58
LOC116188945	287.684	397.309	342.497	61.5085	36.2924	48.9004	5.25859	3.6176	4.43809	chromosome 8	NC_045134.1	2538522	2539723	-	116188945	XP_031374258.1	287	probable aquaporin PIP1-2	XM_031518398.1	XP_023888245.1probable aquaporin PIP1-2	1.7e-161	94.82	P:GO:0006833; P:GO:0055085; F:GO:0015250; C:GO:0005886; C:GO:0016021	P:water transport; P:transmembrane transport; F:water channel activity; C:plasma membrane; C:integral component of membrane	EC:7	Translocases	AT4G00430.1	88.5	0	A_IG005I10.2,A_IG005I10_2,F5I10.2,F5I10_2,PIP1E,plasma membrane intrinsic protein 1%3B4,PLASMA MEMBRANE INTRINSIC PROTEIN 1E,TMP-C,TRANSMEMBRANE PROTEIN C	plasma membrane intrinsic protein 1%3B4	sp|Q7XSQ9|PIP12_ORYSJ	Probable aquaporin PIP1-2 OS=Oryza sativa subsp. japonica GN=PIP1-2 PE=2 SV=3	88.5	287	33	0	1	287	1	287	0	526	287	99.65
LOC116197815	287.351	585.477	436.414	271.035	203.097	237.066	168.136	199.594	183.865	chromosome 2	NC_045128.1	34749326	34749547	+	116197815	XP_031383926.1	73	ubiquitin-like protein 5	XM_031528066.1	XP_021843396.1ubiquitin-like protein 5 isoform X1	1.6e-33	96.61	P:GO:0000398; P:GO:0006464; F:GO:0005515; F:GO:0031386; C:GO:0005634; C:GO:0005829	P:mRNA splicing, via spliceosome; P:cellular protein modification process; F:protein binding; F:protein tag; C:nucleus; C:cytosol			AT5G42300.1	97.26	5e-46	K5J14.10,K5J14_10,ubiquitin-like protein 5	ubiquitin-like protein 5	sp|Q9FGZ9|UBL5_ARATH	Ubiquitin-like protein 5 OS=Arabidopsis thaliana GN=UBL5 PE=3 SV=1	97.26	73	2	0	1	73	1	73	5e-45	145	73	100
LOC116209877	286.73	302.652	294.691	180.433	115.629	148.031	2.57057	2.22528	2.39792	chromosome 6	NC_045132.1	18507114	18507982	+	116209877	XP_031399480.1	156	MLP-like protein 328	XM_031543620.1	XP_010068711.1 MLP-like protein 328	7.3e-85	81.55	P:GO:0006952	P:defense response			AT1G14930.1	44.22	7e-41	F10B6.35,F10B6_35	Polyketide cyclase/dehydrase and lipid transport superfamily protein	sp|Q9ZVF3|ML328_ARATH	MLP-like protein 328 OS=Arabidopsis thaliana GN=MLP328 PE=2 SV=1	42.86	147	83	1	6	151	2	148	4e-39	135	147	97.35
LOC116212645	286.567	484.466	385.517	107.802	99.7906	103.796	61.6729	75.7559	68.7144	chromosome 7	NC_045133.1	27012842	27019020	-	116212645	XP_031403140.1	124	autophagy-related protein 8C-like isoform X2	XM_031547278.1	RWR88446.1autophagy-related protein 8C isoform X1	8.4e-61	98.99	P:GO:0006914; P:GO:0006995; C:GO:0005874; C:GO:0016021	P:autophagy; P:cellular response to nitrogen starvation; C:microtubule; C:integral component of membrane			AT1G62040.1	88.14	1e-73	autophagy 8c,F8K4.23,F8K4_23	Ubiquitin-like superfamily protein	sp|Q6Z1D5|ATG8C_ORYSJ	Autophagy-related protein 8C OS=Oryza sativa subsp. japonica GN=ATG8C PE=2 SV=1	93.22	118	8	0	1	118	1	118	4e-75	225	118	98.33
LOC116206637	285.3	425.058	355.179	399.158	311.592	355.375	351.307	392.356	371.832	chromosome 5	NC_045131.1	24658697	24659755	+	116206637	XP_031395284.1	62	40S ribosomal protein S30	XM_031539424.1	EXB24685.140S ribosomal protein S30	1.1e-31	93.1	P:GO:0002229; P:GO:0006412; P:GO:0006468; P:GO:0007178; P:GO:0042742; F:GO:0003735; F:GO:0004675; F:GO:0005524; F:GO:0030246; C:GO:0005886; C:GO:0016021; C:GO:0022627	P:defense response to oomycetes; P:translation; P:protein phosphorylation; P:transmembrane receptor protein serine/threonine kinase signaling pathway; P:defense response to bacterium; F:structural constituent of ribosome; F:transmembrane receptor protein serine/threonine kinase activity; F:ATP binding; F:carbohydrate binding; C:plasma membrane; C:integral component of membrane; C:cytosolic small …	EC:2.7.1; EC:2.7.11; EC:2.7; EC:2; EC:2.7.11.30	Transferring phosphorus-containing groups; Transferring phosphorus-containing groups; Transferring phosphorus-containing groups; Transferases; Receptor protein serine/threonine kinase	AT5G56670.1	96.77	1e-28	MIK19.12	Ribosomal protein S30 family protein	sp|P49689|RS30_ARATH	40S ribosomal protein S30 OS=Arabidopsis thaliana GN=RPS30A PE=3 SV=3	96.77	62	2	0	1	62	1	62	9e-28	100	62	100
LOC116192666	285.238	429.998	357.618	83.0573	70.1746	76.6159	68.1298	61.5473	64.8385	chromosome 1	NC_045127.1	1503762	1504073	-	116192666	XP_031377134.1	103	histone H4	XM_031521274.1	XP_018841715.1 histone H4-like	2.9e-46	89.01	P:GO:0006334; P:GO:0006352; F:GO:0003677; F:GO:0046982; C:GO:0000786; C:GO:0005634; C:GO:0016021	P:nucleosome assembly; P:DNA-templated transcription, initiation; F:DNA binding; F:protein heterodimerization activity; C:nucleosome; C:nucleus; C:integral component of membrane			AT5G59970.2	100	1e-66	MMN10.3	Histone superfamily protein	sp|P0CG89|H4_SOYBN	Histone H4 OS=Glycine max PE=3 SV=1	100	103	0	0	1	103	1	103	1e-65	199	103	100
LOC116194566	284.841	985.158	635	23.4963	63.6465	43.5714	3.05422	1.04142	2.04782	chromosome 2	NC_045128.1	27831146	27832737	-	116194566	XP_031379276.1	122	uncharacterized protein LOC116194566	XM_031523416.1	XP_027097909.1non-specific lipid-transfer protein 1	9.2e-60	83.1	P:GO:0006869; P:GO:0009627; F:GO:0005504; C:GO:0009506	P:lipid transport; P:systemic acquired resistance; F:fatty acid binding; C:plasmodesma			AT2G37870.1	72.92	1e-41	T8P21.22,T8P21_22	Bifunctional inhibitor/lipid-transfer protein/seed storage 2S albumin superfamily protein
LOC116196579	284.589	529.547	407.068	242.777	225.874	234.325	308.548	330.958	319.753	chromosome 2	NC_045128.1	37911827	37912702	+	116196579	XP_031382230.1	144	40S ribosomal protein S16	XM_031526370.1	XP_010066008.1 40S ribosomal protein S16	6e-74	98.71	P:GO:0000462; P:GO:0006412; F:GO:0003723; F:GO:0003735; C:GO:0022627	P:maturation of SSU-rRNA from tricistronic rRNA transcript (SSU-rRNA, 5.8S rRNA, LSU-rRNA); P:translation; F:RNA binding; F:structural constituent of ribosome; C:cytosolic small ribosomal subunit			AT2G09990.1	88.65	4e-90	F7B19.13,F7B19_13	Ribosomal protein S5 domain 2-like superfamily protein	sp|P46293|RS16_GOSHI	40S ribosomal protein S16 OS=Gossypium hirsutum GN=RPS16 PE=2 SV=1	95.04	141	7	0	4	144	5	145	2e-92	270	141	97.24
LOC116195712	283.395	293.526	288.461	102.689	101.158	101.923	71.3711	88.8377	80.1044	chromosome 2	NC_045128.1	3435471	3436504	+	116195712	XP_031380884.1	312	protein SRC2 homolog	XM_031525024.1	XP_021609752.1protein SRC2 homolog	3.3e-129	70.66	P:GO:0006811; C:GO:0016020	P:ion transport; C:membrane			AT3G16510.1	32.45	3e-17	NA	Calcium-dependent lipid-binding (CaLB domain) family protein	sp|O04023|SRC2_ARATH	Protein SRC2 homolog OS=Arabidopsis thaliana GN=SRC2 PE=1 SV=1	30.66	137	86	3	6	141	5	133	4e-15	77.8	129	39.81
LOC116197939	282.589	416.169	349.379	96.1247	77.3604	86.7425	8.64121	4.04088	6.34104	chromosome 2	NC_045128.1	35009009	35009870	-	116197939	XP_031384080.1	251	aquaporin TIP1-1	XM_031528220.1	XP_006428460.1aquaporin TIP1-1	1.3e-135	94.05	P:GO:0006833; P:GO:0055085; F:GO:0015250; C:GO:0016021	P:water transport; P:transmembrane transport; F:water channel activity; C:integral component of membrane	EC:7	Translocases	AT2G36830.1	82.47	6e-148	gamma tonoplast intrinsic protein,GAMMA TONOPLAST INTRINSIC PROTEIN 1,GAMMA-TIP1,GAMMA-TONOPLAST INTRINSIC PROTEIN,T1J8.1,T1J8_1,TIP1%3B1,TONOPLAST INTRINSIC PROTEIN 1%3B1	gamma tonoplast intrinsic protein	sp|P25818|TIP11_ARATH	Aquaporin TIP1-1 OS=Arabidopsis thaliana GN=TIP1-1 PE=1 SV=1	82.47	251	44	0	1	251	1	251	5e-147	418	251	100
LOC116199590	282.476	330.897	306.687	268.773	193.916	231.345	142.678	153.304	147.991	chromosome 3	NC_045129.1	8387353	8391227	-	116199590	XP_031385866.1	500	O-fucosyltransferase 39	XM_031530006.1	PSS26802.1GDP-fucose protein O-fucosyltransferase protein	2.2e-293	88.08	P:GO:0006004; F:GO:0016757	P:fucose metabolic process; F:transferase activity, transferring glycosyl groups	EC:2.4; EC:2	Glycosyltransferases; Transferases	AT5G65470.1	72.73	0	MNA5.21,MNA5_21	O-fucosyltransferase family protein	sp|Q8W486|Y1491_ARATH	Uncharacterized protein At1g04910 OS=Arabidopsis thaliana GN=At1g04910 PE=2 SV=1	38.03	447	236	11	59	498	62	474	3e-81	268	413	79.58
LOC116205884	281.739	303.676	292.707	429.283	329.446	379.365	327.083	333.248	330.166	chromosome 1	NC_045127.1	5876968	5879378	-	116205884	XP_031394469.1	401	phosphoglycerate kinase, cytosolic	XM_031538609.1	XP_008383158.1 phosphoglycerate kinase, cytosolic	4.4e-220	96.47	P:GO:0006094; P:GO:0006096; F:GO:0004618; F:GO:0005524; F:GO:0043531; C:GO:0005829	P:gluconeogenesis; P:glycolytic process; F:phosphoglycerate kinase activity; F:ATP binding; F:ADP binding; C:cytosol	EC:2.7.2; EC:2.7.2.3; EC:2.7; EC:2	Transferring phosphorus-containing groups; Phosphoglycerate kinase; Transferring phosphorus-containing groups; Transferases	AT1G79550.2	88.78	0	phosphoglycerate kinase,PHOSPHOGLYCERATE KINASE,T8K14.3,T8K14_3	phosphoglycerate kinase	sp|Q42962|PGKY_TOBAC	Phosphoglycerate kinase, cytosolic OS=Nicotiana tabacum PE=2 SV=1	88.53	401	46	0	1	401	1	401	0	716	401	100
LOC116215524	281.666	333.159	307.413	184.602	141.783	163.192	22.4997	19.7014	21.1005	chromosome 7	NC_045133.1	27851438	27852064	-	116215524	XP_031407126.1	208	ethylene-responsive transcription factor 4	XM_031551266.1	XP_010060618.1 ethylene-responsive transcription factor 4	4.4e-104	67.08	P:GO:0006355; F:GO:0003677; F:GO:0003700; C:GO:0005634	P:regulation of transcription, DNA-templated; F:DNA binding; F:DNA-binding transcription factor activity; C:nucleus			AT3G15210.1	62.16	1e-46	ATERF-4,ATERF4,ethylene responsive element binding factor 4,ETHYLENE RESPONSIVE ELEMENT BINDING FACTOR 4,RAP2.5,RELATED TO AP2 5	ethylene responsive element binding factor 4	sp|O80340|ERF78_ARATH	Ethylene-responsive transcription factor 4 OS=Arabidopsis thaliana GN=ERF4 PE=1 SV=1	62.16	148	32	3	11	140	11	152	9e-46	157	142	63.96
LOC116210740	281.484	329.067	305.275	116.275	121.895	119.085	87.3001	110.812	99.056	chromosome 1	NC_045127.1	51379132	51380744	-	116210740	XP_031400639.1	185	thioredoxin F-type, chloroplastic-like isoform X2	XM_031544770.1	XP_022961003.1thioredoxin F-type, chloroplastic-like	6.7e-100	66.58					AT5G16400.1	58.6	2e-66	ATF2,thioredoxin F2	thioredoxin F2	sp|O81332|TRXF_MESCR	Thioredoxin F-type, chloroplastic OS=Mesembryanthemum crystallinum PE=2 SV=1	58.76	194	68	3	1	185	1	191	3e-66	207	191	100
LOC116195671	281.192	416.497	348.845	156.76	133.768	145.264	1289.48	816.812	1053.15	chromosome 2	NC_045128.1	42477804	42478991	+	116195671	XP_031380829.1	395	S-adenosylmethionine synthase 5	XM_031524969.1	XP_002512570.1S-adenosylmethionine synthase 1	3.6e-232	99.2	P:GO:0006556; P:GO:0006730; F:GO:0004478; F:GO:0005524; F:GO:0046872; C:GO:0005829	P:S-adenosylmethionine biosynthetic process; P:one-carbon metabolic process; F:methionine adenosyltransferase activity; F:ATP binding; F:metal ion binding; C:cytosol	EC:2.5.1; EC:2.5; EC:2; EC:2.5.1.6	Transferring alkyl or aryl groups, other than methyl groups; Transferring alkyl or aryl groups, other than methyl groups; Transferases; Methionine adenosyltransferase	AT4G01850.2	93.89	0	AtSAM2,MAT2,S-adenosylmethionine synthetase 2,S-ADENOSYLMETHIONINE SYNTHETASE 2,SAM2,T7B11.11,T7B11_11	S-adenosylmethionine synthetase 2;start_range=.,796298	sp|Q9AT56|METK1_ELAUM	S-adenosylmethionine synthase 1 OS=Elaeagnus umbellata GN=SAMS1 PE=2 SV=1	96.69	393	13	0	3	395	1	393	0	797	393	100
LOC116205139	280.479	232.767	256.623	263.769	225.41	244.589	129.112	156.804	142.958	chromosome 4	NC_045130.1	26764728	26766902	+	116205139	XP_031393495.1	318	plastid-lipid-associated protein, chloroplastic-like	XM_031537635.1	RVW18819.1Plastid-lipid-associated protein, chloroplastic	2.1e-172	82					AT4G04020.1	65.73	2e-141	FIB1a,fibrillin,fibrillin 1a,PGL35,plastoglobulin 35,T24H24.16,T24H24_16	fibrillin	sp|Q9ZWQ8|PAP_CITUN	Plastid-lipid-associated protein, chloroplastic OS=Citrus unshiu GN=PAP PE=2 SV=1	69.82	328	84	5	1	318	1	323	9e-156	446	323	100
LOC116194322	279.873	333.058	306.466	98.7292	69.0107	83.87	9.48327	1.80789	5.64558										XR_004154401.1	OWM69674.1hypothetical protein CDL15_Pgr025523	3.9e-12	100
LOC116189729	278.927	279.736	279.332	167.559	203.529	185.544	92.0059	109.169	100.587	chromosome 1	NC_045127.1	3631397	3634298	-	116189729	XP_031375313.1	379	uncharacterized protein LOC116189729 isoform X2	XM_031519448.1	XP_011029433.1 mpv17-like protein	2e-216	80.74	C:GO:0005737; C:GO:0016021	C:cytoplasm; C:integral component of membrane			AT1G52870.2	67.03	2e-173	F14G24.14,F14G24_14	Peroxisomal membrane 22 kDa (Mpv17/PMP22) family protein	sp|Q2KIY1|PXMP2_BOVIN	Peroxisomal membrane protein 2 OS=Bos taurus GN=PXMP2 PE=2 SV=3	27.27	176	123	1	177	347	18	193	6e-18	84.7	176	89.8
LOC116196358	278.836	375.375	327.106	133.488	119.689	126.588	82.6751	111.17	96.9226	chromosome 2	NC_045128.1	37392142	37392985	+	116196358	XP_031381895.1	198	CCG-binding protein 1	XM_031526035.1	XP_022148538.1CCG-binding protein 1	2.9e-110	80.1	P:GO:0009793; P:GO:0010183; P:GO:0050832; F:GO:0036033; C:GO:0005634; C:GO:0005829; C:GO:0009507	P:embryo development ending in seed dormancy; P:pollen tube guidance; P:defense response to fungus; F:mediator complex binding; C:nucleus; C:cytosol; C:chloroplast			AT2G15890.1	56.37	6e-66	maternal effect embryo arrest 14	maternal effect embryo arrest 14
LOC116199749	278.579	238.402	258.49	54.3566	42.1655	48.261	6.91123	11.7896	9.35041	chromosome 3	NC_045129.1	33161023	33163578	+	116199749	XP_031386085.1	401	serine--glyoxylate aminotransferase	XM_031530225.1	XP_010045046.1 serine--glyoxylate aminotransferase	2.2e-232	96.6	P:GO:0019265; F:GO:0004760; F:GO:0008453; C:GO:0005777	P:glycine biosynthetic process, by transamination of glyoxylate; F:serine-pyruvate transaminase activity; F:alanine-glyoxylate transaminase activity; C:peroxisome	EC:2.6.1; EC:2.6.1.44; EC:2.6.1.51; EC:2; EC:2.6	Transferring nitrogenous groups; Alanine--glyoxylate transaminase; Serine--pyruvate transaminase; Transferases; Transferring nitrogenous groups	AT2G13360.3	86.53	0	AGT1,alanine:glyoxylate aminotransferase,ALANINE:GLYOXYLATE AMINOTRANSFERASE,ALANINE:GLYOXYLATE AMINOTRANSFERASE 1,F14O4.7,F14O4_7,L-serine:glyoxylate aminotransferase,SGAT	alanine:glyoxylate aminotransferase	sp|Q56YA5|SGAT_ARATH	Serine--glyoxylate aminotransferase OS=Arabidopsis thaliana GN=AGT1 PE=1 SV=2	86.53	401	54	0	1	401	1	401	0	739	401	100
LOC116211226	277.957	322.285	300.121	225.105	192.03	208.567	207.138	214.63	210.884	chromosome 6	NC_045132.1	18073557	18077545	+	116211226	XP_031401368.1	411	protein krasavietz-like	XM_031545508.1	XP_016194011.1basic leucine zipper and W2 domain-containing protein 2	4e-223	95.79	C:GO:0005737	C:cytoplasm			AT5G36230.1	81.19	0	T30G6.9,T30G6_9	ARM repeat superfamily protein	sp|Q5ZL42|BZW2_CHICK	Basic leucine zipper and W2 domain-containing protein 2 OS=Gallus gallus GN=BZW2 PE=2 SV=1	30.12	415	281	4	1	410	1	411	9e-70	232	411	99.28
LOC116187786	277.922	239.677	258.8	248.557	248.873	248.715	149.792	154.557	152.174	chromosome 8	NC_045134.1	27098007	27101537	+	116187786	XP_031372573.1	771	protein JOKA2 isoform X1	XM_031516713.1	XP_021675611.1protein NBR1 homolog	0	64.54	F:GO:0008270; C:GO:0005776	F:zinc ion binding; C:autophagosome			AT4G24690.1	41.62	2e-171	Arabidopsis thaliana next to BRCA1 gene 1,AtNBR1,F22K18.110,F22K18_110,next to BRCA1 gene 1	ubiquitin-associated (UBA)/TS-N domain-containing protein / octicosapeptide/Phox/Bemp1 (PB1) domain-containing protein	sp|Q5RC94|NBR1_PONAB	Next to BRCA1 gene 1 protein OS=Pongo abelii GN=NBR1 PE=2 SV=1	30.63	222	136	13	333	544	211	424	5e-16	86.3	214	23.94
LOC116195166	277.663	406.054	341.858	411.463	271.506	341.485	259.041	302.344	280.692	chromosome 2	NC_045128.1	33545589	33547031	-	116195166	XP_031380010.1	72	cytochrome b-c1 complex subunit 8	XM_031524150.1	PON36502.1Cytochrome b-c1 complex subunit 8s	1.8e-33	95.97	P:GO:0022900; F:GO:0008121; C:GO:0005743; C:GO:0016021; C:GO:0070469	P:electron transport chain; F:ubiquinol-cytochrome-c reductase activity; C:mitochondrial inner membrane; C:integral component of membrane; C:respirasome	EC:1; EC:7.1.1.8	Oxidoreductases; Quinol--cytochrome-c reductase	AT5G05370.1	77.78	5e-39	K18I23.18,K18I23_18	Cytochrome b-c1 complex%2C subunit 8 protein	sp|P46269|QCR8_SOLTU	Cytochrome b-c1 complex subunit 8 OS=Solanum tuberosum PE=1 SV=2	84.72	72	11	0	1	72	1	72	5e-40	132	72	100
LOC116195373	276.749	375.5	326.125	197.582	183.227	190.404	220.82	207.663	214.242	chromosome 2	NC_045128.1	28483757	28486104	+	116195373	XP_031380381.1	510	pyruvate kinase, cytosolic isozyme	XM_031524521.1	XP_015570836.1 pyruvate kinase, cytosolic isozyme	6.1e-285	97.45	P:GO:0006096; F:GO:0000287; F:GO:0004743; F:GO:0005524; F:GO:0016301; F:GO:0030955; C:GO:0005737	P:glycolytic process; F:magnesium ion binding; F:pyruvate kinase activity; F:ATP binding; F:kinase activity; F:potassium ion binding; C:cytoplasm	EC:2.7.1; EC:2.7; EC:2; EC:2.7.1.40	Transferring phosphorus-containing groups; Transferring phosphorus-containing groups; Transferases; Pyruvate kinase	AT5G08570.3	86.08	0	MAH20.13,MAH20_13	Pyruvate kinase family protein	sp|P22200|KPYC_SOLTU	Pyruvate kinase, cytosolic isozyme OS=Solanum tuberosum PE=2 SV=1	91.18	510	45	0	1	510	1	510	0	963	510	100
LOC116198026	276.052	399.435	337.744	245.478	181.879	213.678	111.633	151.622	131.627	chromosome 2	NC_045128.1	29504764	29506419	-	116198026	XP_031384186.1	83	uncharacterized protein At2g27730, mitochondrial	XM_031528326.1	XP_018807685.1 ATPase inhibitor, mitochondrial-like	1.5e-17	83.24	P:GO:0032780; F:GO:0042030; C:GO:0005747; C:GO:0016021	P:negative regulation of ATPase activity; F:ATPase inhibitor activity; C:mitochondrial respiratory chain complex I; C:integral component of membrane			AT5G04750.1	65.67	7e-18	MUK11.3	F1F0-ATPase inhibitor protein	sp|Q9ZUX4|UMP2_ARATH	Uncharacterized protein At2g27730, mitochondrial OS=Arabidopsis thaliana GN=At2g27730 PE=1 SV=1	53.12	64	26	2	20	83	8	67	7e-10	55.5	60	53.1
LOC116195438	275.725	455.31	365.518	368.968	295.181	332.075	373.816	415.046	394.431										XR_004154640.1	---NA---
LOC116214062	274.592	352.403	313.498	271.295	224.655	247.975	299.852	288.306	294.079	chromosome 7	NC_045133.1	5632784	5635497	-	116214062	XP_031405165.1	341	uncharacterized protein LOC116214062	XM_031549305.1	XP_002301537.3protein rolling stone isoform X1	1.2e-201	76.87	C:GO:0016021	C:integral component of membrane			AT2G47115.1	46.45	1e-97	NA	protein rolling protein
LOC116210688	273.981	435.439	354.71	322.929	255.475	289.202	260.171	249.708	254.94	chromosome 6	NC_045132.1	27166073	27168218	-	116210688	XP_031400537.1	250	L-ascorbate peroxidase, cytosolic-like	XM_031544677.1	XP_002284767.1 L-ascorbate peroxidase 2, cytosolic	3.4e-142	94.7	P:GO:0009723; P:GO:0034599; P:GO:0042542; P:GO:0042744; P:GO:0045454; P:GO:0090378; P:GO:0098869; F:GO:0016688; F:GO:0020037; F:GO:0046872; C:GO:0009507	P:response to ethylene; P:cellular response to oxidative stress; P:response to hydrogen peroxide; P:hydrogen peroxide catabolic process; P:cell redox homeostasis; P:seed trichome elongation; P:cellular oxidant detoxification; F:L-ascorbate peroxidase activity; F:heme binding; F:metal ion binding; C:chloroplast	EC:1.11; EC:1; EC:1.11.1; EC:1.11.1.11	Acting on a peroxide as acceptor; Oxidoreductases; Acting on a peroxide as acceptor; L-ascorbate peroxidase	AT1G07890.8	82	3e-156	ASCORBATE PEROXIDASE,ascorbate peroxidase 1,ATAPX01,ATAPX1,CS1,F24B9.2,F24B9_2,maternal effect embryo arrest 6,MEE6	ascorbate peroxidase 1	sp|P48534|APX1_PEA	L-ascorbate peroxidase, cytosolic OS=Pisum sativum GN=APX1 PE=1 SV=2	83.6	250	41	0	1	250	1	250	6e-157	443	250	100
LOC116196948	273.286	289.717	281.501	185.921	233.475	209.698	384.987	351.152	368.07	chromosome 2	NC_045128.1	43195166	43196904	-	116196948	XP_031382777.1	148	ubiquitin-conjugating enzyme E2-17 kDa	XM_031526917.1	XP_016686480.1 ubiquitin-conjugating enzyme E2 10-like	5e-83	99.33	P:GO:0000209; P:GO:0006511; F:GO:0005524; F:GO:0061631; C:GO:0005634	P:protein polyubiquitination; P:ubiquitin-dependent protein catabolic process; F:ATP binding; F:ubiquitin conjugating enzyme activity; C:nucleus	EC:2; EC:2.3.2.23	Transferases; E2 ubiquitin-conjugating enzyme	AT5G53300.4	95.95	2e-104	ubiquitin-conjugating enzyme 10	ubiquitin-conjugating enzyme 10	sp|P35135|UBC4_SOLLC	Ubiquitin-conjugating enzyme E2-17 kDa OS=Solanum lycopersicum PE=2 SV=1	96.62	148	5	0	1	148	1	148	2e-103	299	148	100
LOC116188432	272.957	375.104	324.03	351.019	300.702	325.861	338.008	353.844	345.926	chromosome 8	NC_045134.1	24314038	24315025	-	116188432	XP_031373649.1	133	60S ribosomal protein L32-1	XM_031517789.1	XP_027089657.160S ribosomal protein L32-1	1.7e-67	98.29	P:GO:0006412; F:GO:0003735; C:GO:0022625	P:translation; F:structural constituent of ribosome; C:cytosolic large ribosomal subunit			AT4G18100.1	87.97	9e-85	F15J5.70,F15J5_70	Ribosomal protein L32e	sp|P49211|RL321_ARATH	60S ribosomal protein L32-1 OS=Arabidopsis thaliana GN=RPL32A PE=2 SV=2	87.97	133	16	0	1	133	1	133	8e-84	248	133	100
LOC116197601	272.355	322.8	297.577	293.589	237.519	265.554	125.733	137.092	131.413	chromosome 2	NC_045128.1	39779812	39779994	+	116197601	XP_031383639.1	285	S-formylglutathione hydrolase	XM_031527779.1	XP_009766444.1 S-formylglutathione hydrolase	3.2e-169	94.02	P:GO:0046294; F:GO:0018738; F:GO:0052689; C:GO:0005829	P:formaldehyde catabolic process; F:S-formylglutathione hydrolase activity; F:carboxylic ester hydrolase activity; C:cytosol	EC:3.1; EC:3.1.2.12; EC:3; EC:3.1.1; EC:3.1.1.1; EC:3.1.2	Acting on ester bonds; S-formylglutathione hydrolase; Hydrolases; Acting on ester bonds; Carboxylesterase; Acting on ester bonds	AT2G41530.1	83.86	4e-180	ARABIDOPSIS THALIANA S-FORMYLGLUTATHIONE HYDROLASE,ATSFGH,S-formylglutathione hydrolase,T32G6.5,T32G6_5	S-formylglutathione hydrolase	sp|Q8LAS8|SFGH_ARATH	S-formylglutathione hydrolase OS=Arabidopsis thaliana GN=SFGH PE=1 SV=2	83.86	285	45	1	1	285	1	284	4e-179	502	284	100
LOC116206843	271.916	739.237	505.577	577.083	342.294	459.688	150.359	117.109	133.734	chromosome 5	NC_045131.1	3065584	3066116	+	116206843	XP_031395521.1	103	putative phytosulfokines 6	XM_031539661.1	XP_022743246.1putative phytosulfokines 6	2.7e-21	65.93	P:GO:0009987; C:GO:0016020	P:cellular process; C:membrane			AT3G44735.2	41	8e-12	ATPSK3,PHYTOSULFOKINE 3 PRECURSOR,PHYTOSULFOKINE PEPTIDE,PSK1	PHYTOSULFOKINE 3 PRECURSOR	sp|Q8LA14|PSK6_ARATH	Putative phytosulfokines 6 OS=Arabidopsis thaliana GN=PSK6 PE=2 SV=2	41	100	39	4	1	100	1	80	8e-11	58.2	80	98.77
LOC116212541	271.685	546.385	409.035	256.143	161.168	208.655	381.616	394.739	388.178	chromosome 1	NC_045127.1	6233803	6234555	-	116212541	XP_031403070.1	220	probable glutathione S-transferase	XM_031547210.1	XP_010062724.1 probable glutathione S-transferase	1.9e-127	88.38	P:GO:0006749; F:GO:0004364; C:GO:0005737	P:glutathione metabolic process; F:glutathione transferase activity; C:cytoplasm	EC:2.5.1; EC:2.5.1.18; EC:2.5; EC:2	Transferring alkyl or aryl groups, other than methyl groups; Glutathione transferase; Transferring alkyl or aryl groups, other than methyl groups; Transferases	AT1G78380.1	68.69	3e-108	A. THALIANA GLUTATHIONE S-TRANSFERASE TAU 19,ATGSTU19,F3F9.11,F3F9_11,glutathione S-transferase TAU 19,GLUTATHIONE TRANSFERASE 8,GST8	glutathione S-transferase TAU 19	sp|Q03666|GSTX4_TOBAC	Probable glutathione S-transferase OS=Nicotiana tabacum PE=2 SV=1	72.73	220	59	1	1	219	1	220	4e-115	335	220	99.55
LOC116210652	271.65	341.813	306.731	317.027	285.171	301.099	74.513	72.3769	73.445	chromosome 6	NC_045132.1	21499189	21500227	+	116210652	XP_031400474.1	282	NAC transcription factor 29	XM_031544614.1	XP_007046037.1 NAC transcription factor 29	1.9e-169	77.04	P:GO:0006355; F:GO:0003677	P:regulation of transcription, DNA-templated; F:DNA binding			AT1G69490.1	69.16	5e-107	activated by AP3/PI,ACTIVATED BY AP3/PI,ANAC029,Arabidopsis NAC domain containing protein 29,ATNAP,F10D13.14,F10D13_14,NAC-like,NAC-LIKE	NAC-like%2C activated by AP3/PI	sp|O49255|NAC29_ARATH	NAC transcription factor 29 OS=Arabidopsis thaliana GN=NAC029 PE=2 SV=1	69.16	227	57	3	4	218	3	228	4e-106	316	226	84.33
LOC116210524	271.638	290.042	280.84	539.198	584.252	561.725	589.648	558.173	573.91	chromosome 1	NC_045127.1	52254333	52256902	+	116210524	XP_031400670.1	234	protein DEHYDRATION-INDUCED 19 homolog 3-like isoform X1	XM_031544810.1	XP_015874951.1protein DEHYDRATION-INDUCED 19 homolog 3-like	1.8e-103	82.52					AT3G05700.1	56.12	3e-88	F18C1.3,F18C1_3	Drought-responsive family protein	sp|Q84J70|DI193_ARATH	Protein DEHYDRATION-INDUCED 19 homolog 3 OS=Arabidopsis thaliana GN=DI19-3 PE=1 SV=1	56.12	237	87	2	1	234	1	223	3e-87	264	223	100
LOC116210573	271.068	1271.57	771.319	35.2401	18.347	26.7935	92.2054	83.9955	88.1004	chromosome 6	NC_045132.1	13940494	13942065	+	116210573	XP_031400339.1	361	8-hydroxygeraniol dehydrogenase-like	XM_031544479.1	XP_006426239.1probable mannitol dehydrogenase	5.4e-208	88.71	P:GO:0009809; F:GO:0008270; F:GO:0045551	P:lignin biosynthetic process; F:zinc ion binding; F:cinnamyl-alcohol dehydrogenase activity	EC:1.1; EC:1; EC:1.1.1; EC:1.1.1.195	Acting on the CH-OH group of donors; Oxidoreductases; Acting on the CH-OH group of donors; Cinnamyl-alcohol dehydrogenase	AT4G39330.1	62.4	2e-164	ATCAD9,cinnamyl alcohol dehydrogenase 9,T22F8.230,T22F8_230	cinnamyl alcohol dehydrogenase 9	sp|P93257|MTDH_MESCR	Probable mannitol dehydrogenase OS=Mesembryanthemum crystallinum GN=ELI3 PE=2 SV=1	70.19	359	106	1	1	358	1	359	5e-178	506	359	99.45
LOC116196945	270.956	190.46	230.708	142.113	123.277	132.695	73.6926	89.8639	81.7782	chromosome 2	NC_045128.1	13070849	13072384	-	116196945	XP_031382768.1	291	serine acetyltransferase 5	XM_031526908.1	XP_010047600.1 serine acetyltransferase 5	6.2e-151	89.73	P:GO:0006535; F:GO:0009001; C:GO:0005829	P:cysteine biosynthetic process from serine; F:serine O-acetyltransferase activity; C:cytosol	EC:2.3.1.30; EC:2.3; EC:2; EC:2.3.1	Serine O-acetyltransferase; Acyltransferases; Transferases; Acyltransferases	AT5G56760.1	75.16	3e-160	ATSERAT1%3B1,MIK19.23,MIK19_23,SAT-52,SAT5,SERINE ACETYLTRANSFERASE,serine acetyltransferase 1%3B1,SERINE ACETYLTRANSFERASE 5,SERINE ACETYLTRANSFERASE 52	serine acetyltransferase 1%3B1	sp|Q42538|SAT5_ARATH	Serine acetyltransferase 5 OS=Arabidopsis thaliana GN=SAT5 PE=1 SV=1	75.16	310	57	3	2	291	3	312	3e-159	453	310	99.36
LOC116197524	270.653	157.655	214.154	68.0535	57.9792	63.0164	6.03579	6.21473	6.12526	chromosome 2	NC_045128.1	3475200	3477734	-	116197524	XP_031383552.1	404	glyceraldehyde-3-phosphate dehydrogenase A, chloroplastic	XM_031527692.1	XP_010028899.1 glyceraldehyde-3-phosphate dehydrogenase A, chloroplastic	1.5e-211	93.75	P:GO:0006006; F:GO:0004365; F:GO:0050661; F:GO:0051287; C:GO:0009507; C:GO:0048046	P:glucose metabolic process; F:glyceraldehyde-3-phosphate dehydrogenase (NAD+) (phosphorylating) activity; F:NADP binding; F:NAD binding; C:chloroplast; C:apoplast	EC:1.2; EC:1.2.1.59; EC:1.2.1.12; EC:1; EC:1.2.1	Acting on the aldehyde or oxo group of donors; Glyceraldehyde-3-phosphate dehydrogenase (NAD(P)(+)) (phosphorylating); Glyceraldehyde-3-phosphate dehydrogenase (phosphorylating); Oxidoreductases; Acting on the aldehyde or oxo group of donors	AT1G12900.5	87.06	0	F13K23.15,F13K23_15,glyceraldehyde 3-phosphate dehydrogenase A subunit 2	glyceraldehyde 3-phosphate dehydrogenase A subunit 2	sp|P12858|G3PA_PEA	Glyceraldehyde-3-phosphate dehydrogenase A, chloroplastic OS=Pisum sativum GN=GAPA PE=2 SV=2	88.12	404	46	2	3	404	2	405	0	674	404	99.75
LOC116200149	270.497	415.943	343.22	140.45	110.939	125.694	71.6823	80.1237	75.903	chromosome 3	NC_045129.1	106028	107276	+	116200149	XP_031386732.1	157	uncharacterized protein LOC116200149	XM_031530872.1	PNY05734.1cupin domain-containing protein	6e-71	94.28	C:GO:0009507	C:chloroplast			AT4G10300.1	60.38	1e-58	T9A4.16	RmlC-like cupins superfamily protein
LOC116215080	270.333	240.716	255.525	224.562	211.475	218.019	218.532	222.87	220.701	chromosome 7	NC_045133.1	3568860	3571836	-	116215080	XP_031406509.1	356	glutamine synthetase nodule isozyme	XM_031550649.1	XP_021679017.1glutamine synthetase nodule isozyme-like	2e-213	96.84	P:GO:0006542; F:GO:0004356; F:GO:0005524; C:GO:0005737	P:glutamine biosynthetic process; F:glutamate-ammonia ligase activity; F:ATP binding; C:cytoplasm	EC:6.3; EC:6.3.1; EC:6.3.1.2; EC:6	Forming carbon-nitrogen bonds; Forming carbon-nitrogen bonds; Glutamine synthetase; Ligases	AT5G37600.1	89.04	0	ARABIDOPSIS GLUTAMINE SYNTHASE 1%3B1,ARABIDOPSIS THALIANA GLUTAMINE SYNTHASE CLONE R1,ATGLN1%3B1,ATGSR1,GLN1%3B1,GLUTAMINE SYNTHASE 1%3B1,glutamine synthase clone R1,K12B20.50,K12B20_50	hypothetical protein	sp|P32289|GLNA_VIGAC	Glutamine synthetase nodule isozyme OS=Vigna aconitifolia PE=2 SV=1	92.42	356	27	0	1	356	1	356	0	687	356	100
LOC116200266	270.202	338.633	304.418	184.175	173.283	178.729	229.182	215.769	222.476	chromosome 3	NC_045129.1	13208216	13210781	-	116200266	XP_031386957.1	413	probable serine incorporator	XM_031531097.1	XP_009354238.1 probable serine incorporator	2.3e-218	92.44	C:GO:0016021	C:integral component of membrane			AT1G16180.2	87.09	0	T24D18.26,T24D18_26	Serinc-domain containing serine and sphingolipid biosynthesis protein	sp|A7S4N4|SERIC_NEMVE	Probable serine incorporator OS=Nematostella vectensis GN=serinc PE=3 SV=1	32.3	452	259	12	3	413	10	455	4e-57	199	446	97.81
LOC116189106	269.226	233.081	251.154	519.822	429.359	474.591	423.769	443.999	433.884	chromosome 8	NC_045134.1	26105253	26106730	+	116189106	XP_031374499.1	143	40S ribosomal protein S19-3	XM_031518639.1	XP_002284393.1 40S ribosomal protein S19-3	8.1e-76	97.29	P:GO:0000028; P:GO:0006412; F:GO:0003723; F:GO:0003735; C:GO:0022627	P:ribosomal small subunit assembly; P:translation; F:RNA binding; F:structural constituent of ribosome; C:cytosolic small ribosomal subunit			AT5G61170.1	90.14	2e-93	MAF19.23,MAF19_23	Ribosomal protein S19e family protein	sp|Q9FNP8|RS193_ARATH	40S ribosomal protein S19-3 OS=Arabidopsis thaliana GN=RPS19C PE=2 SV=1	90.14	142	14	0	1	142	1	142	1e-92	271	142	99.3
LOC116197317	268.978	218.959	243.969	124.261	126.56	125.41	597.796	490.181	543.989	chromosome 2	NC_045128.1	44028991	44029617	+	116197317	XP_031383272.1	208	21 kDa protein-like	XM_031527412.1	XP_007220475.121 kDa protein	3.8e-83	88.44	P:GO:0043086; F:GO:0004857	P:negative regulation of catalytic activity; F:enzyme inhibitor activity			AT5G62350.1	55.31	1e-67	MMI9.21,MMI9_21	Plant invertase/pectin methylesterase inhibitor superfamily protein	sp|P17407|21KD_DAUCA	21 kDa protein OS=Daucus carota PE=2 SV=1	57.41	162	69	0	46	207	28	189	6e-66	207	162	83.94
LOC116196589	268.552	420.408	344.48	273.621	214.151	243.886	358.024	351.074	354.549	chromosome 2	NC_045128.1	34730775	34731275	-	116196589	XP_031382244.1	166	60S ribosomal protein L12-1	XM_031526384.1	XP_015952393.160S ribosomal protein L12	3.4e-85	99.67	P:GO:0006412; F:GO:0003735; F:GO:0070180; C:GO:0022625	P:translation; F:structural constituent of ribosome; F:large ribosomal subunit rRNA binding; C:cytosolic large ribosomal subunit			AT2G37190.1	91.57	1e-108	T2N18.5,T2N18_5	Ribosomal protein L11 family protein	sp|P50883|RL121_ARATH	60S ribosomal protein L12-1 OS=Arabidopsis thaliana GN=RPL12A PE=2 SV=2	91.57	166	14	0	1	166	1	166	1e-107	311	166	100
LOC116211755	268.422	313.461	290.942	166.569	172.253	169.411	82.7285	131.522	107.125	chromosome 6	NC_045132.1	19886211	19887461	+	116211755	XP_031402125.1	181	universal stress protein A-like protein isoform X1	XM_031546265.1	XP_018825546.1 universal stress protein A-like protein	2.6e-92	81.32					AT1G68300.1	46.91	1e-44	T22E19.7,T22E19_7	Adenine nucleotide alpha hydrolases-like superfamily protein	sp|Q8LGG8|USPAL_ARATH	Universal stress protein A-like protein OS=Arabidopsis thaliana GN=At3g01520 PE=1 SV=2	29.55	176	101	4	13	179	2	163	1e-16	78.2	162	92.57
LOC116205595	266.128	391.181	328.654	198.298	164.192	181.245	158.837	176.51	167.673	chromosome 4	NC_045130.1	34328821	34330992	-	116205595	XP_031394086.1	319	ricin B-like lectin EULS3	XM_031538226.1	XP_010054321.1 extensin isoform X1	1.2e-92	87.04	P:GO:0006508; F:GO:0004180; F:GO:0030246	P:proteolysis; F:carboxypeptidase activity; F:carbohydrate binding	EC:3.4.17.11; EC:3.4; EC:3	Glutamate carboxypeptidase; Acting on peptide bonds (peptidases); Hydrolases	AT2G39050.1	51.86	2e-80	ArathEULS3,Euonymus lectin S3,T7F6.22,T7F6_22	hydroxyproline-rich glycoprotein family protein
LOC116210401	265.609	194.173	229.891	438.701	351.377	395.039	197.852	202.502	200.177	chromosome 6	NC_045132.1	21927711	21929679	-	116210401	XP_031400126.1	285	hypersensitive-induced response protein 1	XM_031544266.1	XP_021685408.1hypersensitive-induced response protein 1 isoform X1	1.1e-152	98.22	F:GO:0043424; C:GO:0005886; C:GO:0009506; C:GO:0009705	F:protein histidine kinase binding; C:plasma membrane; C:plasmodesma; C:plant-type vacuole membrane			AT5G62740.1	87.37	0	ATHIR1,AtHIR4,HIR4,hypersensitive induced reaction 4,HYPERSENSITIVE-INDUCED RESPONSE PROTEIN 1,MQB2.40,MQB2_40	SPFH/Band 7/PHB domain-containing membrane-associated protein family	sp|Q9FM19|HIR1_ARATH	Hypersensitive-induced response protein 1 OS=Arabidopsis thaliana GN=HIR1 PE=1 SV=1	87.37	285	36	0	1	285	1	285	0	520	285	99.65
LOC116199520	265.186	613.277	439.231	115.129	82.0446	98.5868	12.008	16.161	14.0845	chromosome 3	NC_045129.1	2885254	2886115	-	116199520	XP_031385751.1	206	uncharacterized protein DDB_G0271670-like	XM_031529891.1	PSS01932.1E3 ubiquitin-protein like	6.5e-70	71.31					AT5G56550.1	54.37	2e-19	ATOXS3,MKN22.7,MKN22_7,OXIDATIVE STRESS 3	oxidative stress 3
LOC116194485	264.94	209.219	237.079	60.7123	54.6664	57.6894	32.5407	32.1532	32.3469	chromosome 2	NC_045128.1	32732659	32734530	-	116194485	XP_031379151.1	276	chlorophyll a-b binding protein CP29.3, chloroplastic	XM_031523291.1	XP_010067525.1 chlorophyll a-b binding protein CP29.3, chloroplastic	3.4e-147	88.61	P:GO:0009416; P:GO:0009768; P:GO:0018298; F:GO:0016168; F:GO:0046872; C:GO:0009522; C:GO:0009523; C:GO:0009535; C:GO:0009941; C:GO:0010287; C:GO:0016021	P:response to light stimulus; P:photosynthesis, light harvesting in photosystem I; P:protein-chromophore linkage; F:chlorophyll binding; F:metal ion binding; C:photosystem I; C:photosystem II; C:chloroplast thylakoid membrane; C:chloroplast envelope; C:plastoglobule; C:integral component of membrane			AT2G40100.1	76.78	6e-152	F27I1.2,F27I1_2,light harvesting complex photosystem II	light harvesting complex photosystem II	sp|Q9S7W1|CB4C_ARATH	Chlorophyll a-b binding protein CP29.3, chloroplastic OS=Arabidopsis thaliana GN=LHCB4.3 PE=2 SV=1	76.78	267	61	1	11	276	10	276	6e-151	430	267	96.74
LOC116199390	264.337	305.693	285.015	156.265	158.651	157.458	358.871	395.61	377.24	chromosome 3	NC_045129.1	39872313	39875826	-	116199390	XP_031385585.1	505	trans-cinnamate 4-monooxygenase isoform X1	XM_031529725.1	XP_021909902.1trans-cinnamate 4-monooxygenase	1.3e-294	96.65	P:GO:0009808; F:GO:0005506; F:GO:0016710; F:GO:0020037; C:GO:0016021	P:lignin metabolic process; F:iron ion binding; F:trans-cinnamate 4-monooxygenase activity; F:heme binding; C:integral component of membrane	EC:1.14.14.91; EC:1; EC:1.14; EC:1.14.13	Trans-cinnamate 4-monooxygenase; Oxidoreductases; Acting on paired donors, with incorporation or reduction of molecular oxygen. The oxygen incorporated need not be derived from O(2); Acting on paired donors, with incorporation or reduction of molecular oxygen. The oxygen incorporated need not be derived from O(2)	AT2G30490.1	85.52	0	ATC4H,CINNAMATE 4-HYDROXYLASE,cinnamate-4-hydroxylase,CINNAMATE-4-HYDROXYLASE,CYP73A5,REDUCED EPRDERMAL FLUORESCENCE 3,REF3,T6B20.16,T6B20_16	cinnamate-4-hydroxylase	sp|P48522|TCMO_CATRO	Trans-cinnamate 4-monooxygenase OS=Catharanthus roseus GN=CYP73A4 PE=2 SV=1	90.89	505	46	0	1	505	1	505	0	936	505	100
LOC116189426	264.249	183.67	223.959	83.525	62.6881	73.1065	26.1596	26.8954	26.5275	chromosome 1	NC_045127.1	43102727	43104160	-	116189426	XP_031374946.1	477	hydroquinone glucosyltransferase	XM_031519086.1	XP_010053796.1 hydroquinone glucosyltransferase	7.7e-276	83.77	P:GO:0009718; F:GO:0047213	P:anthocyanin-containing compound biosynthetic process; F:anthocyanidin 3-O-glucosyltransferase activity	EC:2.4; EC:2; EC:2.4.1.115; EC:2.4.1	Glycosyltransferases; Transferases; Anthocyanidin 3-O-glucosyltransferase; Glycosyltransferases	AT4G01070.1	62.84	0	F2N1.15,F2N1_15,UDP-GLUCOSE-DEPENDENT GLUCOSYLTRANSFERASE 72 B1,UGT72B1	UDP-Glycosyltransferase superfamily protein	sp|Q9AR73|HQGT_RAUSE	Hydroquinone glucosyltransferase OS=Rauvolfia serpentina GN=AS PE=1 SV=1	65.44	463	158	2	10	472	6	466	0	651	461	98.09
LOC116213122	264.188	297.067	280.627	283.01	248.038	265.524	441.215	390.151	415.683	chromosome 7	NC_045133.1	26156137	26158903	+	116213122	XP_031403808.1	699	heat shock cognate protein 80	XM_031547948.1	XP_007020406.1 heat shock cognate protein 80	0	98.68	P:GO:0006457; P:GO:0034605; P:GO:0050821; F:GO:0005524; F:GO:0051082; C:GO:0005829; C:GO:0005886; C:GO:0032991; C:GO:0048471	P:protein folding; P:cellular response to heat; P:protein stabilization; F:ATP binding; F:unfolded protein binding; C:cytosol; C:plasma membrane; C:protein-containing complex; C:perinuclear region of cytoplasm			AT5G56000.1	91	0	AtHsp90.4,HEAT SHOCK PROTEIN 81.4,HEAT SHOCK PROTEIN 90.4,MDA7.4,MDA7_4	HEAT SHOCK PROTEIN 81.4	sp|P36181|HSP80_SOLLC	Heat shock cognate protein 80 OS=Solanum lycopersicum GN=HSC80 PE=2 SV=1	92.7	699	51	0	1	699	1	699	0	1220	699	100
LOC116192596	264.078	286.972	275.525	124.423	93.3438	108.883	12.852	10.6845	11.7683	chromosome 1	NC_045127.1	9414257	9415926	-	116192596	XP_031377044.1	194	LIM domain-containing protein WLIM1-like	XM_031521184.1	RVX22490.1LIM domain-containing protein WLIM1	3.3e-114	92.23	P:GO:0051017; F:GO:0046872; F:GO:0051015; C:GO:0005886; C:GO:0015629	P:actin filament bundle assembly; F:metal ion binding; F:actin filament binding; C:plasma membrane; C:actin cytoskeleton			AT1G10200.1	86.44	3e-113	AtWLIM1,F14N23.8,F14N23_8	GATA type zinc finger transcription factor family protein	sp|Q94JX5|WLIM1_ARATH	LIM domain-containing protein WLIM1 OS=Arabidopsis thaliana GN=WLIM1 PE=1 SV=1	86.44	177	23	1	1	176	1	177	3e-112	325	177	93.16
LOC116201594	263.52	359.379	311.45	124.412	107.081	115.746	137.662	136.049	136.856	chromosome 3	NC_045129.1	34141504	34143110	+	116201594	XP_031388739.1	210	uncharacterized protein LOC116201594	XM_031532879.1	OWM73408.1hypothetical protein CDL15_Pgr026507	1.2e-115	79.78	C:GO:0005773	C:vacuole			AT5G19860.1	62.91	2e-63	T29J13.3	transmembrane protein%2C putative (Protein of unknown function%2C DUF538)
LOC116215063	263.033	420.754	341.894	221.487	200.038	210.762	198.758	210.342	204.55	chromosome 7	NC_045133.1	27614902	27616197	-	116215063	XP_031406494.1	355	NAC domain-containing protein 72	XM_031550634.1	XP_021287732.1 NAC domain-containing protein 72-like	7e-172	74.99	P:GO:0006355; F:GO:0003677	P:regulation of transcription, DNA-templated; F:DNA binding			AT4G27410.2	70.11	4e-126	ANAC072,Arabidopsis NAC domain containing protein 72,AtRD26,F27G19.10,F27G19_10,RESPONSIVE TO DESICCATION 26	NAC (No Apical Meristem) domain transcriptional regulator superfamily protein	sp|Q93VY3|NAC72_ARATH	NAC domain-containing protein 72 OS=Arabidopsis thaliana GN=NAC072 PE=2 SV=1	70.11	261	52	3	1	257	1	239	4e-125	368	239	80.47
LOC116213351	262.994	683.598	473.296	166.551	140.435	153.493	87.8853	118.746	103.316	chromosome 7	NC_045133.1	27663817	27665046	-	116213351	XP_031404099.1	254	stem-specific protein TSJT1-like	XM_031548239.1	XP_010060536.1 stem-specific protein TSJT1	8.3e-126	90.14					AT4G27450.1	83.87	3e-157	F27G19.50,F27G19_50	aluminum induced protein with YGL and LRDR motifs	sp|P24805|TSJT1_TOBAC	Stem-specific protein TSJT1 OS=Nicotiana tabacum GN=TSJT1 PE=2 SV=1	38	150	91	2	1	150	1	148	3e-29	113	148	99.33
LOC116214056	262.69	341.122	301.906	335.036	240.325	287.68	234.861	284.835	259.848	chromosome 7	NC_045133.1	23515734	23517155	+	116214056	XP_031405158.1	394	3-oxo-Delta(4,5)-steroid 5-beta-reductase	XM_031549298.1	XP_010059860.1 3-oxo-Delta(4,5)-steroid 5-beta-reductase	4e-242	88.66	F:GO:0003824	F:catalytic activity			AT4G24220.1	72.52	0	5-steroid-5[beta]-reductase,5[beta]-StR,AWI31,Delta4,T22A6.50,T22A6_50,VEIN PATTERNING 1	NAD(P)-binding Rossmann-fold superfamily protein	sp|Q9STX2|VEP1_ARATH	3-oxo-Delta(4,5)-steroid 5-beta-reductase OS=Arabidopsis thaliana GN=VEP1 PE=1 SV=1	72.52	393	102	3	1	392	1	388	0	613	388	100
LOC116201106	262.085	52.2938	157.189	957.418	535.035	746.226	706.174	432.666	569.42	chromosome 3	NC_045129.1	5929649	5930697	+	116201106	XP_031388075.1	268	basic endochitinase-like	XM_031532215.1	XP_010033561.1 basic endochitinase	3.3e-159	91.21	P:GO:0005975; P:GO:0006032; P:GO:0016998; P:GO:0050832; F:GO:0004568; F:GO:0008061	P:carbohydrate metabolic process; P:chitin catabolic process; P:cell wall macromolecule catabolic process; P:defense response to fungus; F:chitinase activity; F:chitin binding	EC:3.2; EC:3; EC:3.2.1.14; EC:3.2.1	Glycosylases; Hydrolases; Chitinase; Glycosylases	AT3G12500.1	73.14	1e-130	ATHCHIB,B-CHI,basic chitinase,CHI-B,PATHOGENESIS-RELATED 3,PR-3,PR3	basic chitinase	sp|Q9FRV1|CHIA_SECCE	Basic endochitinase A OS=Secale cereale GN=rsca PE=1 SV=1	75	244	61	0	25	268	78	321	1e-137	397	244	76.01
LOC116192591	261.667	332.078	296.872	360.985	472.605	416.795	83.5434	85.4392	84.4913	chromosome 1	NC_045127.1	3451774	3452442	+	116192591	XP_031377034.1	222	ethylene-responsive transcription factor 4-like	XM_031521174.1	XP_010062850.1 ethylene-responsive transcription factor 4-like	1.1e-136	65.69	P:GO:0006355; F:GO:0003677; F:GO:0003700; C:GO:0005634	P:regulation of transcription, DNA-templated; F:DNA binding; F:DNA-binding transcription factor activity; C:nucleus			AT3G15210.1	51.81	4e-42	ATERF-4,ATERF4,ethylene responsive element binding factor 4,ETHYLENE RESPONSIVE ELEMENT BINDING FACTOR 4,RAP2.5,RELATED TO AP2 5	ethylene responsive element binding factor 4	sp|O80340|ERF78_ARATH	Ethylene-responsive transcription factor 4 OS=Arabidopsis thaliana GN=ERF4 PE=1 SV=1	51.81	166	54	5	1	157	4	152	3e-41	145	149	67.12
LOC116198512	261.462	427.269	344.365	93.8924	72.0053	82.9488	70.6616	61.18	65.9208	chromosome 3	NC_045129.1	38509733	38510044	-	116198512	XP_031384541.1	103	histone H4	XM_031528681.1	ACG30677.1histone H4	1.6e-41	95.54	P:GO:0006334; P:GO:0006352; F:GO:0003677; F:GO:0046982; C:GO:0000786; C:GO:0005634	P:nucleosome assembly; P:DNA-templated transcription, initiation; F:DNA binding; F:protein heterodimerization activity; C:nucleosome; C:nucleus			AT5G59970.2	100	1e-66	MMN10.3	Histone superfamily protein	sp|P0CG89|H4_SOYBN	Histone H4 OS=Glycine max PE=3 SV=1	100	103	0	0	1	103	1	103	1e-65	199	103	100
LOC116197691	261.078	323.815	292.447	362.04	243.372	302.706	295.779	307.558	301.668	chromosome 2	NC_045128.1	8836519	8839508	+	116197691	XP_031383758.1	399	probable protein phosphatase 2C 27	XM_031527898.1	XP_002532504.1probable protein phosphatase 2C 27	2.9e-161	79.82	P:GO:0006470; F:GO:0046872; F:GO:0106306; F:GO:0106307	P:protein dephosphorylation; F:metal ion binding; F:protein serine phosphatase activity; F:protein threonine phosphatase activity	EC:3.1.3.16; EC:3.1; EC:3; EC:3.1.3	Protein-serine/threonine phosphatase; Acting on ester bonds; Hydrolases; Acting on ester bonds	AT2G25620.2	50.5	3e-128	AtDBP1,DNA-binding protein phosphatase 1	DNA-binding protein phosphatase 1	sp|Q69QZ0|P2C27_ORYSJ	Probable protein phosphatase 2C 27 OS=Oryza sativa subsp. japonica GN=Os02g0799000 PE=2 SV=1	68.47	333	103	2	68	399	22	353	4e-165	474	332	93.79
LOC116198272	260.626	460.577	360.601	3.50628	11.8047	7.65549	13.2693	22.9763	18.1228										XR_004155215.1	EOY10677.1Vacuolar ATP synthase catalytic subunit-related / V-ATPase-related / vacuolar proton pump-related	1.4e-21	83.1	C:GO:0005773; C:GO:0016021	C:vacuole; C:integral component of membrane
LOC116210699	260.554	373.976	317.265	324.237	257.426	290.832	432.753	414.479	423.616	chromosome 6	NC_045132.1	22571438	22572687	+	116210699	XP_031400549.1	71	DNA-directed RNA polymerases II, IV and V subunit 10	XM_031544689.1	WP_095374880.1DNA-directed RNA polymerase subunit N	1.6e-34	96.19	P:GO:0006360; P:GO:0006366; P:GO:0042797; F:GO:0003677; F:GO:0003899; F:GO:0008270; C:GO:0005665; C:GO:0005666; C:GO:0005736	P:transcription by RNA polymerase I; P:transcription by RNA polymerase II; P:tRNA transcription by RNA polymerase III; F:DNA binding; F:DNA-directed 5'-3' RNA polymerase activity; F:zinc ion binding; C:RNA polymerase II, core complex; C:RNA polymerase III complex; C:RNA polymerase I complex	EC:2.7; EC:2; EC:2.7.7; EC:2.7.7.6	Transferring phosphorus-containing groups; Transferases; Transferring phosphorus-containing groups; DNA-directed RNA polymerase	AT1G11475.1	94.37	8e-44	NRPD10,NRPE10,T23J18.30	RNA polymerases N / 8 kDa subunit	sp|Q8LFJ6|NRPBA_ARATH	DNA-directed RNA polymerases II, IV and V subunit 10 OS=Arabidopsis thaliana GN=NRPB10 PE=1 SV=1	94.37	71	4	0	1	71	1	71	7e-43	139	71	100
LOC116196449	259.562	338.345	298.954	204.709	245.186	224.947	152.539	136.852	144.695	chromosome 2	NC_045128.1	39886713	39887573	+	116196449	XP_031382034.1	286	probable calcium-binding protein CML35	XM_031526174.1	XP_024181636.1probable calcium-binding protein CML36	2e-125	69.47	F:GO:0005509	F:calcium ion binding			AT2G41410.1	49.3	9e-44	F13H10.4,F13H10_4	Calcium-binding EF-hand family protein	sp|P30188|CML35_ARATH	Probable calcium-binding protein CML35 OS=Arabidopsis thaliana GN=CML35 PE=2 SV=2	49.3	215	96	8	73	282	1	207	8e-43	151	207	95.83
LOC116199716	259.28	245.486	252.383	77.2878	161.752	119.52	112.388	79.1542	95.7711	chromosome 3	NC_045129.1	8352703	8353677	-	116199716	XP_031386040.1	324	mitochondrial uncoupling protein 5-like	XM_031530180.1	PON84768.1Mitochondrial brown fat uncoupling protein	3e-175	89.49	P:GO:0006839; P:GO:0015709; P:GO:0035435; P:GO:0071422; P:GO:0071423; P:GO:1902356; P:GO:1902358; P:GO:1902600; F:GO:0015116; F:GO:0015117; F:GO:0015131; F:GO:0015140; F:GO:0015141; F:GO:0015297; F:GO:0017077; C:GO:0016021; C:GO:0031966	P:mitochondrial transport; P:thiosulfate transport; P:phosphate ion transmembrane transport; P:succinate transmembrane transport; P:malate transmembrane transport; P:oxaloacetate(2-) transmembrane transport; P:sulfate transmembrane transport; P:proton transmembrane transport; F:sulfate transmembrane transporter activity; F:thiosulfate transmembrane transporter activity; F:oxaloacetate transmembra…	EC:7	Translocases	AT4G24570.1	71.6	5e-164	dicarboxylate carrier 2,F22K18.230,F22K18_230	dicarboxylate carrier 2	sp|Q9SB52|PUMP4_ARATH	Mitochondrial uncoupling protein 4 OS=Arabidopsis thaliana GN=PUMP4 PE=2 SV=1	71.6	324	81	3	1	324	1	313	4e-163	464	313	100
LOC116201426	259.248	550.228	404.738	168.768	164.231	166.5	59.3692	101.258	80.3136	chromosome 1	NC_045127.1	52224621	52225998	-	116201426	XP_031388544.1	231	universal stress protein A-like protein isoform X3	XM_031532670.1	XP_007206031.1universal stress protein A-like protein isoform X2	6.9e-74	83.26					AT3G62550.1	50.94	4e-52	NA	Adenine nucleotide alpha hydrolases-like superfamily protein	sp|Q8LGG8|USPAL_ARATH	Universal stress protein A-like protein OS=Arabidopsis thaliana GN=At3g01520 PE=1 SV=2	29.14	175	90	5	74	229	4	163	3e-13	68.9	160	91.43
LOC116197060	259.229	480.98	370.105	54.4392	70.5179	62.4785	150.591	241.531	196.061	chromosome 2	NC_045128.1	3198713	3200391	+	116197060	XP_031382924.1	193	CASP-like protein 1F2	XM_031527064.1	XP_010028955.2 CASP-like protein 1F2	2.4e-86	69.23	F:GO:0051539; C:GO:0005886; C:GO:0016021	F:4 iron, 4 sulfur cluster binding; C:plasma membrane; C:integral component of membrane			AT4G25040.1	37.75	3e-25	CASP-like protein 1F1,CASPL1F1,F24A6.5	Uncharacterized protein family (UPF0497)	sp|B9RH17|CSPLA_RICCO	CASP-like protein 1F2 OS=Ricinus communis GN=RCOM_1446020 PE=2 SV=1	56.71	164	70	1	25	187	25	188	6e-57	184	164	81.59
LOC116213798	258.239	337.886	298.062	236.748	134.151	185.45	58.4062	66.0935	62.2499	chromosome 7	NC_045133.1	734168	734939	-	116213798	XP_031404733.1	218	heme-binding protein 2-like	XM_031548873.1	ABQ41951.1SOUL-like protein	2.5e-108	86.71					AT1G17100.1	39.46	1e-41	AtHBP1,F20D23.21,F20D23_21,haem-binding protein 1	SOUL heme-binding family protein	sp|Q9Y5Z4|HEBP2_HUMAN	Heme-binding protein 2 OS=Homo sapiens GN=HEBP2 PE=1 SV=1	30.67	163	107	3	41	203	38	194	2e-18	84	157	76.59
LOC116209324	258.059	390.185	324.122	234.359	237.154	235.757	317.289	325.795	321.542	chromosome 5	NC_045131.1	8365154	8366192	-	116209324	XP_031398788.1	223	glutathione S-transferase U8-like	XM_031542928.1	GAV65461.1GST_C domain-containing protein/GST_N_3 domain-containing protein	1.1e-127	81.3	P:GO:0006749; F:GO:0004364; C:GO:0005737	P:glutathione metabolic process; F:glutathione transferase activity; C:cytoplasm	EC:2.5.1; EC:2.5.1.18; EC:2.5; EC:2	Transferring alkyl or aryl groups, other than methyl groups; Glutathione transferase; Transferring alkyl or aryl groups, other than methyl groups; Transferases	AT3G09270.1	55.35	8e-84	ATGSTU8,glutathione S-transferase TAU 8	glutathione S-transferase TAU 8	sp|Q9SR36|GSTU8_ARATH	Glutathione S-transferase U8 OS=Arabidopsis thaliana GN=GSTU8 PE=2 SV=1	55.35	215	95	1	4	217	5	219	8e-83	253	215	95.98
LOC116211969	257.996	280.136	269.066	81.9256	75.1727	78.5491	24.3953	23.9011	24.1482	chromosome 6	NC_045132.1	5700914	5703649	-	116211969	XP_031402389.1	511	cytochrome P450 84A1-like	XM_031546529.1	ACU45738.1ferulate 5-hydroxylase	4.6e-292	89.5	P:GO:0009809; F:GO:0004497; F:GO:0005506; F:GO:0016705; F:GO:0020037; C:GO:0016021	P:lignin biosynthetic process; F:monooxygenase activity; F:iron ion binding; F:oxidoreductase activity, acting on paired donors, with incorporation or reduction of molecular oxygen; F:heme binding; C:integral component of membrane	EC:1; EC:1.14	Oxidoreductases; Acting on paired donors, with incorporation or reduction of molecular oxygen. The oxygen incorporated need not be derived from O(2)	AT4G36220.1	76.86	0	CYP84A1,CYTOCHROME P450 84A1,F23E13.110,F23E13_110,FERULATE-5-HYDROXYLASE,ferulic acid 5-hydroxylase 1	ferulic acid 5-hydroxylase 1	sp|Q42600|C84A1_ARATH	Cytochrome P450 84A1 OS=Arabidopsis thaliana GN=CYP84A1 PE=1 SV=1	76.86	471	101	2	47	509	48	518	0	761	471	90.58
LOC116212612	256.968	322.295	289.632	418.269	364.761	391.515	306.075	327.815	316.945	chromosome 7	NC_045133.1	22117458	22118810	+	116212612	XP_031403090.1	112	60S ribosomal protein L30-like	XM_031547230.1	XP_015939091.160S ribosomal protein L30	7e-57	98.75	F:GO:0003723; F:GO:0003735; C:GO:0022625	F:RNA binding; F:structural constituent of ribosome; C:cytosolic large ribosomal subunit			AT1G36240.1	86.61	2e-68	F15C21.6,F15C21_6	Ribosomal protein L7Ae/L30e/S12e/Gadd45 family protein;start_range=.,13614890	sp|O49884|RL30_LUPLU	60S ribosomal protein L30 OS=Lupinus luteus GN=RPL30 PE=3 SV=1	95.54	112	5	0	1	112	1	112	6e-74	221	112	100
LOC116209681	256.142	416.39	336.266	315.815	258.838	287.327	291.49	328.869	310.18	chromosome 1	NC_045127.1	52443141	52444468	-	116209681	XP_031399274.1	187	60S ribosomal protein L18-2-like	XM_031543414.1	XP_021643435.160S ribosomal protein L18-2	1.6e-96	98.18	P:GO:0006412; F:GO:0003723; F:GO:0003735; C:GO:0016021; C:GO:0022625	P:translation; F:RNA binding; F:structural constituent of ribosome; C:integral component of membrane; C:cytosolic large ribosomal subunit			AT5G27850.1	86.63	2e-118	F14I23.10,F14I23_10	Ribosomal protein L18e/L15 superfamily protein	sp|Q940B0|RL183_ARATH	60S ribosomal protein L18-3 OS=Arabidopsis thaliana GN=RPL18C PE=2 SV=1	86.63	187	25	0	1	187	1	187	2e-117	337	187	100
LOC116188922	254.971	474.395	364.683	291.862	212.744	252.303	241.153	243.575	242.364	chromosome 8	NC_045134.1	1883909	1884022	+	116188922	XP_031374232.1	37	dolichyl-diphosphooligosaccharide--protein glycosyltransferase subunit 4A	XM_031518372.1	ONM59730.1Dolichyl-diphosphooligosaccharide--protein glycosyltransferase subunit 4B	7.3e-25	95.84	F:GO:0016740; C:GO:0005789; C:GO:0016021	F:transferase activity; C:endoplasmic reticulum membrane; C:integral component of membrane	EC:2	Transferases	AT3G09455.2	91.43	6e-17	NA	dolichyl-diphosphooligosaccharide-protein glycosyltransferase subunit	sp|C7J4U3|OST4A_ORYSJ	Dolichyl-diphosphooligosaccharide--protein glycosyltransferase subunit 4A OS=Oryza sativa subsp. japonica GN=OST4A PE=3 SV=1	97.3	37	1	0	1	37	1	37	2e-18	74.3	37	100
LOC116214087	254.761	465.977	360.369	149.727	128.349	139.038	71.6913	87.2285	79.4599	chromosome 7	NC_045133.1	4373682	4377593	-	116214087	XP_031405220.1	271	ribonuclease 2	XM_031549360.1	XP_018717341.1 ribonuclease 2 isoform X2	3.7e-151	83.16	P:GO:0006401; P:GO:0090502; F:GO:0000166; F:GO:0003723; F:GO:0016829; F:GO:0033897; C:GO:0005576; C:GO:0016020	P:RNA catabolic process; P:RNA phosphodiester bond hydrolysis, endonucleolytic; F:nucleotide binding; F:RNA binding; F:lyase activity; F:ribonuclease T2 activity; C:extracellular region; C:membrane	EC:3.1.31; EC:3.1; EC:3; EC:4; EC:3.1.27; EC:4.6.1.19	Acting on ester bonds; Acting on ester bonds; Hydrolases; Lyases; Acting on ester bonds; Ribonuclease T(2)	AT2G39780.1	63.53	6e-118	ribonuclease 2,T5I7.8,T5I7_8	ribonuclease 2	sp|P42814|RNS2_ARATH	Ribonuclease 2 OS=Arabidopsis thaliana GN=RNS2 PE=2 SV=1	63.53	255	87	3	12	262	2	254	6e-117	343	253	97.68
LOC116208068	253.884	273.947	263.916	327.027	293.099	310.063	387.07	394.438	390.754	chromosome 5	NC_045131.1	1499580	1501830	-	116208068	XP_031397143.1	406	60S ribosomal protein L4	XM_031541283.1	XP_010037925.1 60S ribosomal protein L4	1.6e-221	95.56	P:GO:0006412; F:GO:0003723; F:GO:0003735; C:GO:0022625	P:translation; F:RNA binding; F:structural constituent of ribosome; C:cytosolic large ribosomal subunit			AT3G09630.1	83.74	0	NA	Ribosomal protein L4/L1 family	sp|Q9SF40|RL4A_ARATH	60S ribosomal protein L4-1 OS=Arabidopsis thaliana GN=RPL4A PE=2 SV=1	83.74	406	66	0	1	406	1	406	0	702	406	100
LOC116202463	253.738	307.74	280.739	75.2897	60.578	67.9339	7.36971	10.7165	9.04311	chromosome 4	NC_045130.1	33223400	33225644	+	116202463	XP_031389893.1	407	magnesium-protoporphyrin IX monomethyl ester	XM_031534033.1	XP_010055439.1 magnesium-protoporphyrin IX monomethyl ester [oxidative] cyclase, chloroplastic	1.1e-248	92.88	P:GO:0015979; P:GO:0015995; F:GO:0046872; F:GO:0048529; C:GO:0009535	P:photosynthesis; P:chlorophyll biosynthetic process; F:metal ion binding; F:magnesium-protoporphyrin IX monomethyl ester (oxidative) cyclase activity; C:chloroplast thylakoid membrane	EC:1.14.13.81; EC:1; EC:1.14; EC:1.14.13	Magnesium-protoporphyrin IX monomethyl ester (oxidative) cyclase; Oxidoreductases; Acting on paired donors, with incorporation or reduction of molecular oxygen. The oxygen incorporated need not be derived from O(2); Acting on paired donors, with incorporation or reduction of molecular oxygen. The oxygen incorporated need not be derived from O(2)	AT3G56940.1	82.44	0	ACSF,CHL27,COPPER RESPONSE DEFECT 1,T8M16.1	dicarboxylate diiron protein%2C putative (Crd1)	sp|Q945B7|CRD1_EUPES	Magnesium-protoporphyrin IX monomethyl ester [oxidative] cyclase, chloroplastic OS=Euphorbia esula GN=CRD1 PE=3 SV=1	85.89	411	48	3	1	407	1	405	0	717	405	100
LOC116201357	253.169	364.698	308.933	224.504	201.607	213.055	236.28	248.268	242.274	chromosome 1	NC_045127.1	46142640	46145206	+	116201357	XP_031388439.1	202	ras-related protein RABD2c	XM_031532579.1	XP_010055432.1 GTP-binding protein YPTM2	1.1e-109	97.78	F:GO:0003924; F:GO:0005525	F:GTPase activity; F:GTP binding	EC:3.6.1; EC:3.6; EC:3; EC:3.6.1.15	Acting on acid anhydrides; Acting on acid anhydrides; Hydrolases; Nucleoside-triphosphate phosphatase	AT4G17530.1	90.1	7e-138	ATRAB1C,ATRABD2C,DL4800C,FCAALL.87,RAB GTPase homolog 1C	RAB GTPase homolog 1C	sp|Q9SEH3|RAD2C_ARATH	Ras-related protein RABD2c OS=Arabidopsis thaliana GN=RABD2C PE=2 SV=1	90.1	202	20	0	1	202	1	202	7e-137	388	202	100
LOC116213400	253.053	359.189	306.121	72.7545	62.9006	67.8276	25.9188	25.006	25.4624	chromosome 7	NC_045133.1	23931384	23932398	-	116213400	XP_031404159.1	266	probable strigolactone esterase DAD2	XM_031548299.1	XP_010060150.1 probable strigolactone esterase DAD2	1.7e-149	93.65	P:GO:0010223; P:GO:1901601; F:GO:0016787	P:secondary shoot formation; P:strigolactone biosynthetic process; F:hydrolase activity	EC:3	Hydrolases	AT3G03990.1	82.2	3e-159	D14,DWARF 14,T11I18.10,T11I18_10	alpha/beta-Hydrolases superfamily protein	sp|J9U5U9|DAD2_PETHY	Probable strigolactone esterase DAD2 OS=Petunia hybrida GN=DAD2 PE=1 SV=1	82.64	265	46	0	1	265	1	265	1e-158	449	265	99.25
LOC116194068	252.916	324.177	288.547	313.937	255.143	284.54	301.547	324.585	313.066	chromosome 2	NC_045128.1	33344697	33346055	-	116194068	XP_031378642.1	128	40S ribosomal protein S26-3-like	XM_031522782.1	XP_022923523.140S ribosomal protein S26-3-like	2.2e-67	94.33	P:GO:0006412; F:GO:0003729; F:GO:0003735; C:GO:0022627	P:translation; F:mRNA binding; F:structural constituent of ribosome; C:cytosolic small ribosomal subunit			AT3G56340.1	84.48	8e-67	T5P19.4	Ribosomal protein S26e family protein	sp|Q9LYK9|RS263_ARATH	40S ribosomal protein S26-3 OS=Arabidopsis thaliana GN=RPS26C PE=2 SV=1	84.48	116	18	0	1	116	1	116	8e-66	202	116	89.23
LOC116196764	252.827	320.579	286.703	204.724	181.894	193.309	118.421	120.829	119.625	chromosome 2	NC_045128.1	2213426	2215756	-	116196764	XP_031382505.1	181	ADP-ribosylation factor-like	XM_031526645.1	XP_010524305.1 ADP-ribosylation factor-like	4.9e-99	99.38	P:GO:0006808; P:GO:0006886; P:GO:0016192; P:GO:0050790; F:GO:0005525; F:GO:0016787; F:GO:0030234; C:GO:0009507	P:regulation of nitrogen utilization; P:intracellular protein transport; P:vesicle-mediated transport; P:regulation of catalytic activity; F:GTP binding; F:hydrolase activity; F:enzyme regulator activity; C:chloroplast	EC:3	Hydrolases	AT1G10630.2	98.34	3e-132	ADP-ribosylation factor A1F,ATARFA1F,F20B24.7,F20B24_7	ADP-ribosylation factor A1F	sp|O48920|ARF_VIGUN	ADP-ribosylation factor OS=Vigna unguiculata GN=ARF PE=2 SV=3	98.34	181	3	0	1	181	1	181	3e-131	372	181	100
LOC116203516	252.658	223.525	238.091	144.221	120.01	132.115	17.1938	24.8347	21.0143	chromosome 4	NC_045130.1	17682507	17684098	+	116203516	XP_031391125.1	322	protein IRX15-LIKE-like	XM_031535265.1	XP_023885851.1protein IRX15-LIKE-like	5.4e-164	72.89	P:GO:0009834; P:GO:0045492; C:GO:0000139	P:plant-type secondary cell wall biogenesis; P:xylan biosynthetic process; C:Golgi membrane			AT5G67210.1	49.22	7e-102	IRX15-LIKE,K21H1.17,K21H1_17	IRREGULAR XYLEM protein (DUF579)	sp|Q9FH92|IX15L_ARATH	Protein IRX15-LIKE OS=Arabidopsis thaliana GN=IRX15-L PE=2 SV=1	49.22	321	131	9	1	307	1	303	7e-101	306	303	95.58
LOC116208565	252.213	434.592	343.402	155.193	166.939	161.066	240.549	228.37	234.459	chromosome 5	NC_045131.1	1694596	1696028	+	116208565	XP_031397935.1	139	actin-depolymerizing factor 2 isoform X2	XM_031542074.1	XP_021621098.1actin-depolymerizing factor 2-like isoform X1	1.1e-71	98.36	P:GO:0030042; F:GO:0051015; C:GO:0005737; C:GO:0015629	P:actin filament depolymerization; F:actin filament binding; C:cytoplasm; C:actin cytoskeleton			AT3G46010.1	87.05	2e-89	actin depolymerizing factor 1,atadf,ATADF1	actin depolymerizing factor 1	sp|Q9FVI1|ADF2_PETHY	Actin-depolymerizing factor 2 OS=Petunia hybrida GN=ADF2 PE=2 SV=1	89.21	139	15	0	1	139	1	139	2e-90	266	139	97.2
LOC116213761	251.735	494.88	373.308	132.689	96.5345	114.612	239.943	251.828	245.886	chromosome 7	NC_045133.1	25243041	25243235	+	116213761	XP_031404674.1	64	mitochondrial import receptor subunit TOM7-1-like	XM_031548814.1	OMO80594.1Mitochondrial import receptor subunit TOM7	1.2e-26	84.93	P:GO:0030150; C:GO:0005742; C:GO:0016021	P:protein import into mitochondrial matrix; C:mitochondrial outer membrane translocase complex; C:integral component of membrane			AT5G41685.1	65.38	1e-21	NA	Mitochondrial outer membrane translocase complex%2C subunit Tom7	sp|Q9ASY8|TOM71_ARATH	Mitochondrial import receptor subunit TOM7-1 OS=Arabidopsis thaliana GN=TOM7-1 PE=1 SV=1	65.38	52	18	0	13	64	24	75	1e-20	82.4	52	69.33
LOC116207401	251.661	348.006	299.833	124.972	109.365	117.168	83.6569	110.116	96.8864	chromosome 5	NC_045131.1	7626232	7628433	-	116207401	XP_031396179.1	236	proactivator polypeptide-like 1	XM_031540319.1	XP_021291406.1proactivator polypeptide-like 1 isoform X2	1.6e-126	73.08	P:GO:0006508; P:GO:0006629; F:GO:0004190; C:GO:0005615	P:proteolysis; P:lipid metabolic process; F:aspartic-type endopeptidase activity; C:extracellular space	EC:3.4.99; EC:3.4.23.1; EC:3.4.23; EC:3.4.23.32; EC:3.4.23.43; EC:3.4.23.20; EC:3.4.23.25; EC:3.4.23.36; EC:3.4.23.4; EC:3.4.23.35; EC:3.4.23.5; EC:3.4.23.34; EC:3.4.23.15; EC:3.4; EC:3	Acting on peptide bonds (peptidases); Pepsin A; Acting on peptide bonds (peptidases); Scytalidopepsin B; Prepilin peptidase; Penicillopepsin; Saccharopepsin; Signal peptidase II; Chymosin; Barrierpepsin; Cathepsin D; Cathepsin E; Renin; Acting on peptide bonds (peptidases); Hydrolases	AT3G51730.1	44.29	4e-54	NA	saposin B domain-containing protein	sp|Q8C1C1|SAPL1_MOUSE	Proactivator polypeptide-like 1 OS=Mus musculus GN=Psapl1 PE=1 SV=2	29.65	172	101	5	63	218	308	475	4e-13	71.6	168	32.18
LOC116201329	251.373	272.376	261.875	441.18	411.636	426.408	317.189	373.113	345.151	chromosome 3	NC_045129.1	39554497	39556675	-	116201329	XP_031388396.1	323	cinnamoyl-CoA reductase 1-like	XM_031532536.1	XP_018819193.1 cinnamoyl-CoA reductase 1	6.5e-185	92.36	F:GO:0045552; C:GO:0005829	F:dihydrokaempferol 4-reductase activity; C:cytosol	EC:1.1.1.219; EC:1.1; EC:1; EC:1.1.1	Dihydroflavanol 4-reductase; Acting on the CH-OH group of donors; Oxidoreductases; Acting on the CH-OH group of donors	AT5G58490.1	75.23	0	MQJ2.6,MQJ2_6	NAD(P)-binding Rossmann-fold superfamily protein	sp|Q9S9N9|CCR1_ARATH	Cinnamoyl-CoA reductase 1 OS=Arabidopsis thaliana GN=CCR1 PE=1 SV=1	43.89	319	172	4	6	323	11	323	4e-81	256	313	90.99
LOC116187813	250.896	313.234	282.065	473.497	443.983	458.74	437.638	571.001	504.319	chromosome 8	NC_045134.1	26527558	26529752	+	116187813	XP_031372621.1	544	protein NUCLEAR FUSION DEFECTIVE 4-like	XM_031516761.1	XP_010037620.1 protein NUCLEAR FUSION DEFECTIVE 4	2.9e-300	79.96	P:GO:0055085; F:GO:0022857; C:GO:0016021	P:transmembrane transport; F:transmembrane transporter activity; C:integral component of membrane	EC:7	Translocases	AT1G74780.1	60.92	0	F25A4.25,F25A4_25	Nodulin-like / Major Facilitator Superfamily protein	sp|F4I9E1|NFD4_ARATH	Protein NUCLEAR FUSION DEFECTIVE 4 OS=Arabidopsis thaliana GN=NFD4 PE=3 SV=1	24.82	556	364	15	6	535	42	569	7e-23	106	528	90.72
LOC116197699	250.808	415.155	332.981	28.4127	26.6173	27.515	2.51805	4.75829	3.63817	chromosome 2	NC_045128.1	30750246	30752406	+	116197699	XP_031383766.1	283	probable aquaporin PIP2-5 isoform X1	XM_031527906.1	XP_027347500.1aquaporin PIP2-4-like isoform X2	6.9e-159	93.31	P:GO:0006833; P:GO:0055085; F:GO:0015250; C:GO:0005886; C:GO:0016021	P:water transport; P:transmembrane transport; F:water channel activity; C:plasma membrane; C:integral component of membrane	EC:7	Translocases	AT3G54820.1	80.85	2e-167	PIP2D,plasma membrane intrinsic protein 2%3B5,PLASMA MEMBRANE INTRINSIC PROTEIN 2D	plasma membrane intrinsic protein 2%3B5	sp|Q9SV31|PIP25_ARATH	Probable aquaporin PIP2-5 OS=Arabidopsis thaliana GN=PIP2-5 PE=1 SV=1	80.85	282	52	1	4	283	3	284	2e-166	470	282	98.6
LOC116196794	250.611	225.378	237.994	172.518	122.502	147.51	139.672	120.44	130.056	chromosome 2	NC_045128.1	42654673	42655026	+	116196794	XP_031382557.1	117	protein RESPONSE TO LOW SULFUR 4	XM_031526697.1	XP_027338856.1protein RESPONSE TO LOW SULFUR 2-like	9.7e-33	66.5	P:GO:0098869	P:cellular oxidant detoxification			AT5G24660.1	47.25	1e-15	MXC17.2,MXC17_2,RESPONSE TO LOW SULFUR 2	response to low sulfur 2
LOC116209383	249.907	365.169	307.538	283.347	286.307	284.827	349.157	370.469	359.813	chromosome 5	NC_045131.1	725279	726597	+	116209383	XP_031398871.1	262	14-3-3-like protein A	XM_031543011.1	EXB97171.114-3-3 protein 4	6.6e-138	98.42					AT5G38480.1	90.94	3e-170	general regulatory factor 3,GF14PSI ISOFORM,MXI10.21,MXI10_21,RCI1	general regulatory factor 3	sp|Q9SP07|1433_LILLO	14-3-3-like protein OS=Lilium longiflorum PE=2 SV=1	90.73	259	24	0	1	259	1	259	3e-173	485	259	100
LOC116201637	249.731	345.968	297.85	100.285	87.0736	93.6793	62.0374	55.6086	58.823	chromosome 3	NC_045129.1	28153378	28153806	-	116201637	XP_031388786.1	142	formin-like protein 16	XM_031532926.1	XP_015895468.1proline-rich receptor-like protein kinase PERK9	2.8e-38	72.96	C:GO:0016021	C:integral component of membrane			AT1G23040.3	46.3	3e-09	F19G10.19	hydroxyproline-rich glycoprotein family protein
LOC116208495	249.039	243.783	246.411	139.507	114.491	126.999	202.481	202.743	202.612	chromosome 5	NC_045131.1	900089	902456	+	116208495	XP_031397839.1	462	amino acid transporter AVT6A-like	XM_031541979.1	XP_022759193.1amino acid transporter AVT6A-like	1.2e-241	94.35	P:GO:0003333; P:GO:0009734; F:GO:0015171; F:GO:0015293; C:GO:0016021	P:amino acid transmembrane transport; P:auxin-activated signaling pathway; F:amino acid transmembrane transporter activity; F:symporter activity; C:integral component of membrane	EC:7	Translocases	AT3G30390.3	77.97	0	NA	Transmembrane amino acid transporter family protein	sp|Q28HE5|S38A6_XENTR	Probable sodium-coupled neutral amino acid transporter 6 OS=Xenopus tropicalis GN=slc38a6 PE=2 SV=1	29.09	440	263	15	22	439	21	433	2e-32	132	413	92.19
LOC116213543	248.17	352.988	300.579	241.021	196.801	218.911	137.907	152.913	145.41	chromosome 1	NC_045127.1	4586339	4586839	-	116213543	XP_031404402.1	166	putative 4-hydroxy-4-methyl-2-oxoglutarate aldolase 2	XM_031548542.1	XP_023918791.1putative 4-hydroxy-4-methyl-2-oxoglutarate aldolase 2	4e-89	99.06	P:GO:0043086; P:GO:0051252; F:GO:0008428; F:GO:0008948; F:GO:0046872; F:GO:0047443	P:negative regulation of catalytic activity; P:regulation of RNA metabolic process; F:ribonuclease inhibitor activity; F:oxaloacetate decarboxylase activity; F:metal ion binding; F:4-hydroxy-4-methyl-2-oxoglutarate aldolase activity	EC:4.1.1; EC:4.1; EC:4.1.3.17; EC:4.1.1.112; EC:4; EC:1.1.1.38; EC:1.1.1.40; EC:4.1.3	Carbon-carbon lyases; Carbon-carbon lyases; 4-hydroxy-4-methyl-2-oxoglutarate aldolase; Oxaloacetate decarboxylase; Lyases; Malate dehydrogenase (oxaloacetate-decarboxylating); Malate dehydrogenase (oxaloacetate-decarboxylating) (NADP(+)); Carbon-carbon lyases	AT5G16450.2	85.45	3e-102	MQK4.18,MQK4_18	Ribonuclease E inhibitor RraA/Dimethylmenaquinone methyltransferase	sp|Q9FFE0|RRAA2_ARATH	Putative 4-hydroxy-4-methyl-2-oxoglutarate aldolase 2 OS=Arabidopsis thaliana GN=At5g16450 PE=1 SV=1	85.45	165	24	0	1	165	1	165	3e-101	295	165	99.4
LOC116210977	247.886	302.515	275.2	205.758	166.469	186.113	134.84	148.136	141.488	chromosome 6	NC_045132.1	20271828	20276095	+	116210977	XP_031401011.1	417	ubiquitin receptor RAD23c-like isoform X1	XM_031545151.1	XP_021299612.1ubiquitin receptor RAD23c-like	7.3e-157	80.53	P:GO:0006289; P:GO:0043161; F:GO:0003684; F:GO:0031593; F:GO:0043130; F:GO:0070628; C:GO:0005654; C:GO:0005829	P:nucleotide-excision repair; P:proteasome-mediated ubiquitin-dependent protein catabolic process; F:damaged DNA binding; F:polyubiquitin modification-dependent protein binding; F:ubiquitin binding; F:proteasome binding; C:nucleoplasm; C:cytosol			AT3G02540.3	69.09	0	F16B3.17,F16B3_17,PUTATIVE DNA REPAIR PROTEIN RAD23-3,RAD23-3,RADIATION SENSITIVE23C	Rad23 UV excision repair protein family	sp|Q84L31|RD23C_ARATH	Ubiquitin receptor RAD23c OS=Arabidopsis thaliana GN=RAD23C PE=1 SV=2	68.93	428	113	8	1	417	1	419	0	534	419	100
LOC116188086	247.176	227.158	237.167	379.655	316.026	347.841	329.027	326.176	327.601	chromosome 8	NC_045134.1	4470663	4472054	-	116188086	XP_031373083.1	231	60S ribosomal protein L6-like	XM_031517223.1	XP_021618254.160S ribosomal protein L6-like isoform X1	6.4e-120	92.26	P:GO:0000027; P:GO:0002181; F:GO:0003723; F:GO:0003735; C:GO:0022625	P:ribosomal large subunit assembly; P:cytoplasmic translation; F:RNA binding; F:structural constituent of ribosome; C:cytosolic large ribosomal subunit			AT1G74050.1	81.58	2e-118	F2P9.8,F2P9_8	Ribosomal protein L6 family protein	sp|P34091|RL6_MESCR	60S ribosomal protein L6 OS=Mesembryanthemum crystallinum GN=RPL6 PE=2 SV=1	85.09	228	34	0	4	231	7	234	1e-129	372	228	97.44
LOC116209704	247.143	225.862	236.502	58.6731	32.5402	45.6067	26.4293	34.6453	30.5373	chromosome 5	NC_045131.1	11209542	11210113	+	116209704	XP_031399300.1	160	major allergen Pru ar 1-like	XM_031543440.1	XP_010024736.1 major allergen Pru ar 1	5.8e-84	86.45	P:GO:0006952; P:GO:0009607; P:GO:0009738; P:GO:0032515; P:GO:0080163; F:GO:0004864; F:GO:0010427; F:GO:0038023; C:GO:0005634; C:GO:0005737	P:defense response; P:response to biotic stimulus; P:abscisic acid-activated signaling pathway; P:negative regulation of phosphoprotein phosphatase activity; P:regulation of protein serine/threonine phosphatase activity; F:protein phosphatase inhibitor activity; F:abscisic acid binding; F:signaling receptor activity; C:nucleus; C:cytoplasm			AT1G24020.2	32.67	2e-11	MLP-like protein 423,T23E23.28,T23E23_28	MLP-like protein 423	sp|O50001|PRU1_PRUAR	Major allergen Pru ar 1 OS=Prunus armeniaca PE=1 SV=1	52.83	159	75	0	1	159	1	159	2e-57	183	159	99.38
LOC116192441	246.781	299.524	273.153	158.723	171.794	165.259	195.047	156.165	175.606	chromosome 1	NC_045127.1	55304392	55304937	+	116192441	XP_031376856.1	181	zinc finger A20 and AN1 domain-containing stress-associated protein 5	XM_031520996.1	XP_010067883.1 zinc finger A20 and AN1 domain-containing stress-associated protein 5	1.7e-66	69.64	P:GO:0016567; F:GO:0003677; F:GO:0004842; F:GO:0008270	P:protein ubiquitination; F:DNA binding; F:ubiquitin-protein transferase activity; F:zinc ion binding	EC:2	Transferases	AT3G12630.1	56.32	5e-58	stress associated protein 5	A20/AN1-like zinc finger family protein	sp|Q9LHJ8|SAP5_ARATH	Zinc finger A20 and AN1 domain-containing stress-associated protein 5 OS=Arabidopsis thaliana GN=SAP5 PE=2 SV=1	56.32	190	44	6	1	181	1	160	5e-57	182	160	100
LOC116188341	246.742	321.163	283.952	207.235	150.664	178.95	116.189	123.452	119.82	chromosome 8	NC_045134.1	20965068	20967189	-	116188341	XP_031373487.1	93	sm-like protein LSM2	XM_031517627.1	XP_010038129.1 sm-like protein LSM2	1.1e-46	99.61	P:GO:0000398; P:GO:0006414; P:GO:0016567; F:GO:0003746; F:GO:0003924; F:GO:0005525; C:GO:0000932; C:GO:0005688; C:GO:0005829; C:GO:0046540; C:GO:0071011; C:GO:0071013; C:GO:1990726	P:mRNA splicing, via spliceosome; P:translational elongation; P:protein ubiquitination; F:translation elongation factor activity; F:GTPase activity; F:GTP binding; C:P-body; C:U6 snRNP; C:cytosol; C:U4/U6 x U5 tri-snRNP complex; C:precatalytic spliceosome; C:catalytic step 2 spliceosome; C:Lsm1-7-Pat1 complex	EC:3.6.1; EC:3.6; EC:3; EC:3.6.1.15	Acting on acid anhydrides; Acting on acid anhydrides; Hydrolases; Nucleoside-triphosphate phosphatase	AT1G03330.1	94.62	8e-61	F15K9.7,F15K9_7,SM-like 2	Small nuclear ribonucleoprotein family protein	sp|Q1H595|LSM2_ARATH	Sm-like protein LSM2 OS=Arabidopsis thaliana GN=LSM2 PE=1 SV=1	94.62	93	5	0	1	93	1	93	8e-60	184	93	100
LOC116189590	246.532	242.895	244.714	131.356	136.655	134.005	124.745	104.068	114.406	chromosome 8	NC_045134.1	2646825	2648669	+	116189590	XP_031375167.1	614	zinc finger CCCH domain-containing protein 47	XM_031519307.1	EOY17761.1Zinc finger family protein	0	72.76	P:GO:0010200; F:GO:0046872	P:response to chitin; F:metal ion binding			AT2G40140.2	50.15	0	(SALT-INDUCIBLE ZINC FINGER 2,ATSZF2,SZF2,T7M7.3,T7M7_3,ZFAR1	zinc finger (CCCH-type) family protein	sp|Q9XEE6|C3H29_ARATH	Zinc finger CCCH domain-containing protein 29 OS=Arabidopsis thaliana GN=At2g40140 PE=2 SV=1	50.15	652	231	17	1	614	1	596	0	577	596	99.83
LOC116199901	246.14	449.04	347.59	49.6908	65.4204	57.5556	46.8527	49.0637	47.9582	chromosome 3	NC_045129.1	36493430	36495050	-	116199901	XP_031386343.1	306	homeobox-leucine zipper protein HAT5-like	XM_031530483.1	XP_002269605.2 homeobox-leucine zipper protein HAT5	1.5e-148	61.66	P:GO:0006357; F:GO:0000981; F:GO:0043565; C:GO:0005634	P:regulation of transcription by RNA polymerase II; F:DNA-binding transcription factor activity, RNA polymerase II-specific; F:sequence-specific DNA binding; C:nucleus			AT3G01470.1	50.94	5e-42	ARABIDOPSIS THALIANA HOMEOBOX 1,ATHB-1,ATHB1,F4P13.2,F4P13_2,HAT5,HD-ZIP-1,homeobox 1,HOMEODOMAIN PROTEIN FROM ARABIDOIPSIS THALIANA 5	homeobox 1	sp|Q02283|HAT5_ARATH	Homeobox-leucine zipper protein HAT5 OS=Arabidopsis thaliana GN=HAT5 PE=1 SV=1	50.94	159	73	3	80	236	64	219	5e-41	149	156	57.35
LOC116213710	245.685	233.541	239.613	450.996	368.3	409.648	377.51	390.487	383.999	chromosome 7	NC_045133.1	26532375	26534103	-	116213710	XP_031404604.1	218	40S ribosomal protein S8	XM_031548744.1	XP_025618239.140S ribosomal protein S8-like	8.1e-116	95.9	P:GO:0000462; P:GO:0006412; F:GO:0003735; C:GO:0022627	P:maturation of SSU-rRNA from tricistronic rRNA transcript (SSU-rRNA, 5.8S rRNA, LSU-rRNA); P:translation; F:structural constituent of ribosome; C:cytosolic small ribosomal subunit			AT5G59240.1	85.37	3e-125	MNC17.7,MNC17_7	Ribosomal protein S8e family protein	sp|Q08069|RS8_MAIZE	40S ribosomal protein S8 OS=Zea mays GN=RPS8 PE=2 SV=2	91.4	221	16	1	1	218	1	221	3e-144	408	221	100
LOC116198603	245.464	365.852	305.658	209.213	162.054	185.633	119.071	134.536	126.803	chromosome 3	NC_045129.1	9490217	9492782	-	116198603	XP_031384646.1	77	uncharacterized protein At2g23090-like	XM_031528786.1	PKI71288.1hypothetical protein CRG98_008288	1.4e-35	96.37					AT2G23090.1	82.05	1e-40	F21P24.15	Uncharacterized protein family SERF	sp|O64818|Y2309_ARATH	Uncharacterized protein At2g23090 OS=Arabidopsis thaliana GN=At2g23090 PE=1 SV=1	82.05	78	13	1	1	77	1	78	1e-39	131	78	100
LOC116206717	244.489	165.172	204.831	177.501	213.549	195.525	914.518	891.854	903.186	chromosome 5	NC_045131.1	3644487	3646619	+	116206717	XP_031395373.1	361	heavy metal-associated isoprenylated plant protein 5-like isoform X1	XM_031539513.1	XP_016718496.1 heavy metal-associated isoprenylated plant protein 3-like	1.1e-140	69.74	F:GO:0046872	F:metal ion binding			AT5G03380.1	39.51	2e-63	F12E4.120,F12E4_120	Heavy metal transport/detoxification superfamily protein	sp|Q9SZN7|HIP26_ARATH	Heavy metal-associated isoprenylated plant protein 26 OS=Arabidopsis thaliana GN=HIPP26 PE=1 SV=1	40	85	46	1	36	115	30	114	4e-10	61.6	85	55.56
LOC116195461	242.77	282.5	262.635	38.0731	49.8175	43.9453	27.7018	11.4733	19.5876	chromosome 2	NC_045128.1	44045160	44045768	+	116195461	XP_031380534.1	202	21 kDa protein-like	XM_031524674.1	XP_010035021.1 21 kDa protein	6e-81	71.04	P:GO:0043086; F:GO:0004857	P:negative regulation of catalytic activity; F:enzyme inhibitor activity			AT5G62360.1	60.98	5e-67	MMI9.1,MMI9_1	Plant invertase/pectin methylesterase inhibitor superfamily protein	sp|P17407|21KD_DAUCA	21 kDa protein OS=Daucus carota PE=2 SV=1	50.92	163	78	1	39	199	27	189	1e-51	171	163	84.46
LOC116195992	242.766	371.362	307.064	128.76	124.22	126.49	121.025	109.031	115.028	chromosome 2	NC_045128.1	26944698	26950660	-	116195992	XP_031381340.1	212	probable peroxygenase 4 isoform X2	XM_031525479.1	XP_007225859.1probable peroxygenase 4	7.9e-108	85.67	F:GO:0004497; F:GO:0005509; C:GO:0016021	F:monooxygenase activity; F:calcium ion binding; C:integral component of membrane	EC:1	Oxidoreductases	AT1G70670.1	62.92	6e-82	Arabidopsis thaliana caleosin 4,AtCLO4,caleosin 4,F5A18.15,F5A18_15,peroxygenase 4,PXG4	Caleosin-related family protein	sp|Q9CAB7|PXG4_ARATH	Probable peroxygenase 4 OS=Arabidopsis thaliana GN=PXG4 PE=1 SV=1	62.92	178	66	0	34	211	15	192	5e-81	246	178	91.28
LOC116198513	242.631	349.674	296.152	130.233	121.593	125.913	96.3783	105.54	100.959	chromosome 3	NC_045129.1	38491813	38492259	+	116198513	XP_031384542.1	148	histone H2B.3	XM_031528682.1	XP_021289604.1histone H2B-like	1.2e-41	99.8	P:GO:0006334; F:GO:0003677; F:GO:0046982; C:GO:0000786; C:GO:0005634	P:nucleosome assembly; F:DNA binding; F:protein heterodimerization activity; C:nucleosome; C:nucleus			AT2G28720.1	88.24	3e-80	T11P11.3,T11P11_3	Histone superfamily protein	sp|Q1S9I9|H2B1_MEDTR	Probable histone H2B.1 OS=Medicago truncatula PE=3 SV=3	90.6	149	12	2	1	148	1	148	8e-82	244	148	100
LOC116200036	242.364	197.614	219.989	227.284	215.947	221.615	61.605	81.1078	71.3564	chromosome 3	NC_045129.1	1192350	1194090	-	116200036	XP_031386560.1	431	UDP-glucuronate 4-epimerase 1	XM_031530700.1	XP_027330164.1UDP-glucuronate 4-epimerase 1	1.5e-253	95.56	F:GO:0050379; C:GO:0016021	F:UDP-glucuronate 5'-epimerase activity; C:integral component of membrane	EC:5.1; EC:5.1.3.12; EC:5; EC:5.1.3	Racemases and epimerases; UDP-glucuronate 5'-epimerase; Isomerases; Racemases and epimerases	AT4G30440.1	87.06	0	F17I23.220,F17I23_220,UDP-D-glucuronate 4-epimerase 1	UDP-D-glucuronate 4-epimerase 1	sp|Q9M0B6|GAE1_ARATH	UDP-glucuronate 4-epimerase 1 OS=Arabidopsis thaliana GN=GAE1 PE=1 SV=1	87.06	425	52	1	1	425	1	422	0	763	422	98.37
LOC116207648	241.526	369.911	305.719	159.276	142.513	150.894	124.704	158.077	141.391	chromosome 5	NC_045131.1	1666734	1667999	+	116207648	XP_031396549.1	258	uncharacterized protein LOC116207648	XM_031540689.1	OWM64608.1hypothetical protein CDL15_Pgr020575	4e-130	61.75					AT2G37480.1	41.6	2e-16	F3G5.27,F3G5_27	hypothetical protein
LOC116211240	241.036	230.498	235.767	258.999	234.134	246.567	197.089	207.189	202.139	chromosome 6	NC_045132.1	23597895	23602874	-	116211240	XP_031401388.1	245	agamous-like MADS-box protein MADS4	XM_031545528.1	XP_021899724.1agamous-like MADS-box protein AGL9 homolog	1.4e-127	91.01	P:GO:0045944; F:GO:0000978; F:GO:0000981; F:GO:0046983; C:GO:0005634	P:positive regulation of transcription by RNA polymerase II; F:RNA polymerase II cis-regulatory region sequence-specific DNA binding; F:DNA-binding transcription factor activity, RNA polymerase II-specific; F:protein dimerization activity; C:nucleus			AT1G24260.1	70.85	1e-116	AGAMOUS-like 9,AGL9,F3I6.19,F3I6_19,SEPALLATA3,TRANSCRIPTION FACTOR AGL9	K-box region and MADS-box transcription factor family protein	sp|Q03489|AGL9_PETHY	Agamous-like MADS-box protein AGL9 homolog OS=Petunia hybrida GN=FBP2 PE=1 SV=2	78.37	245	49	3	1	245	1	241	8e-132	379	241	100
LOC116202943	240.583	205.819	223.201	311.532	187.359	249.445	179.353	152.801	166.077	chromosome 4	NC_045130.1	9522570	9523469	+	116202943	XP_031390444.1	299	protein EXORDIUM-like 2	XM_031534584.1	XP_007200523.1protein EXORDIUM-like 2	8.1e-174	85.97	C:GO:0005615; C:GO:0016021	C:extracellular space; C:integral component of membrane			AT5G64260.1	70.78	5e-153	EXORDIUM like 2,MSJ1_10	EXORDIUM like 2	sp|Q9FE06|EXOL2_ARATH	Protein EXORDIUM-like 2 OS=Arabidopsis thaliana GN=EXL2 PE=2 SV=1	70.78	308	78	6	1	299	1	305	4e-152	435	305	100
LOC116196308	240.496	350.636	295.566	131.847	124.552	128.2	93.6663	123.304	108.485	chromosome 2	NC_045128.1	31620205	31623930	-	116196308	XP_031381826.1	395	metal tolerance protein 11	XM_031525966.1	XP_021813809.1metal tolerance protein 11	1e-223	92.75	P:GO:0071421; P:GO:1902600; F:GO:0010486; C:GO:0016021	P:manganese ion transmembrane transport; P:proton transmembrane transport; F:manganese:proton antiporter activity; C:integral component of membrane	EC:7	Translocases	AT2G39450.1	81.52	0	ATMTP11,F12L6.11,F12L6_11	Cation efflux family protein	sp|Q5NA18|MTP5_ORYSJ	Metal tolerance protein 5 OS=Oryza sativa subsp. japonica GN=MTP5 PE=2 SV=1	84.22	374	57	1	23	394	40	413	0	644	374	90.12
LOC116210738	239.919	260.966	250.442	265.033	334.575	299.804	268.592	251.21	259.901	chromosome 6	NC_045132.1	26221663	26222145	-	116210738	XP_031400625.1	160	zinc finger A20 and AN1 domain-containing stress-associated protein 3	XM_031544765.1	XP_010542567.1 zinc finger A20 and AN1 domain-containing stress-associated protein 3-like	1.1e-85	74.94	F:GO:0003677; F:GO:0008270	F:DNA binding; F:zinc ion binding			AT2G27580.2	55.21	2e-55	F10A12.25,F10A12_25	A20/AN1-like zinc finger family protein	sp|Q9ZNU9|SAP3_ARATH	Zinc finger A20 and AN1 domain-containing stress-associated protein 3 OS=Arabidopsis thaliana GN=SAP3 PE=2 SV=1	55.21	163	70	1	1	160	1	163	2e-54	175	163	100
LOC116203568	238.242	209.461	223.851	266.955	263.475	265.215	159.124	212.06	185.592	chromosome 4	NC_045130.1	10401033	10404157	-	116203568	XP_031391200.1	403	uncharacterized protein LOC116203568	XM_031535340.1	EOX98402.1MAR-binding filament-like protein 1 isoform 1	4.5e-224	78.94	C:GO:0016021	C:integral component of membrane			AT2G14910.1	66.57	5e-147	T26I20.7,T26I20_7	MAR-binding filament-like protein
LOC116194074	237.71	354.079	295.894	271.345	215.277	243.311	218.35	265.133	241.741	chromosome 2	NC_045128.1	43576568	43577655	+	116194074	XP_031378649.1	195	membrane steroid-binding protein 1-like	XM_031522789.1	XP_010035120.1 membrane steroid-binding protein 2	4.6e-105	87.69	F:GO:0032440; C:GO:0005783; C:GO:0016021	F:2-alkenal reductase [NAD(P)+] activity; C:endoplasmic reticulum; C:integral component of membrane	EC:1.3.1.74; EC:1.3; EC:1; EC:1.3.1	2-alkenal reductase (NAD(P)(+)); Acting on the CH-CH group of donors; Oxidoreductases; Acting on the CH-CH group of donors	AT3G48890.1	72.25	7e-93	ARABIDOPSIS THALIANA MEMBRANE-ASSOCIATED PROGESTERONE BINDING PROTEIN 3,ATMAPR3,ATMP2,MEMBRANE STEROID BINDING PROTEIN 2,membrane-associated progesterone binding protein 3,MSBP2	membrane-associated progesterone binding protein 3	sp|Q9M2Z4|MSBP2_ARATH	Membrane steroid-binding protein 2 OS=Arabidopsis thaliana GN=MSBP2 PE=1 SV=1	72.25	191	49	2	1	190	1	188	6e-92	275	188	80.69
LOC116198156	237.025	288.104	262.565	551.403	438.563	494.983	401.852	446.032	423.942	chromosome 2	NC_045128.1	34607435	34608997	-	116198156	XP_031384368.1	142	40S ribosomal protein S23	XM_031528508.1	OVA09919.1Ribosomal protein S12/S23	2.2e-75	96.86	P:GO:0006412; F:GO:0003735; C:GO:0022627	P:translation; F:structural constituent of ribosome; C:cytosolic small ribosomal subunit			AT5G02960.1	95.77	3e-93	F9G14.270,F9G14_270	Ribosomal protein S12/S23 family protein	sp|P46297|RS23_FRAAN	40S ribosomal protein S23 OS=Fragaria ananassa GN=RPS23 PE=2 SV=1	97.18	142	4	0	1	142	1	142	6e-96	280	142	100
LOC116200990	236.621	284.418	260.519	215.798	180.05	197.924	102.301	102.776	102.538	chromosome 3	NC_045129.1	32902633	32903643	+	116200990	XP_031387893.1	336	E3 ubiquitin-protein ligase RZF1-like	XM_031532033.1	XP_025642044.1probable E3 ubiquitin-protein ligase RHC1A	3.8e-172	70.42	P:GO:0016567; F:GO:0061630	P:protein ubiquitination; F:ubiquitin protein ligase activity	EC:2	Transferases	AT2G40830.4	39.67	3e-61	RING-H2 finger C1A,RING-H2 FINGER PROTEIN RHC1A,T20B5.3,T20B5_3	RING-H2 finger C1A	sp|P0CH30|RING1_GOSHI	E3 ubiquitin-protein ligase RING1 OS=Gossypium hirsutum GN=RING1 PE=1 SV=1	30.7	329	161	12	9	301	24	321	6e-35	135	298	88.17
LOC116207466	236.621	291.66	264.141	236.088	213.304	224.696	98.1575	96.6278	97.3927	chromosome 5	NC_045131.1	31459057	31460951	+	116207466	XP_031396282.1	564	delta(24)-sterol reductase	XM_031540422.1	XP_002271846.2 delta(24)-sterol reductase	0	97.11	P:GO:0008202; F:GO:0050614; F:GO:0071949; C:GO:0005737; C:GO:0016021	P:steroid metabolic process; F:delta24-sterol reductase activity; F:FAD binding; C:cytoplasm; C:integral component of membrane	EC:1.3.1.72; EC:1.3; EC:1; EC:1.3.1	Delta(24)-sterol reductase; Acting on the CH-CH group of donors; Oxidoreductases; Acting on the CH-CH group of donors	AT3G19820.3	82.27	0	CABBAGE 1,CBB1,DIM,DIM1,DIMINUTIA,DIMINUTO 1,DWARF 1,ENHANCED VERY-LOW-FLUENCE RESPONSES 1,EVE1	cell elongation protein / DWARF1 / DIMINUTO (DIM)	sp|P93472|DIM_PEA	Delta(24)-sterol reductase OS=Pisum sativum GN=DIM PE=1 SV=1	86.7	564	74	1	1	564	1	563	0	1046	563	99.29
LOC116195249	236.477	305.649	271.063	309.48	251.456	280.468	162.385	187.872	175.129	chromosome 2	NC_045128.1	40245880	40248434	+	116195249	XP_031380124.1	152	14 kDa zinc-binding protein	XM_031524264.1	XP_006481968.114 kDa zinc-binding protein	1e-67	90.03	P:GO:0006790; P:GO:0009150; F:GO:0047627; C:GO:0005777; C:GO:0005886	P:sulfur compound metabolic process; P:purine ribonucleotide metabolic process; F:adenylylsulfatase activity; C:peroxisome; C:plasma membrane	EC:3.6.2.1; EC:3.6.2; EC:3.6; EC:3	Adenylylsulfatase; Acting on acid anhydrides; Acting on acid anhydrides; Hydrolases	AT3G56490.1	75.69	6e-79	HINT1,HIS triad family protein 3,HISTIDINE TRIAD NUCLEOTIDE-BINDING 1	HIS triad family protein 3	sp|P42856|ZB14_MAIZE	14 kDa zinc-binding protein OS=Zea mays GN=ZBP14 PE=1 SV=1	77.52	129	28	1	24	152	1	128	8e-70	213	128	100
LOC116196881	236.024	329.618	282.821	133.367	96.6464	115.007	48.1207	46.0003	47.0605	chromosome 2	NC_045128.1	6357822	6358990	+	116196881	XP_031382665.1	313	BURP domain-containing protein BNM2A-like	XM_031526805.1	XP_018836928.1 BURP domain-containing protein BNM2A-like	2.9e-177	73.55					AT1G49320.1	42.5	2e-63	ATUSPL1,F13F21.25,F13F21_25,unknown seed protein like 1	unknown seed protein like 1	sp|B9G9L9|BURPH_ORYSJ	BURP domain-containing protein 17 OS=Oryza sativa subsp. japonica GN=BURP17 PE=2 SV=1	42.86	231	124	3	83	310	357	582	3e-52	186	226	38.63
LOC116212360	235.967	340.992	288.48	307.925	280.262	294.094	573.679	759.27	666.475	chromosome 6	NC_045132.1	27668250	27669965	+	116212360	XP_031402785.1	266	tropinone reductase homolog At5g06060-like isoform X2	XM_031546924.1	XP_010033096.1 tropinone reductase homolog At5g06060	7.2e-131	86.58	F:GO:0016491; C:GO:0016021	F:oxidoreductase activity; C:integral component of membrane	EC:1	Oxidoreductases	AT5G06060.1	68.09	3e-131	K16F4.2,K16F4_2	NAD(P)-binding Rossmann-fold superfamily protein	sp|Q9LHT0|TRNHF_ARATH	Tropinone reductase homolog At5g06060 OS=Arabidopsis thaliana GN=At5g06060 PE=2 SV=1	68.09	257	82	0	5	261	4	260	3e-130	377	257	97.35
LOC116204055	235.423	281.825	258.624	137.013	91.4636	114.238	38.1037	74.6845	56.3941	chromosome 4	NC_045130.1	15496893	15497849	-	116204055	XP_031391970.1	318	PI-PLC X-box domain-containing protein DDB_G0293730-like	XM_031536110.1	XP_010066262.1 PI-PLC X-box domain-containing protein DDB_G0293730	1.7e-188	91.1	P:GO:0006629; F:GO:0008081	P:lipid metabolic process; F:phosphoric diester hydrolase activity	EC:3.1.4; EC:3.1; EC:3	Acting on ester bonds; Acting on ester bonds; Hydrolases	AT4G38690.1	76.42	0	T9A14.2	PLC-like phosphodiesterases superfamily protein	sp|P34024|PLC_LISMO	1-phosphatidylinositol phosphodiesterase OS=Listeria monocytogenes serovar 1/2a (strain ATCC BAA-679 / EGD-e) GN=plcA PE=1 SV=1	33.04	115	74	3	44	156	46	159	7e-13	71.6	114	35.96
LOC116197703	235.295	229.158	232.226	64.9911	58.8172	61.9042	14.0519	17.3676	15.7097	chromosome 2	NC_045128.1	39145767	39147019	-	116197703	XP_031383772.1	209	NDR1/HIN1-like protein 1	XM_031527912.1	XP_017977655.1 NDR1/HIN1-like protein 12	1e-115	84.99	C:GO:0009506; C:GO:0016021; C:GO:0046658	C:plasmodesma; C:integral component of membrane; C:anchored component of plasma membrane			AT3G11660.1	55.77	5e-89	NDR1/HIN1-like 1	NDR1/HIN1-like 1	sp|Q9SJ52|YLS9_ARATH	Protein YLS9 OS=Arabidopsis thaliana GN=YLS9 PE=2 SV=1	34.15	164	102	4	16	177	40	199	4e-19	86.3	160	70.48
LOC116195278	234.726	264.97	249.848	37.2831	41.8517	39.5674	5.65434	11.7049	8.67962	chromosome 2	NC_045128.1	4234365	4235841	-	116195278	XP_031380209.1	281	probable aquaporin PIP2-8	XM_031524349.1	XP_010526891.1 probable aquaporin PIP2-8	2.8e-157	95.69	P:GO:0006833; P:GO:0055085; F:GO:0015250; C:GO:0005773; C:GO:0005886; C:GO:0009506; C:GO:0016021	P:water transport; P:transmembrane transport; F:water channel activity; C:vacuole; C:plasma membrane; C:plasmodesma; C:integral component of membrane	EC:7	Translocases	AT2G16850.1	93.24	0	F12A24.3,F12A24_3,PIP3B,plasma membrane intrinsic protein 2%3B8,PLASMA MEMBRANE INTRINSIC PROTEIN 3B	plasma membrane intrinsic protein 2%3B8	sp|Q9ZVX8|PIP28_ARATH	Probable aquaporin PIP2-8 OS=Arabidopsis thaliana GN=PIP2-8 PE=1 SV=1	93.24	281	16	1	1	281	1	278	0	521	278	100
LOC116215379	234.514	374.844	304.679	317.729	259.477	288.603	217.805	287.636	252.721	chromosome 7	NC_045133.1	657510	658922	-	116215379	XP_031406930.1	174	iron-sulfur cluster assembly protein 1-like	XM_031551070.1	XP_017623521.1 iron-sulfur cluster assembly protein 1-like	2e-92	90.33	P:GO:0006879; P:GO:0016226; F:GO:0008198; F:GO:0051537; F:GO:0051539; C:GO:0005759	P:cellular iron ion homeostasis; P:iron-sulfur cluster assembly; F:ferrous iron binding; F:2 iron, 2 sulfur cluster binding; F:4 iron, 4 sulfur cluster binding; C:mitochondrial matrix			AT4G22220.1	77.71	5e-86	ATISU1,T10I14.50,T10I14_50	SufE/NifU family protein	sp|O49627|ISU1_ARATH	Iron-sulfur cluster assembly protein 1 OS=Arabidopsis thaliana GN=ISU1 PE=2 SV=1	77.71	157	34	1	1	157	2	157	4e-85	254	156	93.41
LOC116215730	234.103	378.704	306.404	134.597	129.172	131.885	132.419	141.818	137.119	chromosome 7	NC_045133.1	8321052	8321554	+	116215730	XP_031407426.1	140	histone H2AX	XM_031551566.1	XP_019418086.1 histone H2AX-like	9.4e-66	93.33	P:GO:0006342; F:GO:0003677; F:GO:0046982; C:GO:0000786; C:GO:0005634	P:chromatin silencing; F:DNA binding; F:protein heterodimerization activity; C:nucleosome; C:nucleus			AT1G08880.1	88.73	3e-85	F7G19.24,F7G19_24,G-H2AX,GAMMA H2AX,gamma histone variant H2AX,GAMMA-H2AX,histone H2A 5,HTA5	Histone superfamily protein	sp|O65759|H2AX_CICAR	Histone H2AX OS=Cicer arietinum GN=HIS2A PE=2 SV=1	95.45	132	6	0	9	140	8	139	6e-86	254	132	94.96
LOC116196730	234.077	150.143	192.11	125.772	140.495	133.133	572.409	344.562	458.486	chromosome 2	NC_045128.1	35359371	35362361	-	116196730	XP_031382460.1	533	squalene monooxygenase SE2-like	XM_031526600.1	XP_010029896.1 squalene monooxygenase	0	87.56	P:GO:0016126; F:GO:0004506; F:GO:0050660; C:GO:0005783; C:GO:0016021	P:sterol biosynthetic process; F:squalene monooxygenase activity; F:flavin adenine dinucleotide binding; C:endoplasmic reticulum; C:integral component of membrane	EC:1; EC:1.14; EC:1.14.13; EC:1.14.14.17	Oxidoreductases; Acting on paired donors, with incorporation or reduction of molecular oxygen. The oxygen incorporated need not be derived from O(2); Acting on paired donors, with incorporation or reduction of molecular oxygen. The oxygen incorporated need not be derived from O(2); Squalene monooxygenase	AT1G58440.1	72.34	0	DROUGHT HYPERSENSITIVE 2,DRY2,F9K23.3,F9K23_3,SQE1,SQUALENE EPOXIDASE 1	FAD/NAD(P)-binding oxidoreductase family protein	sp|O48651|ERG1_PANGI	Squalene monooxygenase OS=Panax ginseng PE=2 SV=1	78.05	492	108	0	42	533	48	539	0	813	492	91.28
LOC116207577	233.339	286.758	260.048	253.243	218.768	236.005	289.064	270.932	279.998	chromosome 5	NC_045131.1	9011620	9013225	+	116207577	XP_031396444.1	272	40S ribosomal protein S2-4	XM_031540584.1	XP_010057233.1 40S ribosomal protein S2-4	6.8e-130	98.81	P:GO:0006412; F:GO:0003723; F:GO:0003735; C:GO:0022627	P:translation; F:RNA binding; F:structural constituent of ribosome; C:cytosolic small ribosomal subunit			AT3G57490.1	89.69	2e-148	NA	Ribosomal protein S5 family protein	sp|Q9SCM3|RS24_ARATH	40S ribosomal protein S2-4 OS=Arabidopsis thaliana GN=RPS2D PE=2 SV=1	89.69	223	23	0	37	259	41	263	2e-147	421	223	80.8
LOC116201534	232.177	295.13	263.654	65.5229	77.7921	71.6575	32.7509	58.1207	45.4358	chromosome 3	NC_045129.1	28781278	28781763	+	116201534	XP_031388657.1	161	E3 ubiquitin-protein ligase RHA2A-like	XM_031532797.1	XP_024194439.1E3 ubiquitin-protein ligase RHA2A-like	3.4e-85	71.39	P:GO:0016567; F:GO:0061630	P:protein ubiquitination; F:ubiquitin protein ligase activity	EC:2	Transferases	AT1G15100.1	51.88	2e-46	RING-H2 finger A2A,RING-H2 FINGER PROTEIN RHA2A	RING-H2 finger A2A	sp|Q9ZT50|RHA2A_ARATH	E3 ubiquitin-protein ligase RHA2A OS=Arabidopsis thaliana GN=RHA2A PE=1 SV=1	51.88	160	68	3	1	158	1	153	2e-45	152	153	98.71
LOC116193675	231.563	331.174	281.368	510.761	365.373	438.067	469.587	486.786	478.187	chromosome 2	NC_045128.1	31870283	31870871	-	116193675	XP_031378277.1	130	40S ribosomal protein S15a-1	XM_031522417.1	KHG03722.140S ribosomal S15a-1 -like protein	2.7e-68	98.53	P:GO:0006412; F:GO:0003735; C:GO:0022627	P:translation; F:structural constituent of ribosome; C:cytosolic small ribosomal subunit			AT5G59850.1	97.69	4e-91	MMN10.16	Ribosomal protein S8 family protein	sp|P42798|R15A1_ARATH	40S ribosomal protein S15a-1 OS=Arabidopsis thaliana GN=RPS15AA PE=2 SV=2	97.69	130	3	0	1	130	1	130	4e-90	264	130	100
LOC116210506	230.703	329.212	279.957	160.227	158.149	159.188	106.424	109.518	107.971	chromosome 6	NC_045132.1	23506751	23510494	+	116210506	XP_031400249.1	456	F-box only protein 6 isoform X1	XM_031544389.1	XP_010025309.1 F-box only protein 6	7.2e-277	83.01	P:GO:0010305; P:GO:0010928; P:GO:0016567; P:GO:0031146; P:GO:0060776; F:GO:0004842	P:leaf vascular tissue pattern formation; P:regulation of auxin mediated signaling pathway; P:protein ubiquitination; P:SCF-dependent proteasomal ubiquitin-dependent protein catabolic process; P:simple leaf morphogenesis; F:ubiquitin-protein transferase activity	EC:2	Transferases	AT1G27340.1	59.83	0	F17L21.13,F17L21_13,LEAF CURLING RESPONSIVENESS	Galactose oxidase/kelch repeat superfamily protein	sp|Q9FZK1|FBX6_ARATH	F-box only protein 6 OS=Arabidopsis thaliana GN=FBX6 PE=2 SV=1	59.83	468	171	5	1	454	1	465	0	567	465	99.57
LOC116214151	230.074	199.425	214.75	211.28	139.232	175.256	104.18	82.8007	93.4904	chromosome 1	NC_045127.1	46833188	46837569	+	116214151	XP_031405337.1	586	protein NRT1/ PTR FAMILY 6.3-like	XM_031549477.1	XP_010053448.1 protein NRT1/ PTR FAMILY 6.3	0	88.24	P:GO:0006857; P:GO:0010167; P:GO:0015706; P:GO:0055085; F:GO:0015112; C:GO:0016021	P:oligopeptide transport; P:response to nitrate; P:nitrate transport; P:transmembrane transport; F:nitrate transmembrane transporter activity; C:integral component of membrane	EC:7	Translocases	AT1G12110.1	67.41	0	ARABIDOPSIS THALIANA NITRATE TRANSPORTER 1,AtNPF6.3,ATNRT1,ATNRT1.1,B-1,CHL1,CHL1-1,CHLORATE/NITRATE TRANSPORTER,CHLORINA 1,F12F1.1,F12F1_1,NITRATE TRANSPORTER 1,nitrate transporter 1.1,NITRATE/CHLORATE TRANSPORTER,NPF6.3,NRT1,NRT1/ PTR family 6.3	nitrate transporter 1.1	sp|Q05085|PTR7_ARATH	Protein NRT1/ PTR FAMILY 6.3 OS=Arabidopsis thaliana GN=NPF6.3 PE=1 SV=1	67.41	586	174	6	5	583	10	585	0	793	576	97.63
LOC116210552	229.109	319.942	274.526	211.225	149.194	180.209	197.056	215.267	206.161	chromosome 6	NC_045132.1	25707504	25708912	-	116210552	XP_031400310.1	112	60S ribosomal protein L30	XM_031544450.1	XP_023904951.160S ribosomal protein L30	3.3e-57	99.23	F:GO:0003723; F:GO:0003735; C:GO:0022625	F:RNA binding; F:structural constituent of ribosome; C:cytosolic large ribosomal subunit			AT1G36240.1	87.5	3e-69	F15C21.6,F15C21_6	Ribosomal protein L7Ae/L30e/S12e/Gadd45 family protein;start_range=.,13614890	sp|O49884|RL30_LUPLU	60S ribosomal protein L30 OS=Lupinus luteus GN=RPL30 PE=3 SV=1	96.43	112	4	0	1	112	1	112	1e-74	223	112	100
LOC116204848	228.402	289.686	259.044	127.921	112.044	119.983	68.3745	73.799	71.0867	chromosome 4	NC_045130.1	13689398	13691766	+	116204848	XP_031393038.1	448	receptor homology region, transmembrane domain- and RING domain-containing protein 2-like isoform X1	XM_031537178.1	XP_011001793.1 receptor homology region, transmembrane domain- and RING domain-containing protein 2-like isoform X2	1.7e-210	83.96	P:GO:0006511; P:GO:0015031; P:GO:0016567; F:GO:0061630; C:GO:0005773; C:GO:0016021	P:ubiquitin-dependent protein catabolic process; P:protein transport; P:protein ubiquitination; F:ubiquitin protein ligase activity; C:vacuole; C:integral component of membrane	EC:2	Transferases	AT1G71980.1	62.5	2e-171	F17M19.13,F17M19_13	Protease-associated (PA) RING/U-box zinc finger family protein	sp|Q8VZ14|RMR2_ARATH	Receptor homology region, transmembrane domain- and RING domain-containing protein 2 OS=Arabidopsis thaliana GN=RMR2 PE=2 SV=1	62.5	448	150	7	13	447	5	447	2e-170	493	443	98.88
LOC116188529	227.791	316.826	272.308	182.597	155.703	169.15	153.879	174.151	164.015	chromosome 8	NC_045134.1	7449836	7451554	+	116188529	XP_031373811.1	181	V-type proton ATPase subunit c\\'\\'2	XM_031517951.1	XP_021606017.1V-type proton ATPase subunit c''1	2.4e-76	93.97	P:GO:1902600; F:GO:0046961; C:GO:0016021; C:GO:0033179	P:proton transmembrane transport; F:proton-transporting ATPase activity, rotational mechanism; C:integral component of membrane; C:proton-transporting V-type ATPase, V0 domain	EC:7.1.2.2; EC:7	H(+)-transporting two-sector ATPase; Translocases	AT4G32530.1	90.86	3e-107	L23H3.10,L23H3_10	ATPase%2C F0/V0 complex%2C subunit C protein	sp|Q9SZY7|VATO1_ARATH	V-type proton ATPase subunit c''1 OS=Arabidopsis thaliana GN=VHA-c''1 PE=1 SV=1	90.86	175	16	0	5	179	6	180	3e-106	309	175	97.22
LOC116215933	227.693	297.266	262.48	137.252	117.18	127.216	91.9367	99.0416	95.4891	chromosome 8	NC_045134.1	1101025	1103829	-	116215933	XP_031407613.1	134	uncharacterized protein LOC116215933 isoform X1	XM_031551753.1	OWM87626.1hypothetical protein CDL15_Pgr022739	7.8e-96	66.62	F:GO:0016746; C:GO:0009507; C:GO:0016021	F:transferase activity, transferring acyl groups; C:chloroplast; C:integral component of membrane	EC:2.3; EC:2	Acyltransferases; Transferases	AT3G52230.1	43.48	1e-21	T25B15.4	hypothetical protein
LOC116204592	227.25	256.105	241.678	282.348	225.771	254.06	225.855	213.188	219.522	chromosome 4	NC_045130.1	34053584	34056594	-	116204592	XP_031392609.1	449	tubulin alpha-3 chain-like	XM_031536749.1	XP_010531152.1 tubulin alpha-3 chain	8.2e-262	99.19	P:GO:0000226; P:GO:0000278; F:GO:0003924; F:GO:0005200; F:GO:0005525; C:GO:0005737; C:GO:0005874	P:microtubule cytoskeleton organization; P:mitotic cell cycle; F:GTPase activity; F:structural constituent of cytoskeleton; F:GTP binding; C:cytoplasm; C:microtubule	EC:3.6.1; EC:3.6; EC:3; EC:3.6.1.15	Acting on acid anhydrides; Acting on acid anhydrides; Hydrolases; Nucleoside-triphosphate phosphatase	AT5G19780.1	96.09	0	ALPHA TUBULIN,T29J13.200,tubulin alpha-5	tubulin alpha-5	sp|O22349|TBA3_ELEIN	Tubulin alpha-3 chain OS=Eleusine indica GN=TUBA3 PE=2 SV=1	94.44	450	24	1	1	449	1	450	0	865	450	100
LOC116196350	227.052	243.098	235.075	83.624	141.72	112.672	332.65	299.222	315.936	chromosome 1	NC_045127.1	53267263	53272723	+	116196350	XP_031381887.1	671	phosphoenolpyruvate carboxykinase (ATP)	XM_031526027.1	XP_010105109.1phosphoenolpyruvate carboxykinase (ATP)	0	92.8	P:GO:0006094; P:GO:0016310; F:GO:0004612; F:GO:0005524; F:GO:0016301; C:GO:0005829	P:gluconeogenesis; P:phosphorylation; F:phosphoenolpyruvate carboxykinase (ATP) activity; F:ATP binding; F:kinase activity; C:cytosol	EC:4.1.1; EC:4.1; EC:4.1.1.49; EC:2.7; EC:2; EC:4; EC:4.1.1.32	Carbon-carbon lyases; Carbon-carbon lyases; Phosphoenolpyruvate carboxykinase (ATP); Transferring phosphorus-containing groups; Transferases; Lyases; Phosphoenolpyruvate carboxykinase (GTP)	AT4G37870.1	84.1	0	PEPCK,PHOSPHOENOLPYRUVATE CARBOXYKINASE,phosphoenolpyruvate carboxykinase 1,T28I19.150,T28I19_150	phosphoenolpyruvate carboxykinase 1	sp|Q9T074|PCKA_ARATH	Phosphoenolpyruvate carboxykinase [ATP] OS=Arabidopsis thaliana GN=PCKA PE=1 SV=1	84.1	673	95	6	2	671	8	671	0	1152	664	98.96
LOC116194946	226.934	269.898	248.416	174.143	145.363	159.753	60.3593	87.0805	73.7199	chromosome 2	NC_045128.1	32948377	32950280	+	116194946	XP_031379737.1	274	tropinone reductase homolog At5g06060-like	XM_031523877.1	XP_018715274.1 tropinone reductase homolog At5g06060	1.3e-148	86.97	F:GO:0016491	F:oxidoreductase activity	EC:1	Oxidoreductases	AT5G06060.1	73.91	3e-141	K16F4.2,K16F4_2	NAD(P)-binding Rossmann-fold superfamily protein	sp|Q9LHT0|TRNHF_ARATH	Tropinone reductase homolog At5g06060 OS=Arabidopsis thaliana GN=At5g06060 PE=2 SV=1	73.91	253	66	0	15	267	6	258	2e-140	402	253	95.83
LOC116187730	226.88	178.184	202.532	242.533	202.587	222.56	119.941	110.022	114.982	chromosome 8	NC_045134.1	24525201	24527761	-	116187730	XP_031372505.1	545	FRIGIDA-like protein 3	XM_031516645.1	OMO65414.1Frigida-like protein	5.8e-262	73.15	P:GO:0009908; P:GO:0030154; C:GO:0016021	P:flower development; P:cell differentiation; C:integral component of membrane			AT5G48385.1	56.81	0	NA	FRIGIDA-like protein	sp|Q67ZB3|FRL3_ARATH	FRIGIDA-like protein 3 OS=Arabidopsis thaliana GN=FRL3 PE=1 SV=1	56.81	558	213	10	1	539	1	549	0	567	549	98.39
LOC116207441	226.585	262.514	244.55	227.725	228.819	228.272	71.1861	40.8749	56.0305	chromosome 5	NC_045131.1	6564902	6566966	-	116207441	XP_031396240.1	247	auxin-responsive protein IAA16	XM_031540380.1	XP_002319075.1auxin-responsive protein IAA16	8.1e-129	82.74	P:GO:0006355; P:GO:0009734; F:GO:0000976; F:GO:0042802; C:GO:0005634	P:regulation of transcription, DNA-templated; P:auxin-activated signaling pathway; F:transcription regulatory region sequence-specific DNA binding; F:identical protein binding; C:nucleus			AT3G04730.1	66.27	6e-108	F7O18.22,F7O18_22,indoleacetic acid-induced protein 16	indoleacetic acid-induced protein 16	sp|O24407|IAA16_ARATH	Auxin-responsive protein IAA16 OS=Arabidopsis thaliana GN=IAA16 PE=1 SV=1	66.27	255	47	6	12	247	2	236	6e-107	315	235	99.58
[truncated: 28,736 more rows]

## Sheet: Table S2 - DEG
ID	logFC(11W/22W)	pval	padj	logFC(11W/3W)	pval	padj	logFC(22W/3W)	pval	padj
LOC116196849	9.6095	1.72555e-19	6.98455e-18	-2.2747	1.66935e-10	9.39874e-09	-11.961	1.40912e-28	9.1175e-27
LOC116214822	-0.00881172	0.977037	0.986193	0.364946	0.346887	0.484998	0.300117	0.406725	0.506124
[truncated: 29,280 more rows]
