# Supplementary material for: Ripening of Pomegranate Skin as Revealed by Developmental Transcriptomics
Source: Cells. 2022 Jul 16;11(14):2215. doi: 10.3390/cells11142215 (PMC9320897; doi:10.3390/cells11142215)
Supplement: Supplementary file 1 [file cells-11-02215-s001.zip › Table S3. List of total differential genes_R3.xlsx]

## Sheet: Differential genes and clusters
Ripening of pomegranate skin as revealed by developmental transcriptomics
Idit Ginzberg* and Adi Faigenboim
Institute of Plant Sciences, Agricultural Research Organization, Volcani Center, 68 HaMacabim Road, P.O. Box 15159, Rishon LeZion 7505101, Israel
*Corresponding author: e-mail: iditgin@volcani.agri.gov.il
ID	3W_A	3W_B	11W_A	11W_B	22W_A	22W_B	Kmeans	3W	11W	22W	Protein product	Length	Protein Name
LOC116186948	5.542	4.84476	0.288146	0.216056	0.0893351	0.0312592	Cluster_1	5.19338	0.252101	0.0602972	XP_031371365.1	437	protein trichome birefringence-like 33
LOC116186950	23.6856	39.5076	10.7036	11.759	24.675	20.3503	Cluster_1	31.5966	11.2313	22.5127	XP_031371369.1	151	uncharacterized protein LOC116186950
LOC116186951	6.13902	5.13585	2.45796	2.22155	1.01696	1.18182	Cluster_1	5.63743	2.33975	1.09939	XP_031371370.1	292	transcription factor MYBS1
LOC116186953	3.81432	5.27284	1.50346	0.613928	0.131473	0.344881	Cluster_1	4.54358	1.05869	0.238177
LOC116186969	1.6127	2.6099	0.527109	0.537393	0.334638	0.368898	Cluster_1	2.1113	0.532251	0.351768	XP_031371390.1	665	transmembrane 9 superfamily member 12-like
LOC116186975	31.0365	62.5157	3.21083	8.00942	1.26825	1.11459	Cluster_1	46.7761	5.61013	1.19142	XP_031371397.1	210	protein LURP-one-related 6-like
LOC116186982	0.628746	3.03824	0.0257251	0	0	0	Cluster_1	1.83349	0.0128626	0	XP_031371406.1	568	malate synthase, glyoxysomal
LOC116186983	27.2923	45.5152	10.0792	8.28943	5.71643	6.56765	Cluster_1	36.4038	9.18431	6.14204
LOC116186984	82.9488	146.62	30.1785	61.2923	48.7623	34.9827	Cluster_1	114.784	45.7354	41.8725	XP_031371408.1	164	VQ motif-containing protein 4-like
LOC116186986	17.2802	8.31114	2.21861	3.24108	2.93065	1.31245	Cluster_1	12.7957	2.72985	2.12155	XP_031371410.1	124	MATH domain and coiled-coil domain-containing protein At2g05410-like
LOC116186988	77.2004	168.904	62.2509	40.4989	60.1964	72.6223	Cluster_1	123.052	51.3749	66.4094	XP_031371412.1	102	protein Asterix
LOC116186989	1.95126	2.33061	0.738557	0.462013	0.703951	0.665109	Cluster_1	2.14093	0.600285	0.68453	XP_031371413.1	381	plant intracellular Ras-group-related LRR protein 6-like
LOC116186991	37.0486	99.7979	7.41806	20.5734	5.46678	1.0821	Cluster_1	68.4232	13.9957	3.27444	XP_031371418.1	160	uncharacterized protein LOC116186991 isoform X1
LOC116187004	17.5299	30.0559	10.5133	7.92446	6.28592	8.99495	Cluster_1	23.7929	9.21888	7.64044	XP_031371431.1	101	uncharacterized protein At4g33100
LOC116187011	4.37165	8.01684	1.76509	2.42882	0.27165	0.0356431	Cluster_1	6.19424	2.09695	0.153647	XP_031371443.1	301	protein MIZU-KUSSEI 1
LOC116187012	6.6163	8.07643	2.60086	2.82256	1.54631	1.37613	Cluster_1	7.34636	2.71171	1.46122
LOC116187014	24.2922	59.0086	10.5676	18.5095	23.9625	26.2857	Cluster_1	41.6504	14.5386	25.1241	XP_031371445.1	128	cyclin-dependent protein kinase inhibitor SMR1-like
LOC116187016	7.46659	4.967	1.79652	5.03639	2.10448	2.27407	Cluster_1	6.2168	3.41646	2.18927	XP_031371448.1	360	MATH domain and coiled-coil domain-containing protein At2g01790-like
LOC116187018	12.3598	13.7488	3.96673	3.36084	0.228229	0.287441	Cluster_1	13.0543	3.66378	0.257835	XP_031371450.1	221	NAD(P)H-quinone oxidoreductase subunit U, chloroplastic
LOC116187022	6.15945	8.16227	0.548397	1.33866	0.0698004	0.0366335	Cluster_1	7.16086	0.943528	0.0532169	XP_031371458.1	218	abscisic acid receptor PYL4-like
LOC116187025	46.5744	102.663	10.667	8.39013	0.0604075	0.0317055	Cluster_1	74.6187	9.52857	0.0460565	XP_031371460.1	238	ethylene-responsive transcription factor TINY-like
LOC116187026	8.92842	12.682	2.84236	1.80902	1.9476	3.15146	Cluster_1	10.8052	2.32569	2.54953	XP_031371461.1	254	peptidyl-prolyl cis-trans isomerase FKBP16-3, chloroplastic-like
LOC116187037	2.4397	4.11977	0.287825	0.3526	0.612248	0.856883	Cluster_1	3.27974	0.320213	0.734565	XP_031371476.1	280	transcription factor MYB54
LOC116187042	6.99037	9.70011	3.35315	3.51457	6.57518	8.15993	Cluster_1	8.34524	3.43386	7.36756	XP_031371481.1	256	chorismate mutase 2
LOC116187052	15.1897	28.3646	11.0592	7.93384	5.61499	6.05453	Cluster_1	21.7771	9.49652	5.83476	XP_031371494.1	159	lachrymatory-factor synthase
LOC116187054	21.8247	30.0613	6.18434	12.6929	20.5503	14.7206	Cluster_1	25.943	9.43862	17.6354	XP_031371497.1	470	glucan endo-1,3-beta-glucosidase-like isoform X1
LOC116187056	18.4541	54.3219	10.6269	7.56553	8.31445	7.85198	Cluster_1	36.388	9.09622	8.08321	XP_031371500.1	107	gibberellin-regulated protein 6
LOC116187066	7.28504	10.5929	1.49121	1.28694	0.220381	0.0361892	Cluster_1	8.93897	1.38908	0.128285	XP_031371513.1	302	uncharacterized protein LOC116187066 isoform X2
LOC116187067	14.9151	12.9153	3.17791	4.772	0.953674	0.70644	Cluster_1	13.9152	3.97496	0.830057	XP_031371514.1	139	dCTP pyrophosphatase 1
LOC116187068	18.0386	22.2954	3.41579	5.34895	10.4072	8.4795	Cluster_1	20.167	4.38237	9.44335	XP_031371515.1	164	chloroplast processing peptidase-like
LOC116187080	8.98482	4.35036	2.386	1.97999	0.598798	0.448133	Cluster_1	6.66759	2.183	0.523466	XP_031371529.1	894	receptor-like protein 9DC3 isoform X2
LOC116187085	9.48783	18.6927	4.60584	5.55688	4.97283	5.68634	Cluster_1	14.0903	5.08136	5.32958
LOC116187086	2.10741	7.10308	0.0969389	0.392544	0.242044	0.126356	Cluster_1	4.60525	0.244741	0.1842	XP_031371538.1	176	uncharacterized protein LOC116187086
LOC116187091	2.30022	1.70969	0.091746	0.511726	0.493578	0.518072	Cluster_1	2.00495	0.301736	0.505825
LOC116187093	1.77543	5.02043	0.258731	0.415504	0.320731	0.308634	Cluster_1	3.39793	0.337118	0.314682	XP_031371546.1	369	RING-H2 finger protein ATL16-like
LOC116187097	0.76973	1.19556	0.458107	0.429298	0.231586	0.319937	Cluster_1	0.982645	0.443702	0.275761	XP_031371554.1	1044	putative receptor-like protein kinase At3g47110
LOC116187108	9.93564	16.8106	4.10582	4.94988	4.25309	5.75317	Cluster_1	13.3731	4.52785	5.00313	XP_031371566.1	171	plastidal glycolate/glycerate translocator 1, chloroplastic-like
LOC116187112	2.75145	6.65135	0.466351	0.445004	0.987053	0.765723	Cluster_1	4.7014	0.455678	0.876388
LOC116187131	0.65094	0.511141	0.127689	0.254797	0.0702634	0.018442	Cluster_1	0.58104	0.191243	0.0443527	XP_031371592.1	656	probable LRR receptor-like serine/threonine-protein kinase At1g56130
LOC116187134	1.0604	0.972805	0.185769	0.123956	0.0829593	0.100349	Cluster_1	1.0166	0.154862	0.0916542
LOC116187135	43.6514	63.3968	16.336	13.0914	5.40515	10.0029	Cluster_1	53.5241	14.7137	7.70402	XP_031371596.1	68	uncharacterized protein LOC116187135
LOC116187160	6.33588	12.3949	0.0970378	0.0832983	0.0401692	0	Cluster_1	9.36539	0.090168	0.0200846	XP_031371625.1	170	zinc finger protein SHOOT GRAVITROPISM 5
LOC116187167	2.49928	28.6623	0.281196	0.218744	0.802184	0.886483	Cluster_1	15.5808	0.24997	0.844333	XP_031371634.1	579	(-)-germacrene D synthase-like
LOC116187188	0.54854	0.869118	0.0211021	0.0541376	0	0	Cluster_1	0.708829	0.0376199	0	XP_031371676.1	593	probable serine/threonine-protein kinase At1g54610 isoform X1
LOC116187206	2.04895	2.34773	0.360535	0.112297	0.027088	0.0284359	Cluster_1	2.19834	0.236416	0.027762	XP_031371696.1	344	transcription factor TCP17
LOC116187223	71.9866	111.536	29.1251	28.3047	23.1702	22.4957	Cluster_1	91.7613	28.7149	22.833	XP_031371725.1	280	tetraspanin-18-like
LOC116187229	1.06596	1.52639	0.101983	0.0437744	0	0.0886651	Cluster_1	1.29618	0.0728787	0.0443325	XP_031371730.1	182	uncharacterized protein DDB_G0271670-like
LOC116187241	4.46477	6.58004	1.56497	1.39731	1.39713	3.71803	Cluster_1	5.52241	1.48114	2.55758	XP_031371756.1	98	mini zinc finger protein 1-like
LOC116187250	4.41121	10.8038	0.71349	0.81786	0.739283	0.310347	Cluster_1	7.6075	0.765675	0.524815
LOC116187264	16.9285	31.2536	4.91482	6.38281	7.31172	10.2965	Cluster_1	24.091	5.64881	8.80411
LOC116187278	5.49535	5.10262	1.17234	1.05279	0.397272	0.370595	Cluster_1	5.29899	1.11257	0.383933	XP_031371792.1	280	uncharacterized protein LOC116187278
LOC116187297	11.5213	19.4309	0.583631	1.00879	0.323889	0.0849481	Cluster_1	15.4761	0.796211	0.204419
LOC116187298	0.661105	11.4307	0.187273	0.161067	1.5011	4.67169	Cluster_1	6.0459	0.17417	3.08639	XP_031371811.1	225	chalcone--flavonone isomerase-like
LOC116187302	39.2727	81.6955	27.8767	25.7886	23.91	25.7948	Cluster_1	60.4841	26.8327	24.8524	XP_031371818.1	129	bet1-like SNARE 1-2
LOC116187304	1.95074	1.87566	0.309753	0.265739	0.329561	0.422793	Cluster_1	1.9132	0.287746	0.376177
LOC116187325	2.06561	3.79236	0.474503	0.407928	0.147495	0.206392	Cluster_1	2.92898	0.441215	0.176944	XP_031371842.1	223	germin-like protein subfamily 1 member 13
LOC116187326	13.983	12.9261	2.919	3.7713	3.39258	2.16143	Cluster_1	13.4545	3.34515	2.777	XP_031371843.1	163	RING-H2 finger protein ATL66
LOC116187336	1.13718	1.26431	0	0.120311	0.0773613	0.0811998	Cluster_1	1.20074	0.0601555	0.0792806
LOC116187340	44.3488	80.6419	7.51231	6.01671	4.39566	3.47944	Cluster_1	62.4954	6.76451	3.93755	XP_031371855.1	532	3-ketoacyl-CoA synthase 10
LOC116187342	22.2747	42.2756	14.7541	15.2494	12.6346	14.2693	Cluster_1	32.2751	15.0017	13.452	XP_031371859.1	311	E3 ubiquitin-protein ligase AIP2
LOC116187348	15.2906	20.7143	7.61852	6.6408	8.44134	8.50001	Cluster_1	18.0024	7.12966	8.47067
LOC116187361	2.83155	6.47264	0.286835	0.574462	0.197879	0.166156	Cluster_1	4.6521	0.430648	0.182017	XP_031371879.1	165	putative RING-H2 finger protein ATL69
LOC116187367	8.43423	7.21047	4.18689	3.48249	3.15149	3.13144	Cluster_1	7.82235	3.83469	3.14147	XP_031371889.1	662	protein ALTERED PHOSPHATE STARVATION RESPONSE 1
LOC116187368	21.9726	28.93	7.46387	5.47761	5.12381	4.02805	Cluster_1	25.4513	6.47074	4.57593
LOC116187370	40.5362	27.1796	16.2093	15.9182	16.3929	10.422	Cluster_1	33.8579	16.0637	13.4075	XP_031371887.1	676	probable boron transporter 6
LOC116187384	13.9211	17.9719	10.4481	9.90704	7.86491	8.27909	Cluster_1	15.9465	10.1776	8.072	XP_031371909.1	542	protein SMAX1-LIKE 7-like
LOC116187421	22.1497	22.4109	6.64142	6.9551	11.1936	12.4801	Cluster_1	22.2803	6.79826	11.8369
LOC116187455	12.214	17.2652	5.5161	5.45603	6.88308	6.55295	Cluster_1	14.7396	5.48606	6.71802
LOC116187478	25.0928	46.8881	14.2848	11.2762	13.1768	14.1621	Cluster_1	35.9905	12.7805	13.6694	XP_031372104.1	75	uncharacterized protein LOC116187478
LOC116187495	13.1974	20.1868	3.90275	4.38292	6.25547	6.50704	Cluster_1	16.6921	4.14283	6.38126
LOC116187499	43.5919	151.342	12.8207	10.7004	2.64381	4.20705	Cluster_1	97.4669	11.7606	3.42543	XP_031372101.1	177	ferredoxin-thioredoxin reductase, variable chain, chloroplastic-like
LOC116187508	11.3684	14.7159	0.260458	1.33853	0.0538132	0.0282455	Cluster_1	13.0421	0.799494	0.0410293
LOC116187511	49.0586	97.6341	25.7602	22.2273	14.0379	13.7154	Cluster_1	73.3464	23.9937	13.8766	XP_031372118.1	238	bidirectional sugar transporter SWEET2-like
LOC116187516	2.23448	4.31579	0.793598	0.442261	0.131276	0.0344498	Cluster_1	3.27514	0.61793	0.0828629
LOC116187545	119.451	133.346	59.5748	55.4078	69.4694	61.9692	Cluster_1	126.398	57.4913	65.7193	XP_031372171.1	648	EIN3-binding F-box protein 1
LOC116187575	12.4052	9.27713	2.72341	3.51512	0.312888	0.441983	Cluster_1	10.8412	3.11926	0.377435	XP_031372222.1	317	peptidyl-prolyl cis-trans isomerase CYP26-2, chloroplastic
LOC116187576	18.0234	19.8347	8.71644	8.10463	9.10389	8.39227	Cluster_1	18.9291	8.41053	8.74808	XP_031372223.1	157	oleosin 1-like
LOC116187582	3.52756	3.27653	0.332804	1.56484	0.0531922	0	Cluster_1	3.40205	0.948822	0.0265961	XP_031372238.1	222	reticulon-like protein B9 isoform X4
LOC116187639	10.9209	20.5042	0.827892	1.65615	0.16303	0.171131	Cluster_1	15.7126	1.24202	0.16708	XP_031372356.1	220	guanine nucleotide-binding protein subunit gamma 3
LOC116187651	71.8437	86.0859	38.0654	34.1653	40.5887	35.9046	Cluster_1	78.9648	36.1153	38.2467	XP_031372372.1	224	protein transport protein SFT2-like
LOC116187655	38.2758	56.4199	22.8735	21.5402	29.7239	33.0934	Cluster_1	47.3479	22.2068	31.4087	XP_031372380.1	276	TLC domain-containing protein 2
LOC116187665	0.977506	0.311066	0.156393	0.195226	0.158714	0.0937377	Cluster_1	0.644286	0.17581	0.126226	XP_031372401.1	1200	BRCT domain-containing protein At4g02110
LOC116187684	5.30315	9.13879	3.48957	2.87751	6.56368	8.58228	Cluster_1	7.22097	3.18354	7.57298	XP_031372440.1	224	probable bifunctional TENA-E protein
LOC116187694	23.9755	39.0627	1.54058	3.28456	0.536055	0.675368	Cluster_1	31.5191	2.41257	0.605711	XP_031372453.1	621	TORTIFOLIA1-like protein 3
LOC116187703	95.0065	109.742	32.0142	37.0639	29.9433	47.419	Cluster_1	102.374	34.5391	38.6812	XP_031372468.1	257	peptidyl-prolyl cis-trans isomerase FKBP17-2, chloroplastic
LOC116187713	7.6084	7.56311	1.8479	2.42059	0.185019	0.0485585	Cluster_1	7.58575	2.13424	0.116789	XP_031372481.1	470	uncharacterized protein LOC116187713
LOC116187719	84.4225	88.2035	26.0044	11.9137	56.7432	41.7311	Cluster_1	86.313	18.9591	49.2371	XP_031372488.1	719	phenylalanine ammonia-lyase-like
LOC116187723	27.7088	18.7202	6.79357	6.7446	1.4476	2.46765	Cluster_1	23.2145	6.76908	1.95762	XP_031372497.1	216	NAD(P)H-quinone oxidoreductase subunit M, chloroplastic
LOC116187745	39.4903	66.4131	19.2882	18.6654	25.6487	25.0035	Cluster_1	52.9517	18.9768	25.3261	XP_031372529.1	345	syntaxin-32
LOC116187757	5.00067	3.83151	1.83279	2.02891	1.04202	0.958149	Cluster_1	4.41609	1.93085	1.00008	XP_031372545.1	369	alpha/beta hydrolase domain-containing protein 17C-like
LOC116187758	25.0867	39.2797	0.546978	2.38166	0.591762	0.292307	Cluster_1	32.1832	1.46432	0.442034	XP_031372546.1	359	vignain-like
LOC116187759	120.48	170.946	9.60814	14.592	14.9889	9.16273	Cluster_1	145.713	12.1001	12.0758	XP_031372547.1	488	uncharacterized protein LOC116187759
LOC116187783	16.7142	27.4736	10.764	10.245	14.1959	15.2481	Cluster_1	22.0939	10.5045	14.722	XP_031372572.1	323	UDP-galactose/UDP-glucose transporter 7
LOC116187788	5.63995	7.31373	3.19417	3.75637	2.66132	1.87865	Cluster_1	6.47684	3.47527	2.26999	XP_031372588.1	354	serine/threonine-protein kinase STY13-like
LOC116187807	132.879	188.498	10.019	17.4647	14.1883	10.7302	Cluster_1	160.689	13.7418	12.4593	XP_031372606.1	240	uncharacterized protein LOC116187807 isoform X1
LOC116187852	45.2151	33.7964	12.0663	11.2108	3.78862	2.74869	Cluster_1	39.5057	11.6386	3.26865	XP_031372703.1	470	molybdate transporter 1 isoform X1
LOC116187854	19.8513	39.0108	10.3469	9.05052	6.69269	11.9394	Cluster_1	29.431	9.69871	9.31605	XP_031372708.1	162	protein BUNDLE SHEATH DEFECTIVE 2, chloroplastic-like isoform X1
LOC116187868	1439.22	1827.37	168.803	139.434	28.8285	49.5451	Cluster_1	1633.3	154.119	39.1868	XP_031372725.1	124	uncharacterized protein LOC116187868
LOC116187878	50.0131	86.5661	19.4735	14.9285	11.3336	8.27978	Cluster_1	68.2896	17.201	9.80669	XP_031372735.1	118	protein ELF4-LIKE 3-like
LOC116187907	156.889	256.709	93.8218	79.4015	115.777	111.856	Cluster_1	206.799	86.6116	113.817	XP_031372785.1	249	proteasome subunit alpha type-4
LOC116187917	83.7739	85.8432	35.6109	39.8415	33.0984	37.5005	Cluster_1	84.8085	37.7262	35.2995	XP_031372794.1	146	bZIP transcription factor 53-like
LOC116187918	372.079	176.919	20.2328	28.3228	53.6657	96.7584	Cluster_1	274.499	24.2778	75.2121	XP_031372795.1	130	calvin cycle protein CP12-1, chloroplastic-like
LOC116187919	218.107	345.81	160.15	119.488	140.281	165.102	Cluster_1	281.959	139.819	152.691	XP_031372796.1	64	cytochrome c oxidase subunit 5C-2-like
LOC116187935	15.9635	29.1884	5.25804	2.2997	5.62696	8.10457	Cluster_1	22.5759	3.77887	6.86576	XP_031372833.1	332	mitoferrin-like
LOC116187949	26.3266	37.2409	14.7488	15.5453	21.2562	20.8229	Cluster_1	31.7838	15.1471	21.0395	XP_031372862.1	475	sulfite exporter TauE/SafE family protein 3-like
LOC116187952	38.2083	59.9391	23.3483	24.3906	28.4074	29.3463	Cluster_1	49.0737	23.8695	28.8769	XP_031372866.1	233	DNA-directed RNA polymerase III subunit RPC6
LOC116187957	4.70592	4.29561	1.206	2.16431	1.12192	2.12638	Cluster_1	4.50077	1.68515	1.62415	XP_031372876.1	315	protein ENHANCED DISEASE RESISTANCE 2-like
LOC116187968	17.7226	21.6022	5.76307	4.5179	2.6558	3.61502	Cluster_1	19.6624	5.14048	3.13541	XP_031372894.1	220	photosystem II reaction center PSB28 protein, chloroplastic
LOC116187992	99.0487	131.231	57.3304	45.0632	49.265	56.6591	Cluster_1	115.14	51.1968	52.962	XP_031372932.1	154	probable prefoldin subunit 5
LOC116187996	2.26611	3.54471	0.223195	0.318823	0.0922761	0.0968636	Cluster_1	2.90541	0.271009	0.0945698	XP_031372937.1	388	protein DMR6-LIKE OXYGENASE 2-like
LOC116188000	39.6015	39.523	13.5971	13.2211	6.65763	9.1758	Cluster_1	39.5622	13.4091	7.91671	XP_031372942.1	704	ABC transporter G family member 11-like isoform X1
LOC116188008	4.22463	9.24677	1.23337	1.17676	1.23562	0.539975	Cluster_1	6.7357	1.20507	0.887798	XP_031372962.1	140	uncharacterized protein LOC116188008
LOC116188013	1.50019	1.19788	0.281293	0.210893	0.203472	0.183079	Cluster_1	1.34903	0.246093	0.193275	XP_031372971.1	439	aspartyl protease AED3-like
LOC116188040	41.424	62.7827	21.8175	23.3222	32.1174	35.1786	Cluster_1	52.1033	22.5698	33.648	XP_031373009.1	195	LIM domain-containing protein WLIM2b-like
LOC116188043	2.3381	9.3391	0.171476	0.835115	0.994727	2.73423	Cluster_1	5.8386	0.503296	1.86448	XP_031373014.1	212	uncharacterized protein LOC116188043
LOC116188071	3.36884	4.68196	0.250722	0.286696	0.0345699	0.0362869	Cluster_1	4.0254	0.268709	0.0354284	XP_031373059.1	302	uncharacterized protein LOC116188071
LOC116188083	1.43427	1.05285	0.180196	0.41589	0.193285	0.249762	Cluster_1	1.24356	0.298043	0.221524	XP_031373078.1	792	FT-interacting protein 1-like
LOC116188098	3.02769	7.15963	1.00748	0.646698	2.73185	3.24647	Cluster_1	5.09366	0.827089	2.98916	XP_031373103.1	126	CST complex subunit TEN1
LOC116188112	6.68194	9.00748	4.42974	2.98401	2.45198	2.02592	Cluster_1	7.84471	3.70688	2.23895	XP_031373129.1	379	1-aminocyclopropane-1-carboxylate oxidase homolog 1-like isoform X1
LOC116188120	49.4652	69.0235	28.9737	23.817	22.7475	24.1796	Cluster_1	59.2443	26.3954	23.4636	XP_031373139.1	382	oxysterol-binding protein-related protein 4C-like
LOC116188123	32.1539	46.6442	13.4455	14.7034	22.177	18.5301	Cluster_1	39.3991	14.0745	20.3535	XP_031373142.1	328	glycosyltransferase family protein 64 C3
LOC116188124	88.2445	137.398	21.9119	18.3921	7.02017	11.5796	Cluster_1	112.821	20.152	9.29988	XP_031373144.1	136	uncharacterized protein LOC116188124 isoform X2
LOC116188140	9.47625	21.7644	0.300952	0.258758	0	0.0523646	Cluster_1	15.6203	0.279855	0.0261823	XP_031373165.1	283	1-aminocyclopropane-1-carboxylate oxidase homolog 1-like isoform X1
LOC116188147	28.3006	34.5371	12.8355	14.4471	14.0544	12.683	Cluster_1	31.4188	13.6413	13.3687	XP_031373171.1	561	ubiquitin C-terminal hydrolase 22
LOC116188159	38.6085	22.7471	14.265	13.9512	13.0896	13.3787	Cluster_1	30.6778	14.1081	13.2341	XP_031373194.1	403	phosphoribulokinase, chloroplastic
LOC116188166	951.674	1542.9	609.049	526.172	728.6	660.146	Cluster_1	1247.29	567.611	694.373	XP_031373204.1	152	ubiquitin-conjugating enzyme E2 2
LOC116188187	1.64917	2.87138	0.458851	0.69311	0.974299	0.96355	Cluster_1	2.26028	0.575981	0.968924	XP_031373276.1	479	solute carrier family 40 member 2-like isoform X3
LOC116188211	92.0628	120.538	50.6172	39.348	62.0907	64.8994	Cluster_1	106.3	44.9826	63.495	XP_031373277.1	247	gamma carbonic anhydrase-like 2, mitochondrial
LOC116188213	8.24116	15.2721	4.51182	3.71769	2.38222	2.03465	Cluster_1	11.7566	4.11475	2.20844	XP_031373281.1	354	protein FIP1-like isoform X1
LOC116188215	11.8877	7.87172	1.18593	1.38996	0.888302	0.418719	Cluster_1	9.87971	1.28794	0.65351	XP_031373284.1	532	nucleobase-ascorbate transporter 6
LOC116188219	28.6322	46.187	14.3028	13.6621	12.7198	13.3535	Cluster_1	37.4096	13.9825	13.0366	XP_031373288.1	441	probable xyloglucan 6-xylosyltransferase 5
LOC116188267	33.3908	65.5735	25.9305	24.2042	24.1993	26.0835	Cluster_1	49.4821	25.0674	25.1414	XP_031373370.1	234	transcription factor DIVARICATA-like
LOC116188269	27.9429	33.4649	11.0646	18.318	11.6846	10.9885	Cluster_1	30.7039	14.6913	11.3366	XP_031373372.1	561	galacturonosyltransferase 8
LOC116188273	36.2717	43.725	14.8388	15.3057	8.30123	9.11259	Cluster_1	39.9984	15.0723	8.70691	XP_031373377.1	185	uncharacterized protein LOC116188273
LOC116188281	10.1328	14.2059	4.41079	5.15597	5.82196	5.76827	Cluster_1	12.1693	4.78338	5.79512	XP_031373390.1	235	zinc finger protein GIS2-like
LOC116188285	7.57841	11.1264	3.28065	4.28808	1.31389	1.32056	Cluster_1	9.3524	3.78437	1.31723	XP_031373406.1	183	protein GLUTAMINE DUMPER 2-like
LOC116188297	9.1068	8.82297	6.02813	4.59921	2.85456	4.04327	Cluster_1	8.96489	5.31367	3.44891	XP_031373424.1	185	putative peptidyl-tRNA hydrolase PTRHD1
LOC116188298	149.235	231.662	87.2012	79.6621	66.8558	81.678	Cluster_1	190.448	83.4317	74.2669	XP_031373425.1	214	guanine nucleotide-binding protein-like 3 homolog
LOC116188339	35.5567	60.9908	19.2453	18.3963	13.0954	11.7648	Cluster_1	48.2737	18.8208	12.4301	XP_031373482.1	265	uncharacterized protein LOC116188339 isoform X1
LOC116188346	13.9913	16.1478	4.91869	4.80451	3.31077	3.40914	Cluster_1	15.0695	4.8616	3.35995	XP_031373495.1	254	transcription factor bHLH35
LOC116188351	6.62151	9.19996	1.81152	4.06422	0.634776	0.594997	Cluster_1	7.91073	2.93787	0.614887	XP_031373504.1	539	cytokinin dehydrogenase 7
LOC116188358	5.49739	7.75774	1.5369	2.10171	0.103089	0.216418	Cluster_1	6.62756	1.8193	0.159753	XP_031373515.1	373	uncharacterized protein LOC116188358
LOC116188359	4.86017	1.76233	0.42358	0.851915	1.10558	0.262442	Cluster_1	3.31125	0.637748	0.684011	XP_031373517.1	344	eukaryotic translation initiation factor 2 subunit alpha homolog isoform X2
LOC116188366	3.3619	5.78983	1.15771	1.58116	0.149557	0.219791	Cluster_1	4.57587	1.36943	0.184674	XP_031373530.1	396	kinase-interacting family protein-like
LOC116188370	22.4718	35.4007	16.8453	17.3397	14.0593	14.2704	Cluster_1	28.9363	17.0925	14.1648	XP_031373537.1	211	rac-like GTP-binding protein 3
LOC116188372	6.56001	7.18947	1.17503	2.76956	3.86086	8.70944	Cluster_1	6.87474	1.97229	6.28515	XP_031373539.1	470	uncharacterized protein LOC116188372
LOC116188377	222.919	368.116	139.861	135.406	133.611	139.994	Cluster_1	295.517	137.633	136.803	XP_031373546.1	193	GTP-binding protein SAR1A-like
LOC116188389	6.76581	8.46951	0.268163	0.952318	0.411845	1.56298	Cluster_1	7.61766	0.61024	0.987413	XP_031373575.1	325	uncharacterized protein LOC116188389
LOC116188392	1.76389	4.56183	0.325085	0.31883	0.0768795	0.0403472	Cluster_1	3.16286	0.321958	0.0586134	XP_031373578.1	191	adenine phosphoribosyltransferase 5-like
LOC116188394	179.792	161.628	2.55487	7.25196	0.859479	0.120257	Cluster_1	170.71	4.90341	0.489868	XP_031373579.1	125	14 kDa proline-rich protein DC2.15-like
LOC116188420	2.37497	6.19246	0.616715	1.14742	0.0442914	0	Cluster_1	4.28371	0.882068	0.0221457	XP_031373629.1	531	36.4 kDa proline-rich protein-like
LOC116188428	20.3729	32.0679	5.81747	10.1711	0.524375	0.220122	Cluster_1	26.2204	7.99428	0.372248	XP_031373643.1	185	PLASMODESMATA CALLOSE-BINDING PROTEIN 3-like
LOC116188442	11.7689	18.6528	6.97971	6.81751	6.13698	5.64668	Cluster_1	15.2109	6.89861	5.89183	XP_031373675.1	214	germin-like protein subfamily 3 member 2
LOC116188450	68.1897	120.033	32.7991	28.6535	25.5702	30.5886	Cluster_1	94.1114	30.7263	28.0794	XP_031373683.1	174	HVA22-like protein a
LOC116188453	69.5369	122.853	45.5933	34.7866	32.1617	43.0496	Cluster_1	96.195	40.19	37.6056	XP_031373686.1	92	uncharacterized protein LOC116188453
LOC116188455	15.0347	22.9813	12.3543	11.8513	8.7795	9.84891	Cluster_1	19.008	12.1028	9.3142	XP_031373692.1	376	U-box domain-containing protein 62-like isoform X1
LOC116188457	6.65182	7.73735	2.50192	2.95978	2.04344	1.46265	Cluster_1	7.19459	2.73085	1.75304	XP_031373697.1	283	tetraspanin-6
LOC116188466	50.5613	67.6451	11.884	19.3799	4.23901	3.98139	Cluster_1	59.1032	15.6319	4.1102	XP_031373707.1	555	amino acid transporter AVT1C
LOC116188487	8.45663	11.9689	2.48002	2.85388	3.52787	2.84341	Cluster_1	10.2128	2.66695	3.18564	XP_031373741.1	555	pectinesterase/pectinesterase inhibitor PPE8B-like
LOC116188492	13.0057	9.53818	1.12918	0.749293	0.467574	0.223069	Cluster_1	11.2719	0.939237	0.345322	XP_031373753.1	273	photosystem I chlorophyll a/b-binding protein 6, chloroplastic
LOC116188495	82.0165	165.358	42.7469	32.7762	25.7068	33.5535	Cluster_1	123.687	37.7615	29.6302	XP_031373756.1	129	uncharacterized protein LOC116188495
LOC116188512	1.92154	2.9306	0.379004	0.541756	0.243878	0.3657	Cluster_1	2.42607	0.46038	0.304789	XP_031373784.1	249	uncharacterized protein LOC116188512
LOC116188518	2.04253	6.59962	0.362314	0.65855	0.0747751	0.0588777	Cluster_1	4.32108	0.510432	0.0668264	XP_031373794.1	628	probable inactive purple acid phosphatase 27
LOC116188551	35.8163	33.4008	15.3788	19.5723	17.5591	16.2384	Cluster_1	34.6086	17.4755	16.8987	XP_031373844.1	514	glucan endo-1,3-beta-glucosidase-like
LOC116188557	2.23872	4.39911	1.00971	0.624957	0.502709	0.678602	Cluster_1	3.31892	0.817334	0.590655	XP_031373892.1	300	uncharacterized protein LOC116188557 isoform X1
LOC116188559	34.5123	62.6105	18.9399	12.88	21.4993	18.2035	Cluster_1	48.5614	15.91	19.8514	XP_031373871.1	129	ergosterol biosynthetic protein 28 isoform X2
LOC116188567	0.799013	1.15716	0.369716	0.237445	0.10183	0.106899	Cluster_1	0.978086	0.30358	0.104364	XP_031373874.1	517	uncharacterized protein LOC116188567
LOC116188573	1.01611	1.36245	0.184419	0.472957	0.243476	0.111837	Cluster_1	1.18928	0.328688	0.177656	XP_031373879.1	740	protein ROLLING AND ERECT LEAF 2
LOC116188579	136.992	104.953	31.5834	30.3664	29.7534	36.9675	Cluster_1	120.972	30.9749	33.3605	XP_031373887.1	217	ATP synthase subunit b\\', chloroplastic
LOC116188599	128.432	250	37.9957	37.6502	27.7474	35.3217	Cluster_1	189.216	37.8229	31.5345	XP_031373916.1	166	putative 4-hydroxy-4-methyl-2-oxoglutarate aldolase 3
LOC116188609	38.1815	46.091	0.931847	1.69024	1.00795	0.569413	Cluster_1	42.1362	1.31104	0.788682	XP_031373931.1	103	glutaredoxin-C11
LOC116188624	28.9757	25.7344	8.57618	6.93817	4.52452	5.75744	Cluster_1	27.355	7.75718	5.14098	XP_031373958.1	492	elongation factor TuB, chloroplastic-like
LOC116188627	7.27098	8.29576	1.82943	1.83625	0.886176	0.827012	Cluster_1	7.78337	1.83284	0.856594	XP_031373960.1	644	probable inactive receptor kinase At1g48480
LOC116188637	33.6167	55.0401	3.43786	3.57076	17.6327	20.7084	Cluster_1	44.3284	3.50431	19.1705	XP_031373975.1	286	aquaporin PIP2-1-like
LOC116188644	70.1765	128.515	16.7509	11.2283	18.9057	24.5534	Cluster_1	99.3457	13.9896	21.7295	XP_031373991.1	282	thioredoxin-like 1-2, chloroplastic
LOC116188687	17.1714	35.3062	5.24043	4.27808	3.40384	3.56791	Cluster_1	26.2388	4.75925	3.48588	XP_031374031.1	150	uncharacterized protein LOC116188687
LOC116188861	2.87119	3.12287	0.0460897	0.949215	0.0381478	0.0400408	Cluster_1	2.99703	0.497652	0.0390943	XP_031374207.1	278	leucine-rich repeat extensin-like protein 3
LOC116188892	2.92393	5.68749	0.715797	0.690893	0.148091	0.310885	Cluster_1	4.30571	0.703345	0.229488	XP_031374213.1	283	31 kDa ribonucleoprotein, chloroplastic-like
LOC116188919	36.8452	24.4604	1.31593	1.34211	0.901966	1.35964	Cluster_1	30.6528	1.32902	1.1308	XP_031374233.1	492	catalase isozyme 1
LOC116188945	287.684	397.309	61.5085	36.2924	5.25859	3.6176	Cluster_1	342.497	48.9004	4.43809	XP_031374258.1	287	probable aquaporin PIP1-2
LOC116188953	3.23808	7.82991	0.593929	0.614274	0.234242	0.0855187	Cluster_1	5.53399	0.604101	0.15988	XP_031374381.1	221	two-component response regulator ORR9 isoform X2
LOC116188986	73.3162	78.9068	21.6235	24.8073	26.3902	25.5458	Cluster_1	76.1115	23.2154	25.968	XP_031374322.1	396	12-oxophytodienoate reductase 3-like isoform X1
LOC116188989	54.0073	87.0763	17.7818	16.2545	17.5576	14.608	Cluster_1	70.5418	17.0181	16.0828	XP_031374328.1	232	deSI-like protein At4g17486 isoform X1
LOC116188996	7.44041	7.65068	1.53128	1.67537	0.393849	0.587573	Cluster_1	7.54554	1.60332	0.490711	XP_031374335.1	612	pentatricopeptide repeat-containing protein At5g13770, chloroplastic
LOC116189000	11748.2	25448.4	2353.79	1354.94	1459.73	3157.35	Cluster_1	18598.3	1854.37	2308.54	XP_031374343.1	77	defensin Ec-AMP-D1-like
LOC116189008	211.985	464.295	158.061	117.197	175.164	185.948	Cluster_1	338.14	137.629	180.556	XP_031374350.1	69	protein transport protein Sec61 subunit gamma-like
LOC116189016	30.929	29.172	9.11029	7.25791	2.10772	2.64185	Cluster_1	30.0505	8.1841	2.37479	XP_031374357.1	643	BTB/POZ domain-containing protein At1g03010-like isoform X3
LOC116189019	0.966263	1.75329	0.277759	0.204121	0.164095	0.103349	Cluster_1	1.35978	0.24094	0.133722	XP_031374360.1	401	spermidine synthase 1-like
LOC116189022	18.7401	24.1613	11.4669	10.1987	9.25706	11.6944	Cluster_1	21.4507	10.8328	10.4757	XP_031374363.1	192	uncharacterized protein LOC116189022
LOC116189057	112.304	192.055	54.9916	54.3439	62.0411	66.5719	Cluster_1	152.179	54.6677	64.3065	XP_031374446.1	123	non-specific lipid-transfer protein-like 1
LOC116189064	122.8	90.1241	27.1791	33.5149	21.9862	18.3718	Cluster_1	106.462	30.347	20.179	XP_031374463.1	552	uncharacterized protein LOC116189064 isoform X2
LOC116189081	173.191	217.884	84.2757	78.0736	94.3474	78.9776	Cluster_1	195.537	81.1746	86.6625	XP_031374470.1	441	protein CANDIDATE G-PROTEIN COUPLED RECEPTOR 7
LOC116189094	9.76791	8.6688	1.01115	1.20331	6.59726	5.78935	Cluster_1	9.21836	1.10723	6.1933	XP_031374484.1	455	patatin-like protein 6
LOC116189107	15.7966	20.774	6.62144	5.8169	4.05061	4.97251	Cluster_1	18.2853	6.21917	4.51156
LOC116189137	431.013	508.828	150.962	173.023	151.672	149.91	Cluster_1	469.921	161.993	150.791	XP_031374529.1	220	probable calcium-binding protein CML36
LOC116189152	5.09126	9.00001	0.485122	0.697814	0.418658	0.496867	Cluster_1	7.04563	0.591468	0.457763	XP_031374555.1	594	MDIS1-interacting receptor like kinase 2
LOC116189168	194.446	249.617	116.705	115.769	103.565	122.079	Cluster_1	222.031	116.237	112.822	XP_031374575.1	164	uncharacterized protein LOC116189168
LOC116189180	2.9514	3.65154	0.295291	0.542698	0.732905	0.512869	Cluster_1	3.30147	0.418994	0.622887	XP_031374592.1	274	protein CUP-SHAPED COTYLEDON 2-like
LOC116189221	20.6208	20.1574	10.6314	8.97426	12.2575	11.904	Cluster_1	20.3891	9.80283	12.0808	XP_031374649.1	352	solute carrier family 25 member 44-like
LOC116189222	34.1355	51.1004	22.1719	16.5773	12.724	16.9969	Cluster_1	42.618	19.3746	14.8605	XP_031374653.1	299	uncharacterized protein At1g32220, chloroplastic isoform X1
LOC116189242	9.42417	26.6608	1.34091	3.45504	0.200059	0.0420026	Cluster_1	18.0425	2.39798	0.121031	XP_031374672.1	577	calmodulin-binding protein 60 A-like isoform X1
LOC116189243	17.5027	20.6717	13.7808	9.18671	9.52631	7.94264	Cluster_1	19.0872	11.4838	8.73447	XP_031374674.1	402	homogentisate phytyltransferase 1, chloroplastic
LOC116189251	3.66409	6.42318	2.15845	2.1179	1.40421	2.23305	Cluster_1	5.04364	2.13817	1.81863	XP_031374687.1	259	bidirectional sugar transporter SWEET1-like isoform X1
LOC116189261	13.8292	12.526	6.35291	6.40591	4.35699	4.50872	Cluster_1	13.1776	6.37941	4.43285	XP_031374705.1	363	caffeine synthase 1-like
LOC116189271	40.414	53.2794	16.0815	14.0001	15.4108	15.7212	Cluster_1	46.8467	15.0408	15.566	XP_031374723.1	291	uncharacterized protein LOC116189271
LOC116189284	0.685255	0.740433	0.083033	0.188061	0.0273286	0.08608	Cluster_1	0.712844	0.135547	0.0567043	XP_031374740.1	1087	uncharacterized protein LOC116189284 isoform X1
LOC116189289	42.5106	45.1457	23.667	19.5207	18.2917	16.527	Cluster_1	43.8282	21.5938	17.4093	XP_031374747.1	321	E3 ubiquitin-protein ligase RING1
LOC116189308	14.9675	17.1541	5.39663	6.20978	1.29433	1.81171	Cluster_1	16.0608	5.80321	1.55302	XP_031374773.1	419	pectin acetylesterase 10-like
LOC116189312	4.45946	6.41006	0.140631	0.120693	0.0775965	0.0407106	Cluster_1	5.43476	0.130662	0.0591535	XP_031374787.1	312	transcription factor MYB61-like isoform X1
LOC116189315	10.8305	14.4388	7.09656	7.13694	5.0959	6.12778	Cluster_1	12.6347	7.11675	5.61184	XP_031374791.1	386	F-box protein At2g27310-like
LOC116189323	2.16579	2.53949	0.901214	0.742435	0.20057	0.180468	Cluster_1	2.35264	0.821824	0.190519	XP_031374806.1	461	UDP-glycosyltransferase 76B1-like
LOC116189330	19.3098	19.7975	11.1992	10.073	7.43864	8.77169	Cluster_1	19.5537	10.6361	8.10516	XP_031374814.1	243	protein RESISTANCE TO PHYTOPHTHORA 1, chloroplastic-like
LOC116189336	33.3229	38.6297	13.7455	8.39675	7.63314	6.48155	Cluster_1	35.9763	11.0711	7.05734	XP_031374820.1	397	transcription factor TCP14-like
LOC116189342	10.0672	56.999	7.14938	5.78622	4.94123	2.77192	Cluster_1	33.5331	6.4678	3.85657	XP_031374827.1	285	probable xyloglucan endotransglucosylase/hydrolase protein 23
LOC116189344	50.2197	46.761	5.50792	10.2631	6.96743	3.74654	Cluster_1	48.4903	7.88551	5.35698	XP_031374829.1	373	protein RESTRICTED TEV MOVEMENT 3-like isoform X1
LOC116189347	7.02259	6.28575	0.905319	1.66193	1.65869	2.14326	Cluster_1	6.65417	1.28362	1.90098	XP_031374833.1	499	protein ESKIMO 1-like
LOC116189351	6.64766	8.10777	2.97575	2.67556	2.89322	4.83612	Cluster_1	7.37772	2.82565	3.86467	XP_031374836.1	374	uncharacterized protein LOC116189351
LOC116189352	8.90723	10.2354	2.76628	2.70531	0.807035	0.195426	Cluster_1	9.57132	2.73579	0.501231	XP_031374841.1	76	uncharacterized protein LOC116189352
LOC116189368	464.238	521.547	69.5303	56.1907	6.66612	10.2917	Cluster_1	492.892	62.8605	8.47891	XP_031374869.1	272	chlorophyll a-b binding protein 8, chloroplastic
LOC116189371	45.5877	87.1166	25.0978	26.9563	17.2363	21.4692	Cluster_1	66.3521	26.027	19.3528	XP_031374873.1	129	protein yippee-like
LOC116189389	15.0714	25.5654	9.01131	8.3267	19.4318	15.103	Cluster_1	20.3184	8.66901	17.2674	XP_031374904.1	334	UDP-rhamnose/UDP-galactose transporter 6-like
LOC116189390	44.318	53.3536	19.7979	18.9089	14.8268	12.4506	Cluster_1	48.8358	19.3534	13.6387
LOC116189394	56.2821	73.0772	13.3856	12.378	13.0204	12.5467	Cluster_1	64.6796	12.8818	12.7835	XP_031374908.1	622	protein NRT1/ PTR FAMILY 2.11-like
LOC116189409	4.87022	2.02169	0.428101	1.04367	0.816493	0.685697	Cluster_1	3.44596	0.735885	0.751095	XP_031374925.1	450	ankyrin repeat-containing protein BDA1-like
LOC116189412	4.05605	5.31833	1.30954	3.67031	2.18286	1.51969	Cluster_1	4.68719	2.48992	1.85128	XP_031374929.1	432	ankyrin repeat-containing protein BDA1-like isoform X1
LOC116189427	5.71604	5.24417	0.707824	1.18268	0.760706	0.890677	Cluster_1	5.48011	0.945252	0.825692	XP_031374943.1	387	putative serine/threonine-protein kinase
LOC116189431	2.56444	4.89744	0.315545	0.630851	1.33324	0.760627	Cluster_1	3.73094	0.473198	1.04693	XP_031374987.1	327	thaumatin-like protein 1
LOC116189441	10.2969	11.4738	5.81871	5.82009	3.46356	3.71894	Cluster_1	10.8854	5.8194	3.59125	XP_031374958.1	187	thioredoxin X, chloroplastic
LOC116189469	109.38	218.26	71.8881	61.2446	76.7977	87.0649	Cluster_1	163.82	66.5663	81.9313	XP_031375001.1	233	proteasome subunit beta type-6
LOC116189477	100.478	164.027	46.1914	45.8589	65.1077	65.568	Cluster_1	132.252	46.0251	65.3379	XP_031375012.1	192	uncharacterized protein LOC116189477
LOC116189500	1.76456	3.32545	0.281926	0.796392	0.349323	0.660099	Cluster_1	2.54501	0.539159	0.504711	XP_031375046.1	489	glucan endo-1,3-beta-glucosidase 6
LOC116189510	6.47641	10.1016	2.34379	1.95945	0.444444	0.0583006	Cluster_1	8.289	2.15162	0.251372
LOC116189511	330.514	305.046	11.8964	7.71651	0.887944	0.887584	Cluster_1	317.78	9.80645	0.887764	XP_031375055.1	253	chlorophyll a-b binding protein 4, chloroplastic
LOC116189513	8.17014	13.0991	1.69551	2.87301	1.90334	2.62881	Cluster_1	10.6346	2.28426	2.26607	XP_031375058.1	275	NDR1/HIN1-like protein 6
LOC116189514	38.6746	30.5371	15.9467	16.776	16.4689	14.1427	Cluster_1	34.6058	16.3614	15.3058	XP_031375059.1	1197	RNA-dependent RNA polymerase 6 isoform X1
LOC116189516	80.8442	145.465	54.9166	40.6301	69.7986	77.1328	Cluster_1	113.155	47.7734	73.4657	XP_031375062.1	127	uncharacterized protein LOC116189516
LOC116189523	84.2717	140.085	45.6343	50.4995	47.2888	59.527	Cluster_1	112.178	48.0669	53.4079	XP_031375072.1	136	uncharacterized protein LOC116189523
LOC116189529	40.9915	58.4714	19.1197	15.592	27.1423	25.8942	Cluster_1	49.7315	17.3559	26.5182	XP_031375085.1	291	uncharacterized protein LOC116189529
LOC116189539	16.6106	27.2025	4.73545	6.76108	1.43824	1.08839	Cluster_1	21.9065	5.74826	1.26331	XP_031375109.1	335	uncharacterized protein LOC116189539
LOC116189548	9.13589	14.1875	3.79426	3.1666	6.53407	4.13101	Cluster_1	11.6617	3.48043	5.33254
LOC116189551	9.11108	12.721	2.80791	4.83519	0.550894	0.391169	Cluster_1	10.916	3.82155	0.471031	XP_031375122.1	600	probable inactive receptor kinase At5g58300
LOC116189563	20.0806	25.5969	10.0049	10.9018	8.96215	10.9507	Cluster_1	22.8388	10.4534	9.95642	XP_031375138.1	136	uncharacterized protein LOC116189563
LOC116189567	3.96982	4.33123	0.918828	1.28612	4.3656	2.72154	Cluster_1	4.15053	1.10247	3.54357	XP_031375139.1	473	protein IQ-DOMAIN 1-like
LOC116189575	23.2398	31.033	3.30124	3.41129	1.09712	1.24029	Cluster_1	27.1364	3.35627	1.16871	XP_031375150.1	401	F-box protein At5g07610-like
LOC116189576	1.84187	1.3761	0.401854	0.408315	0.165917	0.370144	Cluster_1	1.60899	0.405085	0.268031	XP_031375151.1	404	probably inactive leucine-rich repeat receptor-like protein kinase IMK2
LOC116189604	46.6191	53.4771	16.0461	16.7696	20.0395	23.03	Cluster_1	50.0481	16.4078	21.5347	XP_031375184.1	303	homeobox-leucine zipper protein HAT5-like
LOC116189616	34.6539	52.7449	10.4926	10.9345	3.10189	2.72673	Cluster_1	43.6994	10.7135	2.91431	XP_031375206.1	327	peroxidase 16-like
LOC116189629	15.113	23.6047	6.4994	6.064	7.5742	6.31779	Cluster_1	19.3589	6.2817	6.94599	XP_031375241.1	361	protein LIFEGUARD 2-like
LOC116189637	34.6175	48.6834	12.2956	12.7251	2.99984	5.06709	Cluster_1	41.6504	12.5104	4.03346	XP_031375252.1	387	protein TAB2 homolog, chloroplastic
LOC116189647	2.24351	1.89571	0.119526	0.0683196	0.131815	0.138364	Cluster_1	2.06961	0.0939228	0.13509	XP_031375264.1	346	cytosolic sulfotransferase 15-like
LOC116189663	44.1337	48.1448	11.6593	11.6005	9.75316	11.6431	Cluster_1	46.1392	11.6299	10.6981	XP_031375286.1	260	enoyl-CoA delta isomerase 1, peroxisomal-like
LOC116189669	369.931	499.325	166.751	147.415	149.304	155.297	Cluster_1	434.628	157.083	152.3	XP_031375297.1	103	histone H4
LOC116189670	81.254	176.36	2.33752	8.58523	7.14502	10.4438	Cluster_1	128.807	5.46138	8.79441
LOC116189693	23.0346	22.6256	2.28635	4.4212	0.378944	0.198853	Cluster_1	22.8301	3.35378	0.288899	XP_031375299.1	187	uncharacterized protein LOC116189693
LOC116189772	3.34599	1.40301	1.3845	0.880719	0.520257	0.772724	Cluster_1	2.3745	1.13261	0.64649	XP_031375357.1	938	receptor-like protein 15
LOC116189834	7.4705	10.9656	3.24583	3.76699	9.98534	8.17902	Cluster_1	9.21805	3.50641	9.08218	XP_031375660.1	139	uncharacterized protein LOC116189834
LOC116189851	0.375315	0.606144	0.0612283	0.0654081	0.0378693	0.0132312	Cluster_1	0.490729	0.0633182	0.0255503	XP_031375448.1	204	probable LRR receptor-like serine/threonine-protein kinase At3g47570
LOC116190024	0.438221	0.693347	0.14867	0.0997834	0.156783	0.124616	Cluster_1	0.565784	0.124227	0.1407	XP_031375562.1	304	uncharacterized protein LOC116190024 isoform X1
LOC116190048	2.56189	1.31876	0.817071	0.447349	0.944344	0.883952	Cluster_1	1.94033	0.63221	0.914148	XP_031375578.1	511	uncharacterized protein LOC116190048
LOC116190054	5.08721	7.13508	3.10866	3.89749	2.60306	2.73242	Cluster_1	6.11114	3.50307	2.66774	XP_031375606.1	171	uncharacterized protein LOC116190054
LOC116190074	130.715	179.967	49.2954	27.2489	53.0452	35.9017	Cluster_1	155.341	38.2722	44.4734
LOC116190112	219.265	170.625	83.6733	54.7228	127.113	85.5757	Cluster_1	194.945	69.198	106.344
LOC116190141	5.43552	6.62893	0.698648	0.627056	1.74343	2.99735	Cluster_1	6.03223	0.662852	2.37039	XP_031375692.1	230	TLC domain-containing protein 5-like isoform X1
LOC116190193	3.05921	4.19747	0.169351	0.21745	0.373043	0.244765	Cluster_1	3.62834	0.193401	0.308904	XP_031375716.1	480	uncharacterized protein LOC116190193 isoform X2
LOC116190197	295.282	290.491	114.655	70.8727	125.511	78.6877	Cluster_1	292.887	92.7639	102.099
LOC116190200	4.04523	4.52478	1.40842	1.82359	1.40763	1.05142	Cluster_1	4.285	1.616	1.22952	XP_031375724.1	415	fasciclin-like arabinogalactan protein 1
LOC116190225	143.858	305.84	106.569	90.4816	104.413	131.954	Cluster_1	224.849	98.5253	118.183	XP_031375742.1	168	actin-depolymerizing factor isoform X1
LOC116190267	2.09665	3.67955	0.850753	0.182691	0.88089	0.554724	Cluster_1	2.8881	0.516722	0.717807	XP_031375808.1	214	glutathione S-transferase-like
LOC116190268	1.32338	1.56903	0.116501	0.300422	0.0482787	0.152006	Cluster_1	1.4462	0.208461	0.100142
LOC116190277	43.8221	100.462	16.8708	14.9457	8.7833	12.1401	Cluster_1	72.142	15.9083	10.4617	XP_031375821.1	358	two-pore potassium channel 1
LOC116190340	2.91492	3.66979	0.119389	0.17889	0.147959	0.0979061	Cluster_1	3.29236	0.14914	0.122933	XP_031375887.1	480	uncharacterized protein LOC116190340 isoform X2
LOC116190356	21.4375	14.1955	9.5995	10.0256	4.89101	7.84064	Cluster_1	17.8165	9.81255	6.36583	XP_031375902.1	128	uncharacterized protein LOC116190356
LOC116190373	51.6061	60.5789	28.7426	26.0716	22.5591	27.5302	Cluster_1	56.0925	27.4071	25.0447	XP_031375920.1	257	protein TIC 20-v, chloroplastic
LOC116190384	1.77036	2.14997	0.493097	0.664764	0.985948	1.21589	Cluster_1	1.96016	0.578931	1.10092	XP_031375927.1	625	probable protein S-acyltransferase 22
LOC116190406	0.941756	0.6938	0.463524	0.354255	0.218082	0.241139	Cluster_1	0.817778	0.40889	0.22961
LOC116190420	4.08943	4.00729	0.80917	1.21807	0.898861	0.725872	Cluster_1	4.04836	1.01362	0.812366
LOC116190677	32.1223	60.724	17.0205	19.0983	23.893	26.8456	Cluster_1	46.4231	18.0594	25.3693	XP_031376035.1	70	V-type proton ATPase subunit e1-like
LOC116190841	30.5694	29.45	14.7872	11.6735	10.5095	10.6527	Cluster_1	30.0097	13.2303	10.5811	XP_031376046.1	390	F-box protein SKIP23-like
LOC116190968	19.7085	32.0001	11.2251	10.5605	10.5896	11.5811	Cluster_1	25.8543	10.8928	11.0854	XP_031376060.1	270	dephospho-CoA kinase isoform X1
LOC116191017	6.3973	10.0084	1.69371	1.30248	1.92086	1.26966	Cluster_1	8.20285	1.49809	1.59526	XP_031376079.1	452	probable polygalacturonase
LOC116191025	31.6141	49.8779	17.4426	14.4898	32.9024	28.1587	Cluster_1	40.746	15.9662	30.5306	XP_031376083.1	457	probable receptor-like protein kinase At4g10390
LOC116191040	38.0457	59.0754	21.6446	18.0979	12.4269	15.9205	Cluster_1	48.5605	19.8712	14.1737	XP_031376084.1	183	protein FATTY ACID EXPORT 4, chloroplastic
LOC116191375	34.8353	71.1319	26.8926	17.0409	15.3424	16.9377	Cluster_1	52.9836	21.9668	16.14	XP_031376111.1	422	alpha-amylase-like
LOC116191556	18.6287	20.46	5.21482	3.53269	1.09794	1.828	Cluster_1	19.5444	4.37376	1.46297	XP_031376128.1	307	(+)-neomenthol dehydrogenase-like
LOC116191572	5.42664	4.61355	0.934521	1.3116	0.246011	0.0368898	Cluster_1	5.0201	1.12306	0.14145	XP_031376129.1	307	(+)-neomenthol dehydrogenase-like
LOC116191588	7.96234	12.1821	2.50091	4.05995	0.658023	0.427596	Cluster_1	10.0722	3.28043	0.542809
LOC116191672	0.635554	2.3718	0.0306686	0.301364	0.0908874	0.076592	Cluster_1	1.50368	0.166016	0.0837397	XP_031376140.1	128	(+)-neomenthol dehydrogenase-like isoform X5
LOC116191749	21.7338	29.3409	0.355878	7.13873	0.0983298	0	Cluster_1	25.5373	3.7473	0.0491649	XP_031376142.1	221	early nodulin-like protein 1
LOC116191964	7.72909	11.1399	2.46941	4.42497	1.23522	0.704722	Cluster_1	9.4345	3.44719	0.969971	XP_031376195.1	447	tubulin beta-1 chain-like
LOC116192006	2.42614	3.02097	0.730995	0.927434	0.978296	1.11446	Cluster_1	2.72356	0.829214	1.04638	XP_031376251.1	460	F-box/FBD/LRR-repeat protein At1g13570-like
LOC116192007	54.9954	68.2789	8.77194	13.925	9.66577	7.49818	Cluster_1	61.6371	11.3485	8.58197	XP_031376252.1	414	F-box/FBD/LRR-repeat protein At1g13570-like isoform X1
LOC116192009	8.86769	15.5714	4.55394	5.96001	4.75673	4.23083	Cluster_1	12.2195	5.25697	4.49378	XP_031376259.1	147	uncharacterized protein LOC116192009
LOC116192015	69.8481	149.03	39.6017	38.613	40.7211	48.8459	Cluster_1	109.439	39.1073	44.7835	XP_031376265.1	197	reticulon-like protein B23 isoform X1
LOC116192019	50.4971	68.5692	16.3357	6.80083	0.162958	0.384839	Cluster_1	59.5331	11.5683	0.273898	XP_031376271.1	221	uncharacterized protein LOC116192019
LOC116192027	19.921	42.4189	0.314994	0.995038	0.200063	0.420072	Cluster_1	31.17	0.655016	0.310067	XP_031376281.1	555	uncharacterized protein LOC116192027
LOC116192037	64.8959	62.9822	21.1278	25.5015	42.1732	45.6667	Cluster_1	63.9391	23.3147	43.92	XP_031376295.1	236	2-C-methyl-D-erythritol 2,4-cyclodiphosphate synthase, chloroplastic
LOC116192039	2.31674	2.59072	0.405291	0.491865	0.390826	0.5861	Cluster_1	2.45373	0.448578	0.488463	XP_031376297.1	285	protein ODORANT1
LOC116192044	2.45344	2.70572	0.363032	0.626921	0	0	Cluster_1	2.57958	0.494976	0	XP_031376305.1	149	uncharacterized protein LOC116192044
LOC116192072	1.4604	2.00593	0.0622519	0.301726	0.0342482	0	Cluster_1	1.73317	0.181989	0.0171241	XP_031376356.1	778	endo-1,4-beta-xylanase 3-like isoform X1
LOC116192087	1.88297	2.10174	0.660111	0.742978	0.409553	0.214948	Cluster_1	1.99236	0.701545	0.31225	XP_031376376.1	208	nuclear transcription factor Y subunit A-9-like
LOC116192117	130.796	180.569	71.8049	52.6621	60.6117	47.2389	Cluster_1	155.683	62.2335	53.9253	XP_031376425.1	240	E3 ubiquitin-protein ligase RNF185
LOC116192129	1.63275	2.24497	0.030578	0.261836	0	0	Cluster_1	1.93886	0.146207	0	XP_031376445.1	431	protein trichome birefringence-like 3
LOC116192155	8.52781	6.08123	4.02834	3.62945	2.5179	2.88103	Cluster_1	7.30452	3.8289	2.69947	XP_031376474.1	826	G-type lectin S-receptor-like serine/threonine-protein kinase SD2-5 isoform X1
LOC116192159	65.6146	81.4682	33.9139	29.3596	34.4335	39.4124	Cluster_1	73.5414	31.6367	36.923	XP_031376479.1	70	uncharacterized protein LOC116192159
LOC116192185	3.48674	5.86936	0	0.0402003	0.155095	0.32558	Cluster_1	4.67805	0.0201002	0.240338	XP_031376511.1	303	probable carbohydrate esterase At4g34215
LOC116192187	33.8977	24.0718	7.02825	5.87764	2.78233	1.86892	Cluster_1	28.9847	6.45294	2.32563	XP_031376513.1	302	probable aquaporin NIP5-1 isoform X1
LOC116192189	4.04702	7.10315	0.491836	0.561286	0.0902747	0.450166	Cluster_1	5.57508	0.526561	0.27022	XP_031376517.1	500	glycerol-3-phosphate 2-O-acyltransferase 6-like
LOC116192193	2.99494	4.6492	0.128441	0.403951	0	0.0371824	Cluster_1	3.82207	0.266196	0.0185912	XP_031376525.1	143	auxin-induced protein 6B
LOC116192208	2.30487	2.09957	0.388909	0.764085	0.106903	0.0561222	Cluster_1	2.20222	0.576497	0.0815126	XP_031376543.1	953	leucine-rich repeat receptor-like protein kinase PXC2
LOC116192213	12.1056	10.6167	4.11542	3.27747	0.604424	0.518969	Cluster_1	11.3612	3.69645	0.561697	XP_031376551.1	175	uncharacterized protein LOC116192213 isoform X2
LOC116192221	21.676	26.9143	10.1551	11.2576	16.3541	21.0281	Cluster_1	24.2951	10.7064	18.6911	XP_031376559.1	221	very-long-chain (3R)-3-hydroxyacyl-CoA dehydratase PASTICCINO 2A
LOC116192224	1.80315	1.27674	0.702725	0.417938	0.223904	0.187998	Cluster_1	1.53994	0.560331	0.205951	XP_031376562.1	193	uncharacterized protein LOC116192224
LOC116192248	16.4859	44.9363	5.17104	6.54346	5.08427	8.91491	Cluster_1	30.7111	5.85725	6.99959	XP_031376596.1	276	uncharacterized protein LOC116192248
LOC116192255	109.114	140.934	45.8742	43.9081	65.1071	58.7841	Cluster_1	125.024	44.8912	61.9456	XP_031376604.1	147	probable calcium-binding protein CML13
LOC116192317	14.3458	27.1246	3.84259	3.40022	0.155972	0	Cluster_1	20.7352	3.62141	0.077986	XP_031376707.1	102	probable calcium-binding protein CML28
LOC116192337	4.48063	6.26113	2.24128	2.11235	0.754539	0.606647	Cluster_1	5.37088	2.17681	0.680593	XP_031376729.1	411	metal tolerance protein 1-like isoform X2
LOC116192349	13.5049	29.9524	3.93382	4.85594	13.9703	14.3745	Cluster_1	21.7286	4.39488	14.1724	XP_031376745.1	166	probable calcium-binding protein CML18
LOC116192350	32.5903	57.1316	13.6072	13.331	25.1787	23.428	Cluster_1	44.861	13.4691	24.3033	XP_031376746.1	82	dolichol-phosphate mannose synthase subunit 2
LOC116192358	27.9932	37.0222	15.0439	20.4551	13.1578	14.3763	Cluster_1	32.5077	17.7495	13.767	XP_031376754.1	318	AT-hook motif nuclear-localized protein 1-like
LOC116192376	38.764	23.5513	11.1658	8.98837	2.34375	1.26476	Cluster_1	31.1577	10.0771	1.80425	XP_031376775.1	538	aldehyde oxidase GLOX
LOC116192385	27.647	41.6622	13.4367	15.7507	19.8365	17.9628	Cluster_1	34.6546	14.5937	18.8997	XP_031376782.1	168	MFP1 attachment factor 1-like
LOC116192390	40.5094	62.7797	6.68586	5.69931	3.57528	5.38278	Cluster_1	51.6446	6.19259	4.47903	XP_031376790.1	536	3-ketoacyl-CoA synthase 1-like
LOC116192405	2.19042	1.05831	0.338046	0.510068	0.557963	0.758094	Cluster_1	1.62437	0.424057	0.658029	XP_031376811.1	617	proline-rich receptor-like protein kinase PERK3
LOC116192406	374.142	347.953	74.2646	84.593	60.925	35.7644	Cluster_1	361.048	79.4288	48.3447	XP_031376812.1	418	uncharacterized protein LOC116192406
LOC116192408	29.328	21.4516	5.25903	8.72808	5.47704	3.69451	Cluster_1	25.3898	6.99355	4.58577
LOC116192409	32.8109	29.8666	4.50009	8.16468	7.28412	6.13934	Cluster_1	31.3388	6.33239	6.71173	XP_031376815.1	383	uncharacterized protein LOC116192409 isoform X2
LOC116192410	22.0664	18.7996	7.05616	9.97412	4.52966	3.31805	Cluster_1	20.433	8.51514	3.92386	XP_031376816.1	418	uncharacterized protein LOC116192410
LOC116192418	85.2035	136.297	16.5995	7.49261	3.11845	3.30333	Cluster_1	110.75	12.0461	3.21089	XP_031376827.1	454	methionine gamma-lyase-like
LOC116192433	47.1995	14.644	3.19184	4.94666	4.41227	3.11694	Cluster_1	30.9217	4.06925	3.7646	XP_031376848.1	308	transcription factor ORG2-like isoform X1
LOC116192435	4.15564	5.38282	1.10226	1.47516	0.656728	1.18718	Cluster_1	4.76923	1.28871	0.921954	XP_031376847.1	314	annexin D4
LOC116192443	12.2228	39.6849	7.40317	4.96995	1.78176	6.32503	Cluster_1	25.9538	6.18656	4.0534	XP_031376857.1	331	galactinol synthase 2-like
LOC116192465	55.029	68.1072	1.36643	3.32628	0.282612	0.111225	Cluster_1	61.5681	2.34635	0.196918	XP_031376878.1	363	cysteine protease XCP2 isoform X1
LOC116192469	12.5181	36.574	4.07757	3.61103	0.745273	1.38996	Cluster_1	24.5461	3.8443	1.06762	XP_031376882.1	140	oleosin 5
LOC116192485	29.4973	33.7185	2.34882	3.63248	0.296568	0.311326	Cluster_1	31.6079	2.99065	0.303947	XP_031376904.1	458	aspartyl protease AED3-like
LOC116192495	3.97774	11.8214	3.2476	3.63341	2.68725	2.70616	Cluster_1	7.89957	3.4405	2.69671	XP_031376911.1	114	uncharacterized protein LOC116192495
LOC116192496	72.2813	167.079	49.2055	34.6227	43.9206	63.8201	Cluster_1	119.68	41.9141	53.8704
LOC116192517	3.76551	3.05679	0.258528	1.02132	0.642352	0.359567	Cluster_1	3.41115	0.639924	0.50096	XP_031376946.1	208	protein NTM1-like 9 isoform X2
LOC116192521	73.5438	86.9085	26.7734	24.4133	15.6343	16.0986	Cluster_1	80.2262	25.5934	15.8665	XP_031376949.1	285	28 kDa ribonucleoprotein, chloroplastic
LOC116192522	1.60349	2.97906	0.657261	0.45927	0.382552	0.704213	Cluster_1	2.29128	0.558265	0.543382	XP_031376951.1	263	RING-H2 finger protein ATL30-like
LOC116192541	46.327	79.0482	19.9772	24.7352	13.5863	15.3815	Cluster_1	62.6876	22.3562	14.4839	XP_031376975.1	298	(+)-neomenthol dehydrogenase-like
LOC116192547	322.188	803.565	203.602	181.139	158.322	182.79	Cluster_1	562.876	192.37	170.556	XP_031376979.1	151	late embryogenesis abundant protein Lea14-A-like
LOC116192553	9.68488	20.0464	5.22172	5.34607	9.2882	9.49275	Cluster_1	14.8656	5.2839	9.39048
LOC116192557	1.03651	1.23728	0	0.753456	0.121113	0.0847467	Cluster_1	1.13689	0.376728	0.10293	XP_031376992.1	190	mRNA decay activator protein ZFP36L2
LOC116192575	2.78651	4.60539	0.376736	0.595428	0.790034	0.854509	Cluster_1	3.69595	0.486082	0.822272	XP_031377017.1	525	phospho-2-dehydro-3-deoxyheptonate aldolase 1, chloroplastic-like
LOC116192578	10.2762	17.7711	4.39298	8.6434	3.28043	3.68857	Cluster_1	14.0236	6.51819	3.4845	XP_031377020.1	402	probable leucine-rich repeat receptor-like protein kinase At5g49770 isoform X1
LOC116192583	14.2615	20.5729	3.06108	1.90492	2.40241	2.45635	Cluster_1	17.4172	2.483	2.42938	XP_031377027.1	624	LOW QUALITY PROTEIN: peptide-N4-(N-acetyl-beta-glucosaminyl)asparagine amidase A-like
LOC116192599	7.25686	7.13521	1.32642	3.52427	1.14126	0.694901	Cluster_1	7.19604	2.42535	0.91808	XP_031377051.1	462	IRK-interacting protein-like
LOC116192602	5.44661	13.0825	0.493907	1.38316	0.685126	0.454195	Cluster_1	9.26455	0.938534	0.569661	XP_031377065.1	292	putative F-box protein PP2-B12 isoform X2
LOC116192607	194.049	318.632	74.7361	91.0685	133.567	122.272	Cluster_1	256.341	82.9023	127.919	XP_031377061.1	148	ubiquitin-conjugating enzyme E2 28-like isoform X2
LOC116192610	7.43279	8.51595	2.92696	1.6382	0.116239	0.146434	Cluster_1	7.97437	2.28258	0.131336	XP_031377064.1	388	growth-regulating factor 8-like
LOC116192623	4.79368	7.96283	1.76466	1.02163	1.37691	2.87092	Cluster_1	6.37826	1.39315	2.12392
LOC116192642	1.60774	2.24781	0.263621	0.423397	0.027232	0.0285871	Cluster_1	1.92778	0.343509	0.0279096	XP_031377098.1	412	glucan endo-1,3-beta-glucosidase 10-like
LOC116192660	14.3739	18.8781	6.82796	7.98379	10.4512	10.9545	Cluster_1	16.626	7.40587	10.7028	XP_031377127.1	298	protein ABIL1 isoform X4
LOC116192666	285.238	429.998	83.0573	70.1746	68.1298	61.5473	Cluster_1	357.618	76.6159	64.8385	XP_031377134.1	103	histone H4
LOC116192673	5.27776	1.1284	0.290166	0.564368	0.827848	0.708999	Cluster_1	3.20308	0.427267	0.768424	XP_031377143.1	539	LOW QUALITY PROTEIN: cytochrome P450 78A3-like
LOC116192674	4.5779	4.51564	1.69307	1.75476	2.77302	2.67923	Cluster_1	4.54677	1.72392	2.72613	XP_031377144.1	351	probable sugar phosphate/phosphate translocator At1g12500
LOC116192683	27.6077	40.5387	4.313	5.12661	2.70454	4.43206	Cluster_1	34.0732	4.71981	3.5683	XP_031377156.1	488	probable lysophospholipase BODYGUARD 3
LOC116192699	6.84846	13.0803	3.11443	3.30545	8.98218	8.69178	Cluster_1	9.96438	3.20994	8.83698	XP_031377170.1	288	methylsterol monooxygenase 1-2-like
LOC116192700	2.1013	4.22157	0.899287	1.15408	0.325376	0.180912	Cluster_1	3.16143	1.02668	0.253144	XP_031377173.1	459	probable polygalacturonase isoform X3
LOC116192709	58.7476	116.894	30.7243	29.1631	26.6427	29.348	Cluster_1	87.8208	29.9437	27.9953	XP_031377180.1	154	ORM1-like protein 2
LOC116192733	16.4695	20.6584	3.51604	3.48622	0.110924	0.0388184	Cluster_1	18.5639	3.50113	0.0748712	XP_031377217.1	668	ABC transporter G family member 14
LOC116192744	79.2889	105.478	42.4774	39.1822	50.4938	52.2363	Cluster_1	92.3834	40.8298	51.365	XP_031377237.1	228	transcription factor bHLH104-like
LOC116192750	53.4965	92.5751	22.2382	15.2891	29.8676	33.8746	Cluster_1	73.0358	18.7636	31.8711	XP_031377245.1	114	uncharacterized protein LOC116192750
LOC116192751	0.871577	6.19246	0.57128	0.776694	1.10939	1.08888	Cluster_1	3.53202	0.673987	1.09913	XP_031377246.1	503	aspartic proteinase oryzasin-1-like
LOC116192758	34.1555	68.9014	4.82388	5.96231	21.2455	18.8081	Cluster_1	51.5284	5.39309	20.0268	XP_031377254.1	551	aldehyde oxidase GLOX-like
LOC116192762	78.4394	118.541	41.5497	35.9028	51.9656	50.0915	Cluster_1	98.4902	38.7263	51.0286	XP_031377257.1	304	E3 ubiquitin-protein ligase CSU1
LOC116192784	0.763274	1.42624	0.0249056	0.0813791	0.0205655	0	Cluster_1	1.09476	0.0531423	0.0102828	XP_031377288.1	528	uncharacterized protein LOC116192784 isoform X1
LOC116192789	23.748	46.2392	12.8715	14.7794	16.2181	18.8648	Cluster_1	34.9936	13.8255	17.5415	XP_031377293.1	242	derlin-1
LOC116192796	16.7983	20.5131	6.07126	3.95521	2.89816	3.25497	Cluster_1	18.6557	5.01323	3.07656	XP_031377304.1	160	protein disulfide-isomerase LQY1, chloroplastic
LOC116192797	26.4336	35.4045	11.8675	12.7775	17.7549	13.4873	Cluster_1	30.919	12.3225	15.6211	XP_031377302.1	288	uncharacterized protein LOC116192797
LOC116192808	18.9691	21.282	0.786736	1.18618	0.205053	0.0358802	Cluster_1	20.1256	0.986458	0.120467	XP_031377315.1	774	subtilisin-like protease SBT5.3
LOC116192835	35.2073	56.8313	0.309913	1.02781	0.0867252	0.273131	Cluster_1	46.0193	0.668861	0.179928	XP_031377374.1	194	CRIB domain-containing protein RIC4 isoform X2
LOC116192836	139.942	287.43	59.4996	62.7829	44.5456	65.5023	Cluster_1	213.686	61.1412	55.0239	XP_031377364.1	178	universal stress protein PHOS32
LOC116192845	145.479	249.129	18.4557	36.2828	72.2985	52.982	Cluster_1	197.304	27.3693	62.6403	XP_031377381.1	451	tubulin alpha chain-like
LOC116192855	23.2724	21.3635	3.89205	5.54979	3.13547	2.90211	Cluster_1	22.3179	4.72092	3.01879	XP_031377396.1	492	uncharacterized protein LOC116192855 isoform X1
LOC116192864	14.3669	44.6933	10.6861	8.02239	16.6867	20.0848	Cluster_1	29.5301	9.35425	18.3858	XP_031377409.1	117	uncharacterized protein LOC116192864
LOC116192865	13.1588	21.6065	6.87601	6.44272	7.7351	6.91043	Cluster_1	17.3827	6.65937	7.32277	XP_031377410.1	291	BTB/POZ domain-containing protein At3g05675
LOC116192867	40.6548	88.994	13.3947	25.9027	25.6653	56.4551	Cluster_1	64.8244	19.6487	41.0602	XP_031377413.1	301	uncharacterized protein LOC116192867
LOC116192880	62.5833	106.126	37.9894	35.5558	46.9182	40.5533	Cluster_1	84.3547	36.7726	43.7358	XP_031377429.1	288	dr1-associated corepressor homolog
LOC116192896	8.60752	8.44045	4.14196	3.05941	1.79055	1.08019	Cluster_1	8.52398	3.60068	1.43537	XP_031377454.1	263	beta-carotene isomerase D27, chloroplastic isoform X1
LOC116192902	43.2697	64.3257	20.3339	22.7701	26.4557	27.7666	Cluster_1	53.7977	21.552	27.1111	XP_031377461.1	203	probable NAD(P)H dehydrogenase (quinone) FQR1-like 1
LOC116192927	470.716	968.084	221.304	348.922	474.06	448.766	Cluster_1	719.4	285.113	461.413	XP_031377493.1	77	cysteine-rich and transmembrane domain-containing protein WIH2
LOC116192929	5.92996	7.43186	2.90579	3.32378	2.91591	2.89634	Cluster_1	6.68091	3.11478	2.90612	XP_031377495.1	382	FCS-Like Zinc finger 10-like
LOC116192933	9.27394	5.5227	0.83832	1.33302	0.346309	0.181776	Cluster_1	7.39832	1.08567	0.264043	XP_031377499.1	432	glutamine synthetase leaf isozyme, chloroplastic
LOC116192941	172.595	238.392	81.1161	69.2682	72.5401	80.4878	Cluster_1	205.494	75.1921	76.5139	XP_031377511.1	224	protein MAINTENANCE OF PSII UNDER HIGH LIGHT 1
LOC116192945	26.955	22.0638	3.42918	6.44519	0.0603193	0.034787	Cluster_1	24.5094	4.93719	0.0475532	XP_031377516.1	372	1-aminocyclopropane-1-carboxylate oxidase homolog 1-like isoform X2
LOC116192949	12.9753	12.1199	4.85559	5.23977	4.21068	3.38416	Cluster_1	12.5476	5.04768	3.79742	XP_031377523.1	419	B3 domain-containing protein Os03g0120900-like
LOC116192954	6.5952	14.2115	6.14112	4.29996	3.18771	3.34491	Cluster_1	10.4033	5.22054	3.26631
LOC116192990	10.2579	23.1133	0.825939	1.20499	0.608808	0.413392	Cluster_1	16.6856	1.01546	0.5111	XP_031377566.1	377	GDSL esterase/lipase At4g01130 isoform X1
LOC116192992	74.2706	74.3028	5.93115	3.29946	0.765628	0.494416	Cluster_1	74.2867	4.61531	0.630022	XP_031377569.1	195	protein CURVATURE THYLAKOID 1A, chloroplastic isoform X1
LOC116192995	22.3283	50.4218	4.69933	3.5852	3.60293	2.29941	Cluster_1	36.3751	4.14227	2.95117	XP_031377576.1	181	uncharacterized protein LOC116192995
LOC116193030	11.1885	11.8635	7.51363	5.69906	4.64391	4.39639	Cluster_1	11.526	6.60635	4.52015	XP_031377619.1	329	pathogen-associated molecular patterns-induced protein A70
LOC116193043	10.5669	15.213	1.21036	2.71995	0	0	Cluster_1	12.89	1.96515	0	XP_031377641.1	180	uncharacterized protein LOC116193043
LOC116193049	9.19374	14.2591	5.44645	4.37149	8.01888	7.78461	Cluster_1	11.7264	4.90897	7.90175	XP_031377659.1	261	nuclear transcription factor Y subunit C-3-like
LOC116193050	97.4557	104.316	35.0156	35.8813	24.2639	29.2944	Cluster_1	100.886	35.4485	26.7792	XP_031377661.1	293	28 kDa ribonucleoprotein, chloroplastic
LOC116193055	2.40284	3.44595	0.376997	1.02767	0.481602	0.386604	Cluster_1	2.9244	0.702334	0.434103	XP_031377663.1	403	uncharacterized protein LOC116193055
LOC116193065	42.8774	74.939	18.218	21.1908	9.41664	10.9988	Cluster_1	58.9082	19.7044	10.2077	XP_031377675.1	211	small heat shock protein, chloroplastic-like
LOC116193085	18.8843	12.8718	7.77423	6.47707	9.94197	9.07068	Cluster_1	15.878	7.12565	9.50633	XP_031377697.1	218	uncharacterized protein LOC116193085
LOC116193086	1.26476	2.7252	0.217657	0.335072	0.107799	0.0943125	Cluster_1	1.99498	0.276365	0.101056	XP_031377698.1	625	rop guanine nucleotide exchange factor 7-like
LOC116193087	18.5832	81.7481	0.681233	2.73924	1.02706	3.44538	Cluster_1	50.1656	1.71024	2.23622	XP_031377699.1	166	uncharacterized protein LOC116193087 isoform X1
LOC116193088	6.04468	7.05073	0.757502	0.463681	0.0658532	0.0345597	Cluster_1	6.5477	0.610591	0.0502064	XP_031377709.1	320	transcription factor MYB61-like isoform X2
LOC116193095	26.078	23.7047	11.3855	8.85324	4.18582	5.5985	Cluster_1	24.8913	10.1194	4.89216	XP_031377710.1	333	probable carboxylesterase 8
LOC116193109	9.12791	25.7047	1.88257	2.68086	6.35348	6.55454	Cluster_1	17.4163	2.28172	6.45401	XP_031377738.1	167	calcium-binding protein CP1-like
LOC116193111	9.26108	10.7146	4.88307	4.55137	7.75752	7.36705	Cluster_1	9.98784	4.71722	7.56229	XP_031377740.1	105	uncharacterized protein LOC116193111
LOC116193112	71.4181	30.7278	5.33869	5.29714	0.600209	0.347654	Cluster_1	51.0729	5.31792	0.473932	XP_031377741.1	600	serine hydroxymethyltransferase, mitochondrial
LOC116193113	2.59287	7.95754	0	0.0250787	0.0484	0	Cluster_1	5.2752	0.0125393	0.0242	XP_031377745.1	459	vegetative cell wall protein gp1-like
LOC116193118	84.9328	138.626	22.7951	21.4721	20.1794	19.5763	Cluster_1	111.779	22.1336	19.8778	XP_031377749.1	119	uncharacterized protein LOC116193118
LOC116193120	21.4388	29.4446	12.457	10.0267	10.5091	10.8334	Cluster_1	25.4417	11.2418	10.6713	XP_031377751.1	200	pyridoxine/pyridoxamine 5\\'-phosphate oxidase 2 isoform X1
LOC116193129	68.3511	287.12	37.8426	39.5876	69.8972	92.9946	Cluster_1	177.736	38.7151	81.4459	XP_031377760.1	178	outer envelope pore protein 16-2, chloroplastic
LOC116193135	69.2054	80.4053	22.0527	30.8053	30.1625	37.5763	Cluster_1	74.8054	26.429	33.8694	XP_031377766.1	132	50S ribosomal protein L31, chloroplastic
LOC116193151	67.3591	53.7119	12.0626	15.0682	12.0663	11.0869	Cluster_1	60.5355	13.5654	11.5766	XP_031377795.1	303	thioredoxin-like protein CDSP32, chloroplastic
LOC116193156	15.5186	14.5485	7.14068	8.41915	6.96271	5.11646	Cluster_1	15.0335	7.77991	6.03958	XP_031377802.1	415	zinc transporter 4, chloroplastic-like isoform X2
LOC116193161	1215.62	1717.12	117.435	103.735	24.4937	27.9213	Cluster_1	1466.37	110.585	26.2075	XP_031377810.1	112	dormancy-associated protein homolog 3-like
LOC116193162	1.17082	1.47611	0.128009	0.274313	0	0	Cluster_1	1.32346	0.201161	0	XP_031377811.1	395	glucan endo-1,3-beta-glucosidase 14
LOC116193168	74.11	95.7202	39.7338	36.6416	54.9512	58.543	Cluster_1	84.9151	38.1877	56.7471
LOC116193181	22.594	39.888	0.836173	2.64818	0.519423	0.908611	Cluster_1	31.241	1.74218	0.714017	XP_031377837.1	248	mitogen-activated protein kinase kinase kinase 1
LOC116193182	7.47756	12.3202	0.89386	1.12458	0.171163	0	Cluster_1	9.89888	1.00922	0.0855815	XP_031377835.1	213	protein YLS3-like
LOC116193188	41.6369	108.088	12.1722	16.0874	14.4303	23.7254	Cluster_1	74.8624	14.1298	19.0779	XP_031377842.1	445	CBL-interacting serine/threonine-protein kinase 14
LOC116193198	12.707	16.9751	6.74612	3.8337	1.70743	2.31527	Cluster_1	14.841	5.28991	2.01135	XP_031377857.1	236	zinc finger protein 1-like
LOC116193201	18.4668	20.8897	5.19969	4.18767	2.89958	3.69344	Cluster_1	19.6782	4.69368	3.29651
LOC116193205	24.0989	38.8089	13.2814	11.3864	17.649	15.1537	Cluster_1	31.4539	12.3339	16.4014	XP_031377863.1	477	serine/threonine-protein kinase-like protein At3g51990
LOC116193208	371.923	515.423	37.3444	43.7001	26.2095	42.6422	Cluster_1	443.673	40.5222	34.4258	XP_031377869.1	195	CASP-like protein 1E1
LOC116193210	8.91075	9.65768	1.01155	1.55438	0	0	Cluster_1	9.28421	1.28296	0	XP_031377871.1	314	bidirectional sugar transporter SWEET16-like
LOC116193221	5.68169	11.7847	1.82883	2.21244	0.118586	0.0311208	Cluster_1	8.7332	2.02063	0.0748534	XP_031377888.1	380	transcription factor bHLH93-like
LOC116193229	1.13718	1.53793	0.205367	0.175794	0.0423979	0.022255	Cluster_1	1.33756	0.190581	0.0323264	XP_031377894.1	431	gibberellin 20-oxidase-like protein isoform X1
LOC116193230	54.0813	89.8812	36.8288	28.5184	29.6209	33.9429	Cluster_1	71.9813	32.6736	31.7819	XP_031377896.1	139	dnaJ-related protein SCJ1
LOC116193241	4.79254	7.7219	2.04848	2.3077	3.21208	2.22561	Cluster_1	6.25722	2.17809	2.71884	XP_031377908.1	378	putative F-box protein At1g33020
LOC116193270	3.54051	7.28375	0.202978	0.968147	1.36542	0.829871	Cluster_1	5.41213	0.585562	1.09765	XP_031377947.1	529	cytochrome P450 94A2-like
LOC116193274	24.926	37.878	9.27633	7.75451	8.0821	9.24264	Cluster_1	31.402	8.51542	8.66237	XP_031377952.1	154	CASP-like protein 5B2
LOC116193285	138.813	241.846	61.7203	42.9257	25.049	29.2977	Cluster_1	190.329	52.323	27.1733	XP_031377969.1	263	late embryogenesis abundant protein At1g64065
LOC116193288	3.05937	3.23621	0.358594	0.245827	0.0592931	0.248967	Cluster_1	3.14779	0.30221	0.15413	XP_031377967.1	221	LOW QUALITY PROTEIN: abscisic acid receptor PYR1-like
LOC116193294	15.3235	26.0158	8.37388	6.78897	7.73523	8.76217	Cluster_1	20.6697	7.58143	8.2487	XP_031377972.1	269	protein YIF1B-like
LOC116193298	3.67913	3.31362	0.350842	0.401027	0.0322397	0.0338419	Cluster_1	3.49638	0.375935	0.0330408	XP_031377975.1	354	glycine-rich cell wall structural protein
LOC116193301	1.97071	2.46754	0.353099	0.470891	1.36281	1.73708	Cluster_1	2.21913	0.411995	1.54994	XP_031377979.1	331	RHOMBOID-like protein 5
LOC116193306	4.30138	7.26785	2.6124	1.23834	0.6416	0.315762	Cluster_1	5.78461	1.92537	0.478681
LOC116193308	0.787328	7.00354	0.0573126	0.31891	0.0236724	0.0497027	Cluster_1	3.89543	0.188111	0.0366875	XP_031377988.1	449	vacuolar cation/proton exchanger 3
LOC116193310	30.5808	37.4338	11.085	14.6847	8.0409	12.3193	Cluster_1	34.0073	12.8849	10.1801	XP_031377990.1	244	E3 ubiquitin-protein ligase AIRP2
LOC116193315	0.80478	1.25553	0.114445	0.0783151	0	0	Cluster_1	1.03015	0.09638	0	XP_031377995.1	559	protein IQ-DOMAIN 1-like
LOC116193316	47.5068	59.7091	27.5444	16.6719	18.0485	14.743	Cluster_1	53.608	22.1081	16.3957	XP_031377997.1	315	NADPH-dependent aldo-keto reductase, chloroplastic-like
LOC116193350	1.91525	1.32713	0.268965	0.33264	1.0617	0.311041	Cluster_1	1.62119	0.300802	0.68637
LOC116193352	0.625794	0.807245	0.136175	0.193928	0.187204	0.170346	Cluster_1	0.716519	0.165051	0.178775
LOC116193353	12.1869	11.5782	5.05056	1.14202	1.53825	1.27859	Cluster_1	11.8826	3.09629	1.40842
LOC116193354	2.44521	3.1961	0.890271	0.459062	0.835639	0.8109	Cluster_1	2.82065	0.674666	0.823269
LOC116193432	8.46671	12.7486	1.46716	2.60068	1.49008	0.497474	Cluster_1	10.6077	2.03392	0.993777	XP_031378011.1	139	probable histone H2A.5
LOC116193485	177.813	236.083	27.6738	26.3957	8.42191	14.2763	Cluster_1	206.948	27.0347	11.3491	XP_031378064.1	161	ferredoxin-thioredoxin reductase, variable chain-like
LOC116193492	1.53839	3.02462	0.208863	0.86493	0.172656	0.120829	Cluster_1	2.28151	0.536896	0.146742	XP_031378071.1	427	uncharacterized protein LOC116193492
LOC116193493	3.27038	8.26295	0.0648057	0.332542	0.39228	0.299523	Cluster_1	5.76666	0.198674	0.345901	XP_031378072.1	514	uncharacterized protein LOC116193493
LOC116193494	11.7525	21.887	9.38105	8.83726	6.85056	5.68014	Cluster_1	16.8197	9.10915	6.26535	XP_031378075.1	325	transcription factor bHLH82-like isoform X1
LOC116193497	7.8233	11.1443	0.79286	0.723241	6.11358	9.94812	Cluster_1	9.4838	0.75805	8.03085	XP_031378079.1	220	uncharacterized protein LOC116193497
LOC116193498	198.652	499.137	51.5552	61.8112	6.62214	11.5663	Cluster_1	348.894	56.6832	9.09422	XP_031378080.1	181	uncharacterized protein LOC116193498
LOC116193506	0.886818	1.44513	0.0527861	0.022587	0	0	Cluster_1	1.16597	0.0376865	0	XP_031378098.1	525	serine carboxypeptidase-like 40
LOC116193524	11.3906	29.5096	8.84712	8.20307	3.85023	5.89715	Cluster_1	20.4501	8.5251	4.87369	XP_031378114.1	118	protein ELF4-LIKE 3
LOC116193531	20.3118	29.4417	8.04659	9.26246	9.48607	9.25961	Cluster_1	24.8768	8.65452	9.37284	XP_031378129.1	298	uncharacterized protein LOC116193531
LOC116193536	3.813	5.59537	0.710032	1.72959	0.679814	0.356805	Cluster_1	4.70418	1.21981	0.518309	XP_031378143.1	354	cyclin-D3-3-like
LOC116193558	39.1624	95.6276	27.7285	24.8229	34.8873	41.4275	Cluster_1	67.395	26.2757	38.1574	XP_031378162.1	169	sorcin-like
LOC116193596	7.55087	8.7951	2.15812	2.7219	0.6529	0.388625	Cluster_1	8.17299	2.44001	0.520763	XP_031378197.1	120	uncharacterized protein LOC116193596 isoform X2
LOC116193613	18.5082	34.2744	6.3653	6.40217	15.1367	15.1112	Cluster_1	26.3913	6.38373	15.124	XP_031378214.1	99	mitotic-spindle organizing protein 1B-like isoform X1
LOC116193668	105.68	87.6357	27.0729	27.8985	32.6448	28.1136	Cluster_1	96.6578	27.4857	30.3792	XP_031378266.1	606	DEAD-box ATP-dependent RNA helicase 37-like
LOC116193682	108.953	183.522	25.9024	22.6276	4.60582	2.62478	Cluster_1	146.238	24.265	3.6153	XP_031378283.1	409	equilibrative nucleotide transporter 8 isoform X1
LOC116193684	12.8412	21.7048	0.677963	0.776818	0.046816	0.0491342	Cluster_1	17.273	0.727391	0.0479751	XP_031378286.1	184	CASP-like protein 2C1
LOC116193755	2.43096	3.36308	0.0497199	0.191434	0.061583	0.193957	Cluster_1	2.89702	0.120577	0.12777	XP_031378363.1	479	15-cis-phytoene desaturase, chloroplastic/chromoplastic
LOC116193794	3.10967	2.433	0.139512	0.477674	0.20743	0.193566	Cluster_1	2.77134	0.308593	0.200498	XP_031378401.1	462	protein ESKIMO 1-like
LOC116193795	7.08539	6.43406	0.278931	0.841339	0.21657	0.127903	Cluster_1	6.75973	0.560135	0.172236	XP_031378434.1	843	uncharacterized protein LOC116193795
LOC116193801	15.102	17.4902	1.66152	1.21116	0.171815	0.0360697	Cluster_1	16.2961	1.43634	0.103942	XP_031378409.1	210	probable E3 ubiquitin-protein ligase RHA4A
LOC116193813	15.0599	22.7312	4.66201	4.53345	0.419612	0.352393	Cluster_1	18.8956	4.59773	0.386003	XP_031378422.1	373	myb-related protein 2-like
LOC116193825	1.47539	2.3744	0.148554	0.211838	0	0.021463	Cluster_1	1.9249	0.180196	0.0107315	XP_031378710.1	490	growth-regulating factor 7-like
LOC116193826	2.23369	1.04553	0.102243	0.262775	0	0.118288	Cluster_1	1.63961	0.182509	0.059144	XP_031378440.1	488	7-deoxyloganetin glucosyltransferase-like
LOC116193853	0.995652	0.543859	0.0351563	0.135225	0.188541	0.15227	Cluster_1	0.769756	0.0851907	0.170405	XP_031378458.1	833	beta-galactosidase-like
LOC116193861	1.39149	3.95611	0.183148	0.196446	0.0378959	0	Cluster_1	2.6738	0.189797	0.018948	XP_031378467.1	409	receptor-like protein 43
LOC116193872	9.93857	25.1303	4.88079	4.22425	0.108178	0.0756991	Cluster_1	17.5344	4.55252	0.0919385	XP_031378476.1	359	protein DMR6-LIKE OXYGENASE 1-like
LOC116193877	4.01975	7.16684	0.89654	0.792491	0.909128	0.744477	Cluster_1	5.5933	0.844515	0.826802	XP_031378481.1	222	germin-like protein subfamily 1 member 13 isoform X1
LOC116193902	52.7919	62.7654	10.4	9.70539	6.34722	7.58543	Cluster_1	57.7786	10.0527	6.96633	XP_031378504.1	232	cyclin-U1-1
LOC116193938	38.8602	91.4561	1.35602	2.49988	7.33716	9.72321	Cluster_1	65.1582	1.92795	8.53018	XP_031378539.1	190	disease resistance response protein 206-like
LOC116193957	1.85272	1.69017	0.144438	0.435381	0	0	Cluster_1	1.77144	0.289909	0	XP_031378554.1	279	uncharacterized protein LOC116193957
LOC116193962	2.84408	4.03866	0.448043	0.485011	0.747162	0.0979664	Cluster_1	3.44137	0.466527	0.422564	XP_031378560.1	199	scopoletin glucosyltransferase-like
LOC116193972	5.2223	5.8529	1.07427	0.962018	0.0386533	0.202892	Cluster_1	5.5376	1.01814	0.120773	XP_031378574.1	291	B-box zinc finger protein 20-like isoform X1
LOC116193988	4.87194	4.00035	0.210622	0.22613	0.174457	0.0457756	Cluster_1	4.43614	0.218376	0.110116	XP_031378592.1	217	glycine-rich cell wall structural protein 2-like
LOC116194045	5.50545	8.53672	1.12942	1.34919	0.676391	0.546032	Cluster_1	7.02109	1.23931	0.611212	XP_031378624.1	313	uncharacterized protein LOC116194045
LOC116194086	10.9051	19.8563	3.57878	6.39765	0.8895	0.430759	Cluster_1	15.3807	4.98822	0.66013	XP_031378665.1	102	uncharacterized protein LOC116194086
LOC116194092	6.14211	5.02299	1.34706	1.81068	4.7193	6.00666	Cluster_1	5.58255	1.57887	5.36298
LOC116194101	0.505527	0.604773	0	0.131959	0.0363886	0	Cluster_1	0.55515	0.0659795	0.0181943	XP_031378681.1	695	uncharacterized protein LOC116194101
LOC116194104	4.11415	7.31219	1.18846	1.7638	2.66349	3.30085	Cluster_1	5.71317	1.47613	2.98217	XP_031378685.1	456	uncharacterized protein LOC116194104
LOC116194105	10.3426	33.2543	7.0903	4.78846	3.84002	5.06266	Cluster_1	21.7984	5.93938	4.45134
LOC116194111	225.805	470.348	149.595	134.465	165.692	210.682	Cluster_1	348.077	142.03	188.187	XP_031378696.1	139	actin-depolymerizing factor 2-like
LOC116194115	35.1333	51.9699	13.883	13.2244	9.16507	8.88362	Cluster_1	43.5516	13.5537	9.02435	XP_031378703.1	246	THO complex subunit 4B-like isoform X1
LOC116194116	43.6094	64.2469	13.5396	16.0061	4.4278	3.60071	Cluster_1	53.9282	14.7729	4.01426	XP_031378705.1	178	uncharacterized protein LOC116194116
LOC116194117	20.6649	20.4894	4.67127	5.34637	1.03742	1.60328	Cluster_1	20.5771	5.00882	1.32035	XP_031378706.1	422	alpha-galactosidase-like
LOC116194119	13.8236	25.7088	5.98702	4.5289	7.31297	9.16347	Cluster_1	19.7662	5.25796	8.23822
LOC116194124	64.8843	136.546	54.6526	43.2264	46.5614	50.6695	Cluster_1	100.715	48.9395	48.6155	XP_031378717.1	110	PHD finger-like domain-containing protein 5B
LOC116194125	27.957	34.9854	6.03645	4.63979	3.60789	5.80596	Cluster_1	31.4712	5.33812	4.70693	XP_031378718.1	184	photosystem II repair protein PSB27-H1, chloroplastic
LOC116194126	11.2019	17.4964	2.3137	4.02505	6.03223	5.20217	Cluster_1	14.3491	3.16938	5.6172	XP_031378719.1	209	NDR1/HIN1-like protein 1
LOC116194135	1.65823	11.0044	0.471717	0.338849	0.130618	0	Cluster_1	6.33132	0.405283	0.065309
LOC116194140	109.863	163.962	28.5863	23.6265	15.4208	21.1997	Cluster_1	136.912	26.1064	18.3102	XP_031378733.1	129	uncharacterized protein LOC116194140
LOC116194141	15.9347	24.6211	1.88139	3.77029	7.87792	8.81353	Cluster_1	20.2779	2.82584	8.34572	XP_031378734.1	133	uncharacterized protein LOC116194141
LOC116194143	1.48732	0.791447	0.187978	0.669159	0.206671	0.244172	Cluster_1	1.13938	0.428569	0.225421	XP_031378736.1	1136	RNA-dependent RNA polymerase 1-like isoform X1
LOC116194154	96.0924	165.575	23.8323	35.4356	16.4791	23.2612	Cluster_1	130.834	29.6339	19.8701	XP_031378756.1	222	probable ascorbate-specific transmembrane electron transporter 1
LOC116194155	32.8305	72.5591	12.2561	10.8082	6.31494	8.28543	Cluster_1	52.6948	11.5321	7.30018	XP_031378760.1	107	uncharacterized protein LOC116194155 isoform X2
LOC116194156	700.132	914.951	138.24	111.559	24.1756	27.4908	Cluster_1	807.542	124.9	25.8332	XP_031378763.1	143	photosystem I reaction center subunit IV, chloroplastic-like
LOC116194165	66.0744	264.695	16.7068	21.085	0.27165	0.605933	Cluster_1	165.385	18.8959	0.438792	XP_031378775.1	329	zinc finger CCCH domain-containing protein 20-like
LOC116194177	4.54221	5.64197	0.411685	0.606685	0	0	Cluster_1	5.09209	0.509185	0	XP_031378792.1	271	uncharacterized protein LOC116194177 isoform X1
LOC116194180	22.1408	21.7302	7.56219	8.90321	3.17846	2.69748	Cluster_1	21.9355	8.2327	2.93797	XP_031378791.1	355	2-alkenal reductase (NADP(+)-dependent)-like
LOC116194182	2.24184	1.77691	0.827028	1.08514	0.415086	0.560351	Cluster_1	2.00937	0.956084	0.487718	XP_031378794.1	1045	LRR receptor-like serine/threonine-protein kinase RPK2
LOC116194186	17.3491	14.201	3.87285	3.25503	1.02603	0.946489	Cluster_1	15.7751	3.56394	0.986259	XP_031378799.1	263	uncharacterized protein At4g00950
LOC116194188	7.81743	13.5859	2.55631	1.54388	0.495852	0.148646	Cluster_1	10.7017	2.05009	0.322249	XP_031378801.1	97	uncharacterized protein LOC116194188
LOC116194199	147.113	296.921	37.5196	36.2655	3.58616	6.43119	Cluster_1	222.017	36.8925	5.00868	XP_031378810.1	124	uncharacterized protein LOC116194199
LOC116194207	19.7966	34.6619	6.98969	8.83406	4.61191	4.80596	Cluster_1	27.2293	7.91188	4.70894	XP_031378819.1	395	uncharacterized protein LOC116194207
LOC116194212	15.6612	20.7736	6.33015	7.48435	4.49109	5.8254	Cluster_1	18.2174	6.90725	5.15824	XP_031378830.1	189	50S ribosomal protein L12, chloroplastic-like
LOC116194216	2.20506	2.56602	0.424854	0.509157	0.655107	0.589487	Cluster_1	2.38554	0.467006	0.622297	XP_031378832.1	442	transcription factor bHLH63-like
LOC116194220	10.2456	18.6261	5.88832	4.06324	4.80917	4.61435	Cluster_1	14.4359	4.97578	4.71176	XP_031378837.1	120	zinc finger SWIM domain-containing protein 7-like isoform X2
LOC116194225	2.19849	2.63372	0.206069	0.353092	0	0.0894054	Cluster_1	2.4161	0.279581	0.0447027	XP_031378843.1	391	GDSL esterase/lipase At4g10955
LOC116194231	0.790903	1.01911	0.0258889	0.0886159	0	0.0224451	Cluster_1	0.905007	0.0572524	0.0112225	XP_031378849.1	482	coumaroyl-CoA:anthocyanidin 3-O-glucoside-6\\'\\'-O-coumaroyltransferase 2-like
LOC116194232	11.7862	22.9885	3.76557	6.30797	6.41549	5.03472	Cluster_1	17.3874	5.03677	5.72511	XP_031378850.1	149	probable phospholipase A2 homolog 1
LOC116194244	2.17723	1.56508	0.714204	0.582717	0.449784	0.501669	Cluster_1	1.87115	0.64846	0.475726	XP_031378865.1	459	UDP-glycosyltransferase 74E2-like
LOC116194252	107.311	235.018	25.8552	19.4956	4.47681	8.15887	Cluster_1	171.165	22.6754	6.31784	XP_031378875.1	176	uncharacterized protein LOC116194252
LOC116194254	6.95913	5.39273	4.15202	3.01604	2.27841	2.06042	Cluster_1	6.17593	3.58403	2.16941	XP_031378877.1	273	tetraspanin-8-like
LOC116194259	14.7841	13.6914	3.70452	2.29336	4.19737	4.40531	Cluster_1	14.2378	2.99894	4.30134	XP_031378886.1	275	endochitinase EP3-like
LOC116194268	1.6681	1.14506	0.190192	0.0326069	0	0	Cluster_1	1.40658	0.111399	0	XP_031378899.1	366	uncharacterized protein LOC116194268 isoform X1
LOC116194273	8.48119	10.3403	4.77203	3.90349	5.67894	4.67494	Cluster_1	9.41075	4.33776	5.17694	XP_031378907.1	245	uncharacterized protein At5g39865-like
LOC116194278	2.15257	1.17199	0.217394	0.186297	0.479296	0.188673	Cluster_1	1.66228	0.201846	0.333985
LOC116194292	3.78396	7.83921	2.14388	1.28419	2.22932	1.77656	Cluster_1	5.81159	1.71403	2.00294	XP_031378928.1	303	uncharacterized protein LOC116194292
LOC116194293	131.424	225.346	12.1384	23.3307	8.91986	16.9986	Cluster_1	178.385	17.7345	12.9592	XP_031378929.1	116	senescence associated gene 20-like
LOC116194295	0.829389	1.00751	0.395048	0.112511	0.0482716	0.0253413	Cluster_1	0.91845	0.253779	0.0368064	XP_031378971.1	878	disease resistance protein RPM1-like
LOC116194297	22.5996	37.4155	13.4974	16.2688	18.1066	17.0302	Cluster_1	30.0075	14.8831	17.5684	XP_031378934.1	398	uncharacterized protein LOC116194297 isoform X1
LOC116194301	4.5564	6.93158	0.666668	0.980921	1.10377	0.82752	Cluster_1	5.74399	0.823794	0.965645	XP_031378943.1	269	protein ODORANT1
LOC116194302	25.8238	31.2519	0.815216	0.875032	0.0421942	0	Cluster_1	28.5378	0.845124	0.0210971	XP_031378944.1	291	glucuronoxylan 4-O-methyltransferase 1
LOC116194304	6.76708	10.8261	0.13661	0.409623	0.31053	0.266709	Cluster_1	8.79659	0.273116	0.288619	XP_031378946.1	411	mannan endo-1,4-beta-mannosidase 4-like
LOC116194308	2.12192	2.90601	0.417725	0.387727	0	0	Cluster_1	2.51396	0.402726	0	XP_031378951.1	387	GDSL esterase/lipase At5g45670-like
LOC116194311	95.3984	197.169	9.42918	20.6608	6.49101	7.45217	Cluster_1	146.284	15.045	6.97159	XP_031378954.1	116	wound-induced protein 1-like
LOC116194314	13.9629	19.7849	5.24112	5.34716	4.29328	4.75899	Cluster_1	16.8739	5.29414	4.52614	XP_031378961.1	241	uncharacterized protein LOC116194314 isoform X1
LOC116194323	370.975	636.752	156.918	111.485	57.4428	93.9567	Cluster_1	503.863	134.202	75.6997	XP_031378973.1	134	uncharacterized protein LOC116194323
LOC116194332	0.681294	2.71496	0.297259	0.466282	0.490908	0.365058	Cluster_1	1.69813	0.381771	0.427983	XP_031378984.1	543	cytochrome P450 CYP82D47-like
LOC116194340	2.60882	4.51165	1.24378	0.846118	1.49041	2.49562	Cluster_1	3.56024	1.04495	1.99301	XP_031378996.1	254	E3 ubiquitin-protein ligase RMA1H1-like
LOC116194341	1.87338	3.78669	0.0800014	0.228224	0.110122	0.231216	Cluster_1	2.83004	0.154113	0.170669	XP_031378999.1	395	protein BIG GRAIN 1-like C
LOC116194342	5.46559	7.90906	0.141204	0.934092	0.080569	0.0408947	Cluster_1	6.68733	0.537648	0.0607318	XP_031379000.1	289	probable aquaporin PIP2-5 isoform X1
LOC116194348	3.87812	7.41869	0.133892	0.344088	0.193664	0.348513	Cluster_1	5.64841	0.23899	0.271089	XP_031379008.1	233	LOB domain-containing protein 15
LOC116194365	55.8923	79.4775	29.5625	26.5916	22.0013	24.2454	Cluster_1	67.6849	28.077	23.1233	XP_031379032.1	125	uncharacterized protein LOC116194365
LOC116194369	55.2849	102.558	35.2377	28.9389	38.081	33.3639	Cluster_1	78.9214	32.0883	35.7225	XP_031379036.1	37	dolichyl-diphosphooligosaccharide--protein glycosyltransferase subunit 4A-like
LOC116194370	6.47297	8.84927	0.744513	0.461115	0.205299	0.142452	Cluster_1	7.66112	0.602814	0.173875	XP_031379037.1	356	loganic acid O-methyltransferase-like isoform X1
LOC116194375	26.8325	47.7761	1.82611	3.09648	4.94403	2.99123	Cluster_1	37.3043	2.46129	3.96763	XP_031379077.1	284	LOW QUALITY PROTEIN: putative F-box protein PP2-B12
LOC116194383	3.87935	3.619	0.28703	0.534955	0.0322771	0.0338897	Cluster_1	3.74918	0.410992	0.0330834	XP_031379055.1	496	uncharacterized protein LOC116194383
LOC116194385	6.50474	5.86593	0.165991	0.0236798	0.137107	0.0479787	Cluster_1	6.18534	0.0948354	0.0925428	XP_031379058.1	546	cytokinin dehydrogenase 3
LOC116194387	16.6466	36.2832	11.2048	8.81732	7.67517	8.5859	Cluster_1	26.4649	10.0111	8.13054	XP_031379061.1	211	delta-like protein 3
LOC116194405	3.06858	10.4579	1.26706	0.926596	2.43407	2.12799	Cluster_1	6.76324	1.09683	2.28103
LOC116194409	8.12336	24.1796	4.93995	3.3651	0.711542	2.65421	Cluster_1	16.1515	4.15252	1.68288	XP_031379082.1	124	uncharacterized protein LOC116194409
LOC116194421	8.34022	14.105	3.13571	2.85755	10.1462	10.159	Cluster_1	11.2226	2.99663	10.1526
LOC116194440	8.74072	12.2969	2.0708	2.64027	0.0380545	0.0399312	Cluster_1	10.5188	2.35554	0.0389929	XP_031379107.1	252	rho GDP-dissociation inhibitor 1-like isoform X1
LOC116194450	6.43944	4.5642	0.967038	0.386517	0	0	Cluster_1	5.50182	0.676778	0	XP_031379115.1	486	serine carboxypeptidase-like 34
LOC116194452	117.294	144.539	54.0906	26.393	61.4507	20.5446	Cluster_1	130.917	40.2418	40.9977	XP_031379118.1	67	uncharacterized protein LOC116194452
LOC116194453	8.25103	10.0201	2.03868	3.90417	0.37924	0.198851	Cluster_1	9.13556	2.97142	0.289046	XP_031379120.1	226	expansin-B15-like isoform X2
LOC116194454	0.669475	0.792107	0.0243391	0.208233	0	0.0421962	Cluster_1	0.730791	0.116286	0.0210981	XP_031379121.1	539	cytochrome P450 734A1
LOC116194458	3.94589	5.45814	0.15361	0.291755	0.0985685	0.147841	Cluster_1	4.70202	0.222683	0.123205	XP_031379126.1	730	protein ENHANCED DISEASE RESISTANCE 2-like
LOC116194460	2.13278	8.89416	0.449251	1.00429	0.126025	0.231508	Cluster_1	5.51347	0.72677	0.178766	XP_031379129.1	337	putative cyclin-D6-1 isoform X1
LOC116194461	458.336	950.721	37.0698	132.164	52.6482	78.9671	Cluster_1	704.529	84.6169	65.8076	XP_031379131.1	119	uncharacterized protein LOC116194461
LOC116194468	2.28359	2.41987	0.42306	0.395624	0.445281	1.60256	Cluster_1	2.35173	0.409342	1.02392	XP_031379141.1	299	putative GATA transcription factor 22
LOC116194469	31.6393	66.743	23.8355	21.3305	18.0568	22.7627	Cluster_1	49.1912	22.583	20.4097	XP_031379174.1	198	protein PRRC2A
LOC116194472	3584.99	4648.58	1246.66	975.051	1390.83	1452.5	Cluster_1	4116.78	1110.86	1421.66	XP_031379143.1	382	polyubiquitin
LOC116194485	264.94	209.219	60.7123	54.6664	32.5407	32.1532	Cluster_1	237.079	57.6893	32.3469	XP_031379151.1	276	chlorophyll a-b binding protein CP29.3, chloroplastic
LOC116194489	1.01433	0.863855	0.126568	0.135084	0.104596	0.10981	Cluster_1	0.939092	0.130826	0.107203	XP_031379156.1	359	zinc finger CCCH domain-containing protein 14-like isoform X1
LOC116194496	1.79839	2.42741	0.0480312	0.14382	0	0	Cluster_1	2.1129	0.0959256	0	XP_031379166.1	517	glucomannan 4-beta-mannosyltransferase 9-like
LOC116194500	3.89281	9.02009	0.471357	0.719704	0.173515	0.0910572	Cluster_1	6.45645	0.59553	0.132286	XP_031379171.1	196	LOB domain-containing protein 21-like
LOC116194519	33.8809	58.6778	1.67474	1.33362	1.54292	0.917566	Cluster_1	46.2794	1.50418	1.23024	XP_031379195.1	137	uncharacterized protein LOC116194519
LOC116194533	3.29335	9.25507	1.23258	2.37032	1.18385	0.342774	Cluster_1	6.27421	1.80145	0.763312	XP_031379212.1	195	NAC domain-containing protein 104
LOC116194550	18.886	32.0489	1.1999	3.87673	1.5568	1.11085	Cluster_1	25.4674	2.53831	1.33383	XP_031379257.1	71	uncharacterized protein LOC116194550
LOC116194552	3.35491	2.4917	0.587341	1.17998	0.253055	0.464915	Cluster_1	2.92331	0.88366	0.358985	XP_031379259.1	582	senescence-associated carboxylesterase 101-like
LOC116194564	39.3016	66.4522	14.3213	10.205	1.40523	0.798748	Cluster_1	52.8769	12.2631	1.10199	XP_031379274.1	144	auxin-responsive protein SAUR50-like
LOC116194566	284.841	985.158	23.4963	63.6465	3.05422	1.04142	Cluster_1	635	43.5714	2.04782	XP_031379276.1	122	uncharacterized protein LOC116194566
LOC116194597	6.12008	8.24252	0.227569	2.2491	0	0	Cluster_1	7.1813	1.23833	0	XP_031379306.1	223	probable transmembrane ascorbate ferrireductase 3
LOC116194598	83.0381	543.722	13.5926	12.5626	5.72956	13.3265	Cluster_1	313.38	13.0776	9.52803	XP_031379307.1	172	chaperone protein dnaJ 11, chloroplastic-like
LOC116194599	3.18775	6.74144	0	0.307777	0.026997	0.0283404	Cluster_1	4.9646	0.153889	0.0276687	XP_031379308.1	385	UPF0496 protein 1-like
LOC116194600	5.91995	11.9335	0.717898	1.40382	10.556	4.94238	Cluster_1	8.92672	1.06086	7.74919	XP_031379309.1	107	cyclin-dependent protein kinase inhibitor SMR6
LOC116194607	0.724456	0.81473	0.390234	0.386367	0.10161	0.124459	Cluster_1	0.769593	0.3883	0.113034	XP_031379315.1	584	phosphatidylinositol 4-kinase gamma 3
LOC116194616	108.776	208.886	58.223	45.1741	90.9322	83.2574	Cluster_1	158.831	51.6985	87.0948	XP_031379326.1	65	uncharacterized protein LOC116194616
LOC116194623	1.4489	1.61912	0.182927	0.313536	0	0	Cluster_1	1.53401	0.248231	0	XP_031379333.1	400	cytochrome b561 and DOMON domain-containing protein At3g25290-like
LOC116194629	40.3018	105.469	18.508	18.5737	16.8251	32.9868	Cluster_1	72.8854	18.5408	24.906	XP_031379341.1	157	uncharacterized protein LOC116194629
LOC116194640	16.4578	17.1712	0.727719	0.865837	0.231918	0	Cluster_1	16.8145	0.796778	0.115959	XP_031379364.1	250	probable aquaporin TIP2-2
LOC116194641	4.00827	3.03061	1.07271	0.843646	0.258921	0.194124	Cluster_1	3.51944	0.958178	0.226522	XP_031379361.1	296	salicylic acid-binding protein 2-like
LOC116194649	17.4733	29.6867	3.76535	2.89901	0.602775	0.862588	Cluster_1	23.58	3.33218	0.732681	XP_031379371.1	200	uncharacterized protein LOC116194649
LOC116194650	4.7999	5.43034	2.27255	1.5693	2.08618	2.0179	Cluster_1	5.11512	1.92092	2.05204
LOC116194651	5.2357	5.96859	1.94818	1.01823	1.85575	1.40377	Cluster_1	5.60215	1.48321	1.62976	XP_031379375.1	421	uncharacterized protein At4g06744
LOC116194653	1	2.70688	0.235113	0.201782	1.24556	0.531116	Cluster_1	1.85344	0.218447	0.888338	XP_031379373.1	223	GEM-like protein 4
LOC116194663	2.86276	6.53184	1.58927	1.97274	0.726593	0.290545	Cluster_1	4.6973	1.781	0.508569	XP_031379393.1	199	uncharacterized protein LOC116194663
LOC116194667	1.89469	2.11392	0.128894	0.25797	0	0	Cluster_1	2.00431	0.193432	0	XP_031379395.1	282	6-phosphogluconolactonase 3, chloroplastic-like
LOC116194668	2.38117	1.99568	0.374308	0.505319	1.08928	1.09242	Cluster_1	2.18843	0.439814	1.09085	XP_031379396.1	523	receptor-like protein 9DC1
LOC116194686	4.8011	7.73001	2.27663	3.30506	2.10564	2.40613	Cluster_1	6.26555	2.79085	2.25589	XP_031379423.1	124	uncharacterized protein LOC116194686
LOC116194691	125.487	166.225	26.2685	29.6641	1.52872	0.891535	Cluster_1	145.856	27.9663	1.21013
LOC116194701	3.06398	3.34839	0.123689	1.01579	0.121877	0.359579	Cluster_1	3.20619	0.569739	0.240728	XP_031379442.1	408	probable serine incorporator
LOC116194714	0.4909	0.713489	0	0.0395562	0	0	Cluster_1	0.602194	0.0197781	0	XP_031379461.1	549	phosphatidylinositol/phosphatidylcholine transfer protein SFH3-like isoform X1
LOC116194719	3.45583	6.57042	1.00981	0.180429	0.0348095	0.0365383	Cluster_1	5.01312	0.59512	0.0356739	XP_031379467.1	300	heat stress transcription factor C-1
LOC116194729	2.68464	3.77899	0.177292	0.406433	0.048985	0.154228	Cluster_1	3.23182	0.291863	0.101607	XP_031379475.1	224	germin-like protein subfamily 1 member 13
LOC116194741	4.53682	8.65891	0.27236	0.181321	7.78e-86	0.136439	Cluster_1	6.59786	0.226841	0.0682195
LOC116194757	18.0995	43.5341	0.588743	2.29879	0.266017	0.232665	Cluster_1	30.8168	1.44377	0.249341	XP_031379506.1	243	uncharacterized protein LOC116194757
LOC116194783	14.2496	14.2579	6.89108	6.25461	4.81358	5.02677	Cluster_1	14.2538	6.57285	4.92018	XP_031379531.1	229	ABC transporter I family member 1
LOC116194785	22.8405	30.8149	12.2496	10.0188	10.1234	12.1776	Cluster_1	26.8277	11.1342	11.1505	XP_031379534.1	367	probable E3 ubiquitin-protein ligase LOG2
LOC116194810	25.6226	57.0353	12.9075	18.1231	10.7666	12.7644	Cluster_1	41.3289	15.5153	11.7655	XP_031379566.1	304	protein sym-1
LOC116194823	7.66457	15.2529	2.0618	2.47377	11.3711	9.10952	Cluster_1	11.4587	2.26778	10.2403	XP_031379580.1	104	uncharacterized protein LOC116194823
LOC116194826	1.51026	1.21532	0.257626	0.367209	0.283533	0.595348	Cluster_1	1.36279	0.312418	0.439441	XP_031379583.1	639	protein SINE1-like
LOC116194828	34.3418	30.3596	6.92892	6.509	2.1303	1.07458	Cluster_1	32.3507	6.71896	1.60244	XP_031379585.1	388	protein NDH-DEPENDENT CYCLIC ELECTRON FLOW 5
LOC116194829	11.539	11.1393	1.40668	1.90119	2.39821	2.8875	Cluster_1	11.3392	1.65393	2.64285	XP_031379586.1	359	photosynthetic NDH subunit of subcomplex B 2, chloroplastic
LOC116194836	0.88065	2.02742	0.067972	0.116462	0.0561837	0.0294893	Cluster_1	1.45403	0.092217	0.0428365
LOC116194844	8.32055	11.7929	3.31885	2.56942	7.87087	8.31657	Cluster_1	10.0567	2.94414	8.09372	XP_031379603.1	209	uncharacterized protein LOC116194844 isoform X1
LOC116194851	1.81262	3.06984	0.903831	0.246611	0.237895	0.356733	Cluster_1	2.44123	0.575221	0.297314	XP_031379616.1	268	uncharacterized protein LOC116194851
LOC116194859	39.0181	48.5979	7.61463	8.91937	5.20022	3.95781	Cluster_1	43.808	8.267	4.57902	XP_031379627.1	390	F-box protein At2g41170-like
LOC116194869	1.8523	7.85934	0.327233	0.469194	0.0903675	0	Cluster_1	4.85582	0.398213	0.0451838	XP_031379636.1	339	carbonic anhydrase 2-like isoform X1
LOC116194886	1.93489	1.95615	0.836958	0.91764	0.547115	0.752235	Cluster_1	1.94552	0.877299	0.649675	XP_031379654.1	523	probable arabinosyltransferase ARAD1
LOC116194888	10.8717	12.5785	2.94047	4.39416	1.68985	2.11622	Cluster_1	11.7251	3.66731	1.90304	XP_031379656.1	313	transcription factor MYB60
LOC116194892	21.4043	52.232	16.2743	6.57011	9.76091	5.467	Cluster_1	36.8182	11.4222	7.61395	XP_031379662.1	108	uncharacterized protein LOC116194892
LOC116194898	4.22304	4.46362	0.682761	1.31246	0.281172	0.35798	Cluster_1	4.34333	0.99761	0.319576	XP_031379668.1	271	receptor-like protein 9DC3 isoform X2
LOC116194912	3.30432	9.89043	0.0606399	0.364989	0.0502722	0	Cluster_1	6.59738	0.212814	0.0251361	XP_031379689.1	280	thaumatin-like protein
LOC116194916	1.00287	1.67663	0.235794	0.323793	0.0390374	0.204871	Cluster_1	1.33975	0.279793	0.121954
LOC116194922	1.79701	2.16604	0.0603989	0.93089	0.149709	0.130969	Cluster_1	1.98152	0.495644	0.140339	XP_031379709.1	482	ankyrin repeat-containing protein BDA1-like
LOC116194940	17.9748	25.2641	8.16687	6.75745	7.79749	11.3057	Cluster_1	21.6195	7.46216	9.5516	XP_031379730.1	195	uncharacterized protein LOC116194940
LOC116194943	9.49179	10.8945	1.9046	1.98873	0.330808	0.0522915	Cluster_1	10.1931	1.94667	0.19155	XP_031379736.1	184	putative leucine-rich repeat receptor-like serine/threonine-protein kinase At3g53590 isoform X2
LOC116194968	1.0907	1.65423	0.173383	0.065882	0.27026	0.1836	Cluster_1	1.37247	0.119633	0.22693	XP_031379765.1	571	MLO-like protein 4
LOC116194971	1502.81	1423.74	116.831	92.9011	23.3864	25.0152	Cluster_1	1463.28	104.866	24.2008	XP_031379769.1	146	ferredoxin-like
LOC116194992	114.476	187.527	65.4828	57.8112	55.3618	77.5954	Cluster_1	151.001	61.647	66.4786	XP_031379796.1	243	reticulon-like protein B8
LOC116194993	23.1824	36.3997	2.4443	1.46101	0.338007	0.177353	Cluster_1	29.791	1.95266	0.25768	XP_031379797.1	95	transcription factor PRE5-like
LOC116195023	20.5226	42.505	7.78756	8.38956	8.04298	12.073	Cluster_1	31.5138	8.08856	10.058	XP_031379841.1	211	uncharacterized protein LOC116195023
LOC116195027	32.1804	45.8642	16.7842	13.5054	12.9407	14.2672	Cluster_1	39.0223	15.1448	13.6039	XP_031379842.1	483	probable polyamine transporter At1g31830 isoform X1
LOC116195053	1.3824	1.69567	0	0.207354	0	0.0790285	Cluster_1	1.53903	0.103677	0.0395143
LOC116195096	1.09484	1.65428	0.309258	0.0442636	0	0	Cluster_1	1.37456	0.176761	0	XP_031379931.1	283	uncharacterized protein LOC116195096
LOC116195116	125.186	166.529	48.087	38.3449	34.9389	40.7976	Cluster_1	145.857	43.2159	37.8683	XP_031379951.1	257	uncharacterized protein LOC116195116
LOC116195118	101.438	158.571	50.8863	45.4835	53.8304	65.5167	Cluster_1	130.005	48.1849	59.6735	XP_031379954.1	257	uncharacterized protein LOC116195118
LOC116195123	2.639	2.08749	0.0762108	0.23911	0	0	Cluster_1	2.36325	0.15766	0	XP_031379957.1	556	laccase-4-like
LOC116195126	7.38513	10.1538	3.50607	3.16141	1.91292	1.79108	Cluster_1	8.76947	3.33374	1.852	XP_031379959.1	304	uncharacterized protein At2g39920
LOC116195129	29.8809	39.4092	16.1043	13.6893	17.684	18.3395	Cluster_1	34.645	14.8968	18.0117	XP_031379964.1	105	uncharacterized protein LOC116195129
LOC116195139	2.63459	3.14691	0.402345	0.750239	0	0	Cluster_1	2.89075	0.576292	0
LOC116195144	39.6548	78.6545	22.0507	21.4544	20.3491	23.8362	Cluster_1	59.1546	21.7525	22.0926	XP_031379984.1	190	frataxin, mitochondrial
LOC116195151	10.8263	15.067	5.40441	5.94407	9.72891	10.1094	Cluster_1	12.9466	5.67424	9.91915	XP_031379991.1	155	uncharacterized protein LOC116195151
LOC116195155	20.2271	26.1041	6.47794	4.72377	1.19061	1.13513	Cluster_1	23.1656	5.60086	1.16287	XP_031379997.1	71	uncharacterized protein LOC116195155
LOC116195200	7.75033	6.27702	2.53477	3.80005	2.02174	1.95099	Cluster_1	7.01368	3.16741	1.98636	XP_031380059.1	981	cellulose synthase A catalytic subunit 8
LOC116195206	5.99008	6.12545	1.55299	2.0949	0.0652149	0.15975	Cluster_1	6.05776	1.82394	0.112482
LOC116195242	1.29808	1.92888	0	0	0.0786094	0.0412546	Cluster_1	1.61348	0	0.059932	XP_031380113.1	253	uncharacterized protein LOC116195242
LOC116195264	45.7031	39.5181	14.6517	12.0475	6.28333	5.87754	Cluster_1	42.6106	13.3496	6.08043	XP_031380184.1	1389	ABC transporter B family member 1
LOC116195265	90.3355	122.537	22.4232	19.7585	4.3577	3.73585	Cluster_1	106.436	21.0908	4.04678	XP_031380186.1	143	uncharacterized protein LOC116195265 isoform X1
LOC116195266	15.7092	19.5013	6.82425	5.4956	14.1752	10.4546	Cluster_1	17.6053	6.15993	12.3149	XP_031380190.1	454	uncharacterized protein LOC116195266
LOC116195278	234.726	264.97	37.2831	41.8517	5.65434	11.7049	Cluster_1	249.848	39.5674	8.67962	XP_031380209.1	281	probable aquaporin PIP2-8
LOC116195295	7.20159	9.14321	1.3095	1.81365	0.875329	1.26222	Cluster_1	8.1724	1.56157	1.06877
LOC116195299	2.02309	2.49105	1.08098	0.977019	0.922476	0.805326	Cluster_1	2.25707	1.029	0.863901	XP_031380258.1	483	TMV resistance protein N-like
LOC116195332	11.471	13.1127	0.280679	2.2628	0.132367	0.277941	Cluster_1	12.2919	1.27174	0.205154	XP_031380310.1	768	protein SIEVE ELEMENT OCCLUSION B-like
LOC116195335	10.7501	20.4662	4.6004	3.97111	4.56028	5.19757	Cluster_1	15.6082	4.28575	4.87892	XP_031380314.1	70	uncharacterized protein LOC116195335
LOC116195336	59.423	96.5147	23.1199	21.6351	23.8739	29.9887	Cluster_1	77.9689	22.3775	26.9313	XP_031380315.1	68	uncharacterized protein LOC116195336
LOC116195337	67.5452	105.665	19.3752	14.4163	5.9437	5.93611	Cluster_1	86.6051	16.8957	5.93991	XP_031380316.1	142	LOW QUALITY PROTEIN: uncharacterized protein LOC116195337
LOC116195338	13.5075	21.4275	5.39328	4.2337	19.4196	13.2017	Cluster_1	17.4675	4.81349	16.3106	XP_031380317.1	290	5\\'-adenylylsulfate reductase-like 5 isoform X1
LOC116195344	5.93233	5.15569	1.25384	1.76226	0.398528	0.139454	Cluster_1	5.54401	1.50805	0.268991	XP_031380365.1	393	S-adenosylmethionine synthase-like
LOC116195346	101.58	162.622	46.0616	37.8291	28.6207	27.0338	Cluster_1	132.101	41.9453	27.8272	XP_031380324.1	302	uncharacterized protein LOC116195346
LOC116195347	53.1943	82.1237	14.1393	17.4161	22.1828	25.7657	Cluster_1	67.659	15.7777	23.9743	XP_031380325.1	106	protein yippee-like At4g27745
LOC116195351	13.08	29.9145	5.52958	5.50511	3.04145	1.88181	Cluster_1	21.4973	5.51734	2.46163	XP_031380344.1	126	classical arabinogalactan protein 25-like
LOC116195382	43.7006	80.2946	26.5142	30.7913	31.8238	38.8467	Cluster_1	61.9976	28.6528	35.3353	XP_031380402.1	164	late embryogenesis abundant protein At5g17165-like
LOC116195388	15.7885	41.2159	0.143438	1.04476	0.415051	0.529054	Cluster_1	28.5022	0.594099	0.472052	XP_031380410.1	411	PI-PLC X domain-containing protein At5g67130-like
LOC116195389	102.593	125.521	28.2071	40.8587	28.8848	27.3214	Cluster_1	114.057	34.5329	28.1031	XP_031380411.1	459	O-acyltransferase WSD1-like
LOC116195391	18.4249	43.566	2.19948	2.23863	1.36979	0.884898	Cluster_1	30.9955	2.21905	1.12734	XP_031380414.1	446	BAHD acyltransferase DCR
LOC116195398	43.528	82.585	18.3242	19.5376	6.23683	9.79598	Cluster_1	63.0565	18.9309	8.01641	XP_031380422.1	300	expansin-like A2
LOC116195409	10.8247	9.08861	1.80326	4.63437	0.909182	0.779591	Cluster_1	9.95665	3.21882	0.844387	XP_031380440.1	760	ABC transporter G family member 22-like isoform X1
LOC116195461	242.77	282.5	38.0731	49.8175	27.7018	11.4733	Cluster_1	262.635	43.9453	19.5876	XP_031380534.1	202	21 kDa protein-like
LOC116195493	172.266	347.215	81.1157	75.6681	84.7954	92.0863	Cluster_1	259.74	78.3919	88.4408	XP_031380585.1	142	thioredoxin-like protein YLS8 isoform X1
LOC116195497	1.68428	2.10148	0.554435	0.497593	0.633685	0.533693	Cluster_1	1.89288	0.526014	0.583689
LOC116195518	10.841	17.125	3.37264	2.74678	1.12803	1.44122	Cluster_1	13.983	3.05971	1.28462	XP_031380624.1	207	E3 ubiquitin-protein ligase RHA1B-like
LOC116195533	40.545	62.2772	9.59854	8.02008	19.3593	21.1436	Cluster_1	51.4111	8.80931	20.2514	XP_031380642.1	310	very-long-chain enoyl-CoA reductase-like
LOC116195540	0.753624	0.729903	0	0	0	0	Cluster_1	0.741764	0	0	XP_031380654.1	747	subtilisin-like protease SBT4.14
LOC116195552	334.594	544.161	123.103	115.435	88.0904	117.286	Cluster_1	439.377	119.269	102.688	XP_031380663.1	119	autophagy-related protein 8A isoform X1
LOC116195555	1.70433	3.1898	0.947855	1.01857	0.245524	0.30921	Cluster_1	2.44706	0.983213	0.277367	XP_031380669.1	170	uncharacterized protein LOC116195555
LOC116195562	6.69303	13.9117	3.73931	3.21908	3.84999	4.34163	Cluster_1	10.3024	3.47919	4.09581	XP_031380681.1	153	uncharacterized protein LOC116195562
LOC116195572	3.27661	5.20793	0	0.0752468	0	0.304259	Cluster_1	4.24227	0.0376234	0.15213	XP_031380695.1	160	uncharacterized protein LOC116195572
LOC116195578	1.7715	4.78504	0.111318	0.286953	0	0	Cluster_1	3.27827	0.199135	0	XP_031380701.1	197	rac-like GTP-binding protein RAC2
LOC116195584	15.8083	15.8829	3.77968	4.44505	0.656617	1.45948	Cluster_1	15.8456	4.11236	1.05805	XP_031380710.1	275	psbP domain-containing protein 6, chloroplastic
LOC116195602	25.6931	35.6801	4.6802	10.1181	5.60161	3.83625	Cluster_1	30.6866	7.39915	4.71893	XP_031380740.1	446	tubulin beta-1 chain
LOC116195610	3.35101	6.64155	0.717864	1.69726	0.0991793	0.520436	Cluster_1	4.99628	1.20756	0.309808	XP_031380759.1	136	uncharacterized protein LOC116195610
LOC116195612	67.3699	127.804	27.2224	26.8042	49.4655	56.2452	Cluster_1	97.587	27.0133	52.8554	XP_031380756.1	393	uroporphyrinogen decarboxylase
LOC116195628	56.9464	101.501	23.3735	21.5279	10.0871	8.8854	Cluster_1	79.2237	22.4507	9.48625	XP_031380779.1	141	lateral signaling target protein 2 homolog
LOC116195631	9.54982	11.5823	6.71334	6.07784	4.61593	5.58666	Cluster_1	10.5661	6.39559	5.1013	XP_031380780.1	433	beta-glucuronosyltransferase GlcAT14A
LOC116195637	70.9456	194.115	4.03703	2.03861	0.0596009	0.125129	Cluster_1	132.53	3.03782	0.092365	XP_031380786.1	226	two-component response regulator ORR9
LOC116195639	10.6643	24.5774	0.293178	1.89322	1.51885	1.40965	Cluster_1	17.6209	1.0932	1.46425	XP_031380787.1	543	L-ascorbate oxidase homolog
LOC116195640	15.949	20.2601	3.57281	2.23492	0.561213	1.14724	Cluster_1	18.1045	2.90387	0.854226	XP_031380789.1	389	signal recognition particle 43 kDa protein, chloroplastic
LOC116195644	4.79906	3.66025	1.32297	0.853816	1.31694	1.20927	Cluster_1	4.22966	1.08839	1.2631	XP_031380795.1	266	chlorophyll a-b binding protein of LHCII type 1-like
LOC116195652	36.9852	50.6072	11.9221	11.1149	5.63845	10.3193	Cluster_1	43.7962	11.5185	7.97888	XP_031380805.1	235	rhodanese-like domain-containing protein 9, chloroplastic
LOC116195664	127.308	196.057	79.8255	69.0498	82.4628	90.7731	Cluster_1	161.683	74.4377	86.6179	XP_031380821.1	146	ubiquitin-conjugating enzyme E2 variant 1D
LOC116195677	41.2293	105.224	9.2686	16.3271	5.34373	6.96324	Cluster_1	73.2267	12.7979	6.15348	XP_031380875.1	106	uncharacterized protein LOC116195677
LOC116195683	10.9615	19.8606	3.49565	3.74838	3.8326	3.60541	Cluster_1	15.411	3.62202	3.71901	XP_031380845.1	186	uncharacterized protein LOC116195683
LOC116195690	9.5324	8.18999	4.08099	3.07544	4.36485	5.61971	Cluster_1	8.8612	3.57822	4.99228	XP_031380854.1	263	myb-related protein 308
LOC116195698	27.1434	30.254	10.76	9.87947	11.642	11.7949	Cluster_1	28.6987	10.3197	11.7185	XP_031380868.1	134	uncharacterized protein LOC116195698
LOC116195700	40.0689	63.3457	12.7168	18.1232	5.84631	10.0441	Cluster_1	51.7073	15.42	7.9452	XP_031380870.1	148	multiprotein-bridging factor 1c
LOC116195712	283.395	293.526	102.689	101.158	71.3711	88.8377	Cluster_1	288.461	101.924	80.1044	XP_031380884.1	312	protein SRC2 homolog
LOC116195720	74.9312	91.5654	32.892	30.1988	22.693	19.9425	Cluster_1	83.2483	31.5454	21.3178	XP_031380895.1	247	cell number regulator 8-like
LOC116195721	2.66748	3.61758	0.522807	0.281143	0.0542063	0	Cluster_1	3.14253	0.401975	0.0271031	XP_031380896.1	88	uncharacterized protein LOC116195721
LOC116195737	7.06672	6.46319	0.985881	0.585991	2.91792	4.32183	Cluster_1	6.76495	0.785936	3.61987	XP_031380923.1	544	cytochrome P450 CYP73A100-like
LOC116195740	8.93243	13.401	6.07889	5.44688	5.74893	5.54258	Cluster_1	11.1667	5.76288	5.64576	XP_031380926.1	484	uncharacterized protein LOC116195740
LOC116195742	54.1792	74.3034	29.3312	32.2082	35.6937	35.3947	Cluster_1	64.2413	30.7697	35.5442	XP_031380928.1	231	thioredoxin-like 2, chloroplastic
LOC116195744	1.66806	3.78854	0.0342004	0.2637	0.0848092	0.059352	Cluster_1	2.7283	0.14895	0.0720806	XP_031380933.1	397	probable ADP-ribosylation factor GTPase-activating protein AGD11
LOC116195757	1.72713	2.08963	0.520152	0.497801	0.278093	0.159238	Cluster_1	1.90838	0.508977	0.218666	XP_031380946.1	360	serine/threonine-protein kinase-like protein At5g23170
LOC116195758	39.7954	60.6971	16.7789	19.0546	16.4125	27.9993	Cluster_1	50.2463	17.9168	22.2059	XP_031380947.1	329	magnesium protoporphyrin IX methyltransferase, chloroplastic
LOC116195759	41.8083	60.3037	13.1552	19.3077	14.1979	15.2254	Cluster_1	51.056	16.2314	14.7117	XP_031380948.1	234	protein DMP5-like
LOC116195764	24.8162	28.5182	6.18638	6.16692	3.01178	4.22819	Cluster_1	26.6672	6.17665	3.61998	XP_031380993.1	249	thylakoid lumenal 19 kDa protein, chloroplastic
LOC116195778	5.12165	4.08336	0.273794	0.990588	0	0.036501	Cluster_1	4.6025	0.632191	0.0182505	XP_031380979.1	704	receptor-like protein 43
LOC116195836	207.58	262.334	62.3819	92.759	67.932	53.4487	Cluster_1	234.957	77.5704	60.6904	XP_031381081.1	486	abscisate beta-glucosyltransferase-like
LOC116195843	12.2571	7.6143	2.75218	3.23031	3.32814	4.52731	Cluster_1	9.9357	2.99125	3.92773	XP_031381085.1	514	ammonium transporter 1 member 1-like
LOC116195851	2.57124	6.36999	0.865664	0.600947	0.85251	2.82775	Cluster_1	4.47061	0.733306	1.84013
LOC116195882	34.3942	40.4159	18.49	18.2283	26.4229	24.9252	Cluster_1	37.4051	18.3591	25.6741
LOC116195920	193.659	265.002	29.8411	54.4861	78.0139	47.3526	Cluster_1	229.331	42.1636	62.6833	XP_031381211.1	206	uncharacterized protein LOC116195920
LOC116195921	9.2317	8.57257	4.47132	5.00186	3.29012	2.82871	Cluster_1	8.90213	4.73659	3.05941	XP_031381212.1	335	transcription termination factor MTEF1, chloroplastic
LOC116195924	17.6887	44.0941	0.944914	1.69104	2.17504	2.56847	Cluster_1	30.8914	1.31798	2.37175	XP_031381214.1	262	putative HVA22-like protein g
LOC116195925	17.3969	23.1731	5.27869	5.07101	2.58028	2.63877	Cluster_1	20.285	5.17485	2.60953	XP_031381215.1	461	amino acid transporter ANT1-like
LOC116195936	21.2274	24.7869	5.31495	6.8557	13.3141	22.0319	Cluster_1	23.0071	6.08533	17.673	XP_031381229.1	240	rhodanese-like domain-containing protein 14, chloroplastic
LOC116195954	54.1887	96.198	33.6023	27.5238	19.7699	27.8351	Cluster_1	75.1933	30.5631	23.8025	XP_031381264.1	131	protein BUNDLE SHEATH DEFECTIVE 2, chloroplastic-like
LOC116195988	3.90382	8.36262	0.0494533	0	0.0818942	0	Cluster_1	6.13322	0.0247266	0.0409471
LOC116195992	242.766	371.362	128.76	124.22	121.025	109.031	Cluster_1	307.064	126.49	115.028	XP_031381340.1	212	probable peroxygenase 4 isoform X2
LOC116196001	7.62653	9.98957	3.60459	3.76628	4.2501	3.88557	Cluster_1	8.80805	3.68544	4.06783	XP_031381352.1	299	phosphatidylinositol N-acetylglucosaminyltransferase subunit C
LOC116196009	10.5905	11.2966	1.15604	2.16744	0.318288	0.244329	Cluster_1	10.9436	1.66174	0.281309	XP_031381365.1	402	ankyrin repeat-containing protein ITN1-like isoform X2
LOC116196017	16.9626	12.7393	6.64808	7.09086	5.76737	6.26508	Cluster_1	14.8509	6.86947	6.01623	XP_031381382.1	342	protein SAR DEFICIENT 4
LOC116196020	12.0107	13.1358	5.64393	6.29993	5.81836	4.61521	Cluster_1	12.5732	5.97193	5.21678	XP_031381386.1	361	uncharacterized protein LOC116196020 isoform X1
LOC116196023	1.1665	3.06302	0.166338	0.655436	0.357446	0.375231	Cluster_1	2.11476	0.410887	0.366339	XP_031381390.1	377	actin-like
LOC116196031	67.8602	97.5445	26.5437	26.6772	13.8229	18.0867	Cluster_1	82.7023	26.6105	15.9548	XP_031381398.1	427	uncharacterized protein LOC116196031 isoform X1
LOC116196040	13.1121	22.1554	5.5161	5.40504	6.88308	6.19176	Cluster_1	17.6337	5.46057	6.53742	XP_031381415.1	200	uncharacterized GPI-anchored protein At3g06035
LOC116196051	224.252	277.347	46.997	46.9084	2.88082	3.6625	Cluster_1	250.799	46.9527	3.27166	XP_031381430.1	263	ethylene-responsive transcription factor ERF106-like
LOC116196074	31.0443	53.0531	16.1039	12.7125	13.3168	17.4839	Cluster_1	42.0487	14.4082	15.4003	XP_031381462.1	176	uncharacterized protein LOC116196074
LOC116196100	3.70551	2.84073	0.729458	1.36901	0.459428	0.301425	Cluster_1	3.27312	1.04923	0.380427
LOC116196105	1.01205	0.766446	0.258452	0.390877	0.142097	0.0870211	Cluster_1	0.889248	0.324665	0.114559	XP_031381522.1	987	LRR receptor-like serine/threonine-protein kinase ERL1 isoform X4
LOC116196117	62.0776	67.3462	33.0946	24.8695	45.5499	36.7318	Cluster_1	64.7119	28.9821	41.1409	XP_031381540.1	216	PRA1 family protein B3
LOC116196120	98.7826	125.585	22.6642	21.2116	6.76707	5.64811	Cluster_1	112.184	21.9379	6.20759	XP_031381543.1	447	tubulin beta-5 chain-like
LOC116196128	142.185	238.021	87.0402	67.6121	63.7772	65.8962	Cluster_1	190.103	77.3261	64.8367	XP_031381553.1	317	F-box protein SKIP1-like
LOC116196159	3.76494	5.38604	0.24995	0.428098	0.154904	0.108409	Cluster_1	4.57549	0.339024	0.131657	XP_031381602.1	401	cytochrome b561 and DOMON domain-containing protein At2g04850
LOC116196165	4.83477	3.82447	1.15283	1.28904	0.44988	0.333366	Cluster_1	4.32962	1.22094	0.391623	XP_031381613.1	272	uncharacterized protein LOC116196165
LOC116196187	29.2332	55.0868	2.25209	3.24895	2.69243	3.11381	Cluster_1	42.16	2.75052	2.90312	XP_031381645.1	187	mavicyanin
LOC116196190	4.51009	13.5643	1.10941	4.06549	0.67753	1.32055	Cluster_1	9.0372	2.58745	0.99904	XP_031381652.1	191	uncharacterized protein LOC116196190
LOC116196191	18.599	43.5482	1.63274	1.88689	0.746446	1.51786	Cluster_1	31.0736	1.75981	1.13215	XP_031381654.1	243	LIM domain-containing protein WLIM1-like
LOC116196193	102.853	148.195	41.8714	31.3016	16.7023	20.7167	Cluster_1	125.524	36.5865	18.7095	XP_031381656.1	158	RING-H2 finger protein ATL70-like
LOC116196211	3.65361	2.98514	0.810788	1.40002	0.749315	0.471697	Cluster_1	3.31937	1.1054	0.610506	XP_031381689.1	122	uncharacterized protein LOC116196211
LOC116196213	100.826	186.469	81.4998	65.56	71.5622	74.9551	Cluster_1	143.648	73.5299	73.2587	XP_031381691.1	151	40S ribosomal protein S13
LOC116196223	12.7026	17.9179	6.73643	6.04239	3.93794	3.40938	Cluster_1	15.3102	6.38941	3.67366	XP_031381703.1	349	nucleotide-sugar uncharacterized transporter 1 isoform X2
LOC116196226	3.63628	3.48253	1.12044	1.16829	0.816855	0.703721	Cluster_1	3.5594	1.14437	0.760288	XP_031381706.1	987	LRR receptor-like serine/threonine-protein kinase ERECTA isoform X1
LOC116196229	187.192	285.137	89.3522	88.7136	71.3798	84.9393	Cluster_1	236.165	89.0329	78.1595	XP_031381716.1	210	uncharacterized protein LOC116196229
LOC116196230	2.67004	4.28394	0.56938	1.02241	0.428696	0.359956	Cluster_1	3.47699	0.795895	0.394326	XP_031381717.1	244	gamma-glutamyl peptidase 5-like
LOC116196235	2.63702	2.60197	0.0257658	0.110242	0	0	Cluster_1	2.6195	0.0680039	0	XP_031381724.1	458	leucine-rich repeat extensin-like protein 4
LOC116196268	11.9198	9.61104	4.54771	3.77605	4.78591	6.01694	Cluster_1	10.7654	4.16188	5.40142	XP_031381773.1	233	peptidyl-prolyl cis-trans isomerase FKBP16-4, chloroplastic isoform X2
LOC116196280	6.01057	8.49153	3.237	3.17279	2.85191	2.95704	Cluster_1	7.25105	3.2049	2.90448	XP_031381787.1	318	uncharacterized protein LOC116196280
LOC116196290	10.4347	13.4351	2.51762	2.57099	2.88083	2.43616	Cluster_1	11.9349	2.54431	2.65849	XP_031381802.1	400	uncharacterized protein At3g28850-like
LOC116196295	0.762246	1.70666	0.0587617	0.145033	0.461188	0.560598	Cluster_1	1.23445	0.101897	0.510893	XP_031381809.1	505	uncharacterized protein LOC116196295 isoform X1
LOC116196296	34.255	54.8008	9.58412	12.6719	22.5834	25.4886	Cluster_1	44.5279	11.128	24.036	XP_031381811.1	367	two-pore potassium channel 5
LOC116196298	114.152	187.931	59.3396	43.1722	99.4204	78.2423	Cluster_1	151.042	51.2559	88.8314	XP_031381818.1	338	cinnamoyl-CoA reductase 1-like
LOC116196303	348.714	367.576	95.0973	52.4546	22.8803	36.913	Cluster_1	358.145	73.7759	29.8967	XP_031381820.1	406	probable aspartic proteinase GIP2
LOC116196308	240.496	350.636	131.847	124.552	93.6663	123.304	Cluster_1	295.566	128.2	108.485	XP_031381826.1	395	metal tolerance protein 11
LOC116196315	2.24126	2.17796	0.0617137	0.159218	0.204674	0.322198	Cluster_1	2.20961	0.110466	0.263436	XP_031381842.1	168	uncharacterized protein LOC116196315
LOC116196324	10.0949	25.3071	3.6802	2.96213	5.57274	2.78101	Cluster_1	17.701	3.32117	4.17687	XP_031381854.1	142	basic leucine zipper 4
LOC116196339	3.06854	5.64196	1.52155	2.01774	0.841196	0.275872	Cluster_1	4.35525	1.76964	0.558534	XP_031381871.1	166	uncharacterized protein LOC116196339
LOC116196349	37.6868	38.2922	6.04234	6.2938	6.99011	7.86903	Cluster_1	37.9895	6.16807	7.42957	XP_031381883.1	717	phenylalanine ammonia-lyase-like
LOC116196358	278.836	375.375	133.488	119.689	82.6751	111.17	Cluster_1	327.106	126.588	96.9226	XP_031381895.1	198	CCG-binding protein 1
LOC116196367	4.71849	3.89968	0.322155	0.276227	0.0999264	0.244746	Cluster_1	4.30908	0.299191	0.172336	XP_031381904.1	357	probable cinnamyl alcohol dehydrogenase 1
LOC116196380	36.4136	52.3135	18.83	17.271	30.4388	24.3436	Cluster_1	44.3635	18.0505	27.3912	XP_031381928.1	383	protein RMD5 homolog
LOC116196384	3.32476	4.42237	1.38809	1.84032	0.831771	0.802556	Cluster_1	3.87357	1.6142	0.817164	XP_031381933.1	200	protein SUPPRESSOR OF npr1-1, CONSTITUTIVE 1-like isoform X2
LOC116196387	8.48581	4.98059	2.83519	3.26834	2.20202	2.33263	Cluster_1	6.7332	3.05177	2.26733
LOC116196390	6.03526	8.03655	0.484707	1.87234	1.16374	0.421195	Cluster_1	7.0359	1.17852	0.792467	XP_031381936.1	273	NAC domain-containing protein 62-like
LOC116196392	13.8517	10.7187	0.850504	1.9871	0.508474	0.451593	Cluster_1	12.2852	1.4188	0.480034	XP_031381937.1	282	NAC domain-containing protein 14-like
LOC116196393	25.1336	25.5585	13.6026	13.9884	13.7348	12.0272	Cluster_1	25.3461	13.7955	12.881	XP_031381938.1	657	cation/calcium exchanger 4-like
LOC116196394	24.2395	19.2466	11.3804	10.0073	5.46547	6.85854	Cluster_1	21.7431	10.6938	6.162	XP_031381939.1	374	protein Brevis radix-like 4 isoform X1
LOC116196413	50.5135	73.454	27.817	23.4092	17.313	24.5269	Cluster_1	61.9838	25.6131	20.92	XP_031381976.1	138	auxin-responsive protein SAUR32-like
LOC116196417	14.5299	12.0529	3.59362	3.70285	0.686726	0.671835	Cluster_1	13.2914	3.64824	0.67928	XP_031381980.1	724	uncharacterized protein LOC116196417
LOC116196446	8.60205	16.3049	3.81932	9.44757	3.88194	3.89116	Cluster_1	12.4535	6.63345	3.88655	XP_031382032.1	448	BRASSINOSTEROID INSENSITIVE 1-associated receptor kinase 1-like
LOC116196467	7.9568	12.8063	3.77904	4.64907	5.27557	4.865	Cluster_1	10.3816	4.21406	5.07029	XP_031382059.1	273	uncharacterized protein LOC116196467
LOC116196468	337.282	413.7	203.246	168.354	191.865	202.461	Cluster_1	375.491	185.8	197.163	XP_031382060.1	145	uncharacterized protein LOC116196468
LOC116196497	29.2877	33.3616	13.5528	11.1364	14.4781	11.165	Cluster_1	31.3246	12.3446	12.8216	XP_031382100.1	489	probable polygalacturonase
LOC116196507	10.9548	15.5586	1.47937	1.45574	0	0	Cluster_1	13.2567	1.46755	0	XP_031382115.1	145	histidine-containing phosphotransfer protein 1-like
LOC116196515	513.014	704.002	175.507	98.4546	50.0855	60.8969	Cluster_1	608.508	136.981	55.4912	XP_031382122.1	319	probable carboxylesterase 12
LOC116196545	20.8922	24.0338	8.673	9.52518	10.7312	11.6139	Cluster_1	22.463	9.09909	11.1725	XP_031382183.1	211	ethylene-responsive transcription factor 3-like
LOC116196554	26.6535	19.4305	11.5967	5.72064	3.65211	2.83482	Cluster_1	23.042	8.65867	3.24347	XP_031382201.1	482	amino acid permease 6-like
LOC116196570	0.561023	1.88566	0.0262369	0	0.390023	0.545943	Cluster_1	1.22334	0.0131185	0.467983	XP_031382218.1	511	sugar transport protein 8-like
LOC116196573	7.76922	11.8751	1.90592	3.21297	1.88737	2.85144	Cluster_1	9.82216	2.55945	2.3694
LOC116196578	9.21849	9.97952	5.35244	4.45948	2.79006	2.30845	Cluster_1	9.59901	4.90596	2.54926	XP_031382229.1	429	protein ANTAGONIST OF LIKE HETEROCHROMATIN PROTEIN 1-like
LOC116196595	2.35499	8.2145	1.76263	2.01509	0.755745	0.675098	Cluster_1	5.28475	1.88886	0.715422
LOC116196599	30.1687	42.3405	12.8239	8.15845	11.4041	12.0749	Cluster_1	36.2546	10.4912	11.7395	XP_031382258.1	207	uncharacterized protein LOC116196599
LOC116196610	7.75596	10.3686	5.16139	4.30078	4.48865	4.26234	Cluster_1	9.06228	4.73109	4.37549	XP_031382281.1	553	pentatricopeptide repeat-containing protein At4g26680, mitochondrial
LOC116196613	2.94919	3.46766	1.2231	1.24204	0.875225	0.966919	Cluster_1	3.20843	1.23257	0.921072	XP_031382285.1	226	transcription factor PCF1-like
LOC116196619	2.09638	1.42836	0.673285	0.743907	0.197229	0.336544	Cluster_1	1.76237	0.708596	0.266887	XP_031382300.1	362	WAT1-related protein At3g28050-like isoform X2
LOC116196634	57.8674	83.2069	19.5561	20.2558	34.9321	31.3496	Cluster_1	70.5371	19.906	33.1409	XP_031382328.1	84	uncharacterized protein LOC116196634
LOC116196645	12.7375	22.3665	6.28491	8.29847	9.03728	9.33102	Cluster_1	17.552	7.29169	9.18415	XP_031382355.1	182	UDP-N-acetylglucosamine transferase subunit ALG13 homolog
LOC116196649	54.2658	43.6897	12.0344	11.093	11.4858	13.5489	Cluster_1	48.9778	11.5637	12.5174	XP_031382356.1	410	aminomethyltransferase, mitochondrial
LOC116196653	13.476	18.8705	5.05688	5.80623	9.09181	8.38295	Cluster_1	16.1732	5.43156	8.73738	XP_031382363.1	451	uncharacterized protein LOC116196653
LOC116196657	66.13	99.1583	21.1756	22.3122	11.3721	11.6503	Cluster_1	82.6441	21.7439	11.5112	XP_031382367.1	199	RING-H2 finger protein ATL74-like isoform X1
LOC116196670	11.4634	28.1877	3.70691	5.48355	2.2984	0.679738	Cluster_1	19.8255	4.59523	1.48907	XP_031382387.1	658	protein NRT1/ PTR FAMILY 2.9-like
LOC116196696	17.7754	22.2085	5.78091	6.24413	3.0365	5.36694	Cluster_1	19.9919	6.01252	4.20172	XP_031382412.1	260	protein COFACTOR ASSEMBLY OF COMPLEX C SUBUNIT B CCB1, chloroplastic
LOC116196702	9.34429	10.2198	3.30429	3.56555	3.56321	4.08283	Cluster_1	9.78205	3.43492	3.82302	XP_031382421.1	566	protein NUCLEAR FUSION DEFECTIVE 4-like
LOC116196704	18.0755	20.272	8.24289	9.24016	5.77127	5.65988	Cluster_1	19.1737	8.74152	5.71558	XP_031382424.1	306	thaumatin-like protein 1b isoform X2
LOC116196711	1.31938	1.129	0.346884	0.482873	0.0953504	0.0889905	Cluster_1	1.22419	0.414878	0.0921705	XP_031382431.1	954	probable LRR receptor-like serine/threonine-protein kinase IRK
LOC116196714	3.68282	2.89768	1.92244	2.52041	1.75054	1.4334	Cluster_1	3.29025	2.22142	1.59197	XP_031382435.1	1114	probable leucine-rich repeat receptor-like protein kinase At5g63930
LOC116196740	26.1541	40.6401	13.6933	15.6114	15.8915	13.3394	Cluster_1	33.3971	14.6524	14.6154
LOC116196757	103.128	153.672	64.1903	58.0735	78.802	85.7613	Cluster_1	128.4	61.1319	82.2816
LOC116196759	3.12194	2.01501	0.906778	1.01035	0.932017	0.694109	Cluster_1	2.56847	0.958564	0.813063	XP_031382499.1	903	leucine-rich repeat receptor-like tyrosine-protein kinase PXC3
LOC116196772	123.063	159.122	33.5972	31.6718	13.2053	15.4312	Cluster_1	141.093	32.6345	14.3183	XP_031382516.1	780	probable galactinol--sucrose galactosyltransferase 5
LOC116196774	16.5093	28.7301	5.4467	3.87814	2.56243	2.63877	Cluster_1	22.6197	4.66242	2.6006	XP_031382520.1	218	thylakoid lumenal 15 kDa protein 1, chloroplastic isoform X1
LOC116196782	89.9562	156.789	41.0995	28.2572	17.179	16.3771	Cluster_1	123.373	34.6784	16.7781	XP_031382538.1	136	probable histone H2A variant 3
LOC116196783	41.289	64.8859	15.3609	13.1035	7.16613	6.03656	Cluster_1	53.0874	14.2322	6.60135	XP_031382540.1	147	EG45-like domain containing protein
LOC116196824	196.796	232.619	46.3713	34.4802	4.21035	4.86427	Cluster_1	214.708	40.4258	4.53731	XP_031382588.1	454	uncharacterized protein LOC116196824
LOC116196831	11.9954	12.8107	5.33408	6.16253	5.03831	4.85655	Cluster_1	12.4031	5.74831	4.94743	XP_031382593.1	304	transcription factor MYBC1-like
LOC116196834	9.61376	9.60485	3.05102	3.7727	2.21393	2.32341	Cluster_1	9.60931	3.41186	2.26867
LOC116196849	96.2706	104.418	23.6966	16.2928	0.0374398	0.0196533	Cluster_1	100.344	19.9947	0.0285466	XP_031382624.1	670	protein SIEVE ELEMENT OCCLUSION B-like
LOC116196862	3.09386	1.70874	0.416393	0.879154	0.229293	0.0962859	Cluster_1	2.4013	0.647774	0.162789	XP_031382636.1	536	pectinesterase
LOC116196885	5.59126	2.59742	0.994432	1.1898	0.0546866	0.0143542	Cluster_1	4.09434	1.09212	0.0345204
LOC116196898	15.3917	18.6072	8.9982	7.4352	14.3191	15.3028	Cluster_1	16.9994	8.2167	14.811	XP_031382688.1	278	riboflavin synthase
LOC116196906	63.9557	78.8623	39.4044	28.9294	42.2019	29.9437	Cluster_1	71.409	34.1669	36.0728	XP_031382706.1	283	plant cysteine oxidase 2-like
LOC116196913	49.0125	92.4419	27.0648	23.3127	23.5872	16.4218	Cluster_1	70.7272	25.1887	20.0045	XP_031382718.1	592	protein NRT1/ PTR FAMILY 2.10-like
LOC116196920	12.7738	10.1114	0.627356	0.823714	0.0126214	0	Cluster_1	11.4426	0.725535	0.0063107	XP_031382727.1	1041	cellulose synthase A catalytic subunit 7
LOC116196922	2.68388	2.95455	0.117242	0.225844	0.0242146	0	Cluster_1	2.81921	0.171543	0.0121073	XP_031382730.1	401	probable beta-1,4-xylosyltransferase IRX9
LOC116196950	47.3366	52.5156	10.9083	17.7715	13.5873	12.58	Cluster_1	49.9261	14.3399	13.0837	XP_031382779.1	445	CBL-interacting serine/threonine-protein kinase 6-like
LOC116196951	16.5589	11.4213	4.56907	4.45264	5.85286	3.55206	Cluster_1	13.9901	4.51086	4.70246	XP_031382780.1	602	ferredoxin--nitrite reductase, chloroplastic
LOC116196960	6.61184	12.4768	0.631707	1.72751	0.666293	0.949024	Cluster_1	9.54432	1.17961	0.807658	XP_031382795.1	198	uncharacterized protein LOC116196960
LOC116196962	8.42002	9.51398	4.06924	2.22646	2.8234	1.57803	Cluster_1	8.967	3.14785	2.20072	XP_031382796.1	653	EIN3-binding F-box protein 1-like
LOC116196973	20.4434	10.5243	0.98711	2.82601	4.67526	1.90578	Cluster_1	15.4839	1.90656	3.29052	XP_031382808.1	1133	RNA-dependent RNA polymerase 1-like
LOC116196981	8.73507	7.69328	2.57087	2.63166	1.26379	0	Cluster_1	8.21417	2.60127	0.631895
LOC116196984	0.998354	1.07937	0.13996	0.17959	0.0770332	0.0606553	Cluster_1	1.03886	0.159775	0.0688442	XP_031382820.1	667	protein SIEVE ELEMENT OCCLUSION B-like
LOC116196999	41.4988	25.2087	8.09844	2.19352	0.512474	1.1427	Cluster_1	33.3537	5.14598	0.827587	XP_031382841.1	135	zinc finger Ran-binding domain-containing protein 2
LOC116197010	19.8355	14.923	4.91571	4.51518	0.548514	1.01607	Cluster_1	17.3792	4.71544	0.782292	XP_031382858.1	370	glucan endo-1,3-beta-glucosidase, basic isoform-like
LOC116197017	24.5961	29.2715	11.8585	10.2003	8.51482	11.2082	Cluster_1	26.9338	11.0294	9.86151	XP_031382865.1	723	probable metal-nicotianamine transporter YSL6
LOC116197021	22.5091	35.4688	6.21941	7.66295	11.6575	11.8804	Cluster_1	28.9889	6.94118	11.769	XP_031382877.1	529	3-ketoacyl-CoA synthase 11-like
LOC116197038	2.43643	6.60969	1.37159	1.17569	1.51231	0.992175	Cluster_1	4.52306	1.27364	1.25224	XP_031382902.1	215	GEM-like protein 4
LOC116197041	42.5151	58.1149	19.5659	16.3416	13.5671	13.3485	Cluster_1	50.315	17.9537	13.4578	XP_031382904.1	301	inositol polyphosphate multikinase beta-like
LOC116197042	16.646	24.8069	0.962678	0.729971	0.469253	0.49249	Cluster_1	20.7264	0.846325	0.480872	XP_031382905.1	211	germin-like protein subfamily 3 member 4
LOC116197048	53.7583	64.8015	10.4134	5.62746	1.78612	1.72778	Cluster_1	59.2799	8.02043	1.75695	XP_031382912.1	371	bark storage protein A-like
LOC116197049	162.758	269.083	35.7753	24.7766	14.3274	15.5663	Cluster_1	215.921	30.276	14.9468	XP_031382913.1	267	transcription factor bHLH51
LOC116197059	41.0399	45.0416	20.2627	16.0128	12.3605	12.1439	Cluster_1	43.0408	18.1378	12.2522	XP_031382923.1	232	RING-H2 finger protein ATL38-like
LOC116197060	259.229	480.98	54.4392	70.5179	150.591	241.531	Cluster_1	370.104	62.4785	196.061	XP_031382924.1	193	CASP-like protein 1F2
LOC116197067	64.6585	79.0798	25.1343	28.7106	41.6561	37.7608	Cluster_1	71.8692	26.9225	39.7084	XP_031382941.1	172	uncharacterized protein LOC116197067
LOC116197075	2.45582	4.73654	0.467946	0.739444	0.758884	0.88367	Cluster_1	3.59618	0.603695	0.821277
LOC116197102	6.00461	5.60465	1.06505	2.15039	1.60148	1.32606	Cluster_1	5.80463	1.60772	1.46377
LOC116197106	8.34464	12.0208	4.74868	4.49169	6.06446	5.46151	Cluster_1	10.1827	4.62019	5.76298	XP_031382990.1	264	E3 ubiquitin-protein ligase SDIR1-like isoform X2
LOC116197123	19.1526	15.324	4.22139	3.82976	2.39397	2.00621	Cluster_1	17.2383	4.02557	2.20009	XP_031383012.1	538	probable polyamine oxidase 5
LOC116197139	35.1468	43.8238	20.889	21.2429	19.3067	17.5264	Cluster_1	39.4853	21.066	18.4166	XP_031383035.1	329	uncharacterized protein C594.04c
LOC116197153	14.1498	21.2436	6.20447	8.02603	12.3515	12.0707	Cluster_1	17.6967	7.11525	12.2111	XP_031383060.1	427	vacuole membrane protein KMS1-like isoform X2
LOC116197164	6.24768	15.8766	0.33214	0.358099	1.51824	3.33083	Cluster_1	11.0621	0.34512	2.42454	XP_031383075.1	109	early nodulin-93-like
LOC116197171	7.46751	46.6644	4.40426	8.85194	4.62187	11.119	Cluster_1	27.066	6.6281	7.87043	XP_031383086.1	85	metallothionein-like protein 4A
LOC116197179	4.95555	6.8396	1.89979	2.21628	6.77553	3.59812	Cluster_1	5.89757	2.05803	5.18682
LOC116197186	2.25416	2.36141	0.988754	0.46273	0.111583	0.0780808	Cluster_1	2.30778	0.725742	0.0948319	XP_031383101.1	260	transcription factor bHLH36-like
LOC116197227	38.1805	55.004	12.9465	15.8338	15.7923	17.8293	Cluster_1	46.5922	14.3902	16.8108	XP_031383163.1	447	uncharacterized protein LOC116197227
LOC116197272	19.4144	21.2202	7.93963	7.33167	8.06178	4.9025	Cluster_1	20.3173	7.63565	6.48214
LOC116197281	3.2071	4.65399	0.439824	0.757695	1.278	1.66037	Cluster_1	3.93054	0.59876	1.46918	XP_031383235.1	149	uncharacterized protein LOC116197281
LOC116197314	60.8914	72.1674	31.0958	29.4599	24.7073	33.8382	Cluster_1	66.5294	30.2779	29.2727	XP_031383269.1	173	30S ribosomal protein S21, chloroplastic
LOC116197326	33.3596	46.008	15.6437	14.4821	20.318	25.0407	Cluster_1	39.6838	15.0629	22.6793	XP_031383294.1	205	protein COFACTOR ASSEMBLY OF COMPLEX C SUBUNIT B CCB3, chloroplastic
LOC116197337	14.0268	18.5562	5.9218	6.09341	4.11935	3.55256	Cluster_1	16.2915	6.0076	3.83595	XP_031383307.1	676	auxin response factor 16-like
LOC116197363	3.96033	7.94855	0.0942649	0.977195	0.705985	0.24689	Cluster_1	5.95444	0.53573	0.476438	XP_031383345.1	140	uncharacterized protein LOC116197363
LOC116197392	4.19832	6.26594	1.63947	1.80901	0.891794	1.09883	Cluster_1	5.23213	1.72424	0.995312	XP_031383397.1	132	calcium-binding protein KIC
LOC116197406	19.9718	22.3865	4.42082	5.83703	0.671176	1.2462	Cluster_1	21.1791	5.12892	0.958688	XP_031383412.1	247	photosynthetic NDH subunit of lumenal location 1, chloroplastic
LOC116197407	5.66919	8.47198	1.86917	2.15609	0.663577	0.696458	Cluster_1	7.07059	2.01263	0.680018	XP_031383413.1	241	psbP-like protein 1, chloroplastic
LOC116197414	0.755456	1.79371	0.0189874	0.146095	0.0313365	0.0329002	Cluster_1	1.27458	0.0825412	0.0321183	XP_031383420.1	756	CSC1-like protein At3g21620
LOC116197425	33.1885	50.6228	16.3957	19.7415	32.142	26.1922	Cluster_1	41.9057	18.0686	29.1671	XP_031383430.1	518	probable polyol transporter 4
LOC116197452	2.68666	2.68439	0.170123	0.220165	0.636402	1.03869	Cluster_1	2.68553	0.195144	0.837546	XP_031383468.1	102	uncharacterized protein LOC116197452
LOC116197453	68.0459	97.1106	39.9086	34.1636	35.2111	39.6264	Cluster_1	82.5782	37.0361	37.4188	XP_031383465.1	261	phytolongin Phyl2.2-like
LOC116197459	3.09171	2.65381	1.47645	0.54764	0.481959	0.212197	Cluster_1	2.87276	1.01205	0.347078	XP_031383471.1	739	ferric reduction oxidase 7, chloroplastic-like
LOC116197472	2.6735	1.7628	0.524662	0.591936	0.641005	0.843344	Cluster_1	2.21815	0.558299	0.742174	XP_031383489.1	1262	ABC transporter B family member 15-like
LOC116197480	10.2541	24.1179	0.530922	0.57637	0.55463	0.814301	Cluster_1	17.186	0.553646	0.684465
LOC116197486	95.6176	165.325	37.7636	40.2867	44.4161	53.0058	Cluster_1	130.471	39.0251	48.7109	XP_031383501.1	257	acid phosphatase 1
LOC116197487	32.0657	41.534	18.9088	15.4906	21.677	20.5105	Cluster_1	36.7998	17.1997	21.0938	XP_031383503.1	454	presenilin-like protein At1g08700
LOC116197496	1.90825	5.50831	0.0555457	0.23774	0	0	Cluster_1	3.70828	0.146643	0	XP_031383517.1	191	uncharacterized protein LOC116197496
LOC116197500	17.4465	19.6346	8.85051	8.27885	4.75277	5.20337	Cluster_1	18.5405	8.56468	4.97807	XP_031383525.1	460	E3 ubiquitin-protein ligase RNFT1-like
LOC116197503	5.79081	10.0453	2.78229	3.06216	4.70214	4.98934	Cluster_1	7.91805	2.92223	4.84574
LOC116197510	3.294	12.2589	3.33131	2.9209	1.85958	2.45335	Cluster_1	7.77645	3.1261	2.15646	XP_031383540.1	118	uncharacterized protein LOC116197510
LOC116197539	44.4698	77.5146	16.7229	11.5803	19.9329	24.3468	Cluster_1	60.9922	14.1516	22.1398
LOC116197581	145.654	275.945	61.167	52.8802	28.5153	33.9893	Cluster_1	210.799	57.0236	31.2523	XP_031383617.1	289	thioredoxin-like 1-1, chloroplastic
LOC116197584	21.2784	24.3274	16.1679	11.7066	12.7307	10.6449	Cluster_1	22.8029	13.9373	11.6878	XP_031383621.1	186	uncharacterized protein LOC116197584
LOC116197592	21.302	26.6513	9.75995	10.4168	15.0797	8.54394	Cluster_1	23.9766	10.0884	11.8118	XP_031383627.1	443	BTB/POZ domain-containing protein At4g30940-like
LOC116197595	48.7933	92.2367	27.3325	26.8302	29.1158	29.0043	Cluster_1	70.515	27.0814	29.0601	XP_031383631.1	248	uncharacterized protein LOC116197595 isoform X1
LOC116197636	13.89	14.3883	5.63366	6.30829	6.02996	6.26022	Cluster_1	14.1392	5.97098	6.14509	XP_031383681.1	160	uncharacterized protein LOC116197636 isoform X1
LOC116197664	9.39305	20.6944	6.89804	8.04383	5.74974	7.06836	Cluster_1	15.0437	7.47093	6.40905	XP_031383718.1	236	protein ULTRAPETALA 1
LOC116197671	2.99603	2.08417	0.214526	0.582162	0	0	Cluster_1	2.5401	0.398344	0	XP_031383726.1	365	GDSL esterase/lipase At5g45670-like isoform X1
LOC116197674	51.0493	96.2063	39.1268	28.1177	30.1983	35.6432	Cluster_1	73.6278	33.6223	32.9207	XP_031383764.1	74	reactive oxygen species modulator 1
LOC116197692	10.859	17.8295	3.43193	3.64116	4.06429	4.05883	Cluster_1	14.3443	3.53654	4.06156	XP_031383759.1	255	protein CHLORORESPIRATORY REDUCTION 6, chloroplastic
LOC116197699	250.808	415.155	28.4127	26.6173	2.51805	4.75829	Cluster_1	332.981	27.515	3.63817	XP_031383766.1	283	probable aquaporin PIP2-5 isoform X1
LOC116197706	1.47702	2.46532	0.134794	0.384332	0.145292	0.116822	Cluster_1	1.97117	0.259563	0.131057	XP_031383776.1	633	inactive TPR repeat-containing thioredoxin TTL3-like isoform X1
LOC116197713	163.086	308.996	109.905	88.1417	87.4098	93.3129	Cluster_1	236.041	99.0233	90.3614	XP_031383801.1	215	ras-related protein RABA2a
LOC116197733	5.52528	3.30932	1.14346	1.3428	0.664769	0.348989	Cluster_1	4.4173	1.24313	0.506879	XP_031383820.1	1136	RNA-dependent RNA polymerase 1-like
LOC116197736	12.1309	7.3364	2.10593	2.25726	0.400965	0.241016	Cluster_1	9.73365	2.1816	0.320991	XP_031383824.1	483	zinc finger protein JACKDAW isoform X1
LOC116197741	2.2051	3.87393	0.649056	0.723822	1.98311	1.54589	Cluster_1	3.03952	0.686439	1.7645	XP_031383833.1	374	GDP-mannose 4,6 dehydratase 2
LOC116197753	2.06801	1.07082	0	0.0355747	0.0686721	0	Cluster_1	1.56942	0.0177874	0.034336
LOC116197756	61.7538	67.8204	11.2511	15.0852	10.3413	9.83249	Cluster_1	64.7871	13.1682	10.0869	XP_031383852.1	292	uncharacterized protein LOC116197756
LOC116197767	32.8805	16.2919	3.14418	4.61467	3.61225	1.74893	Cluster_1	24.5862	3.87942	2.68059	XP_031383864.1	621	DEAD-box ATP-dependent RNA helicase 52C-like
LOC116197781	5.72579	9.61344	1.16323	1.47742	0.693242	0.36382	Cluster_1	7.66962	1.32032	0.528531	XP_031383886.1	138	uncharacterized protein LOC116197781
LOC116197782	1.39484	1.76415	0.500159	1.03176	0.435807	0.303771	Cluster_1	1.5795	0.76596	0.369789	XP_031383887.1	221	MADS-box protein AGL42-like isoform X1
LOC116197784	6.60197	3.24274	1.42677	1.73096	0.258884	0.370657	Cluster_1	4.92235	1.57886	0.314771	XP_031383890.1	1072	receptor-like protein EIX2
LOC116197790	32.7714	34.0871	12.9008	10.1524	18.3278	17.2206	Cluster_1	33.4293	11.5266	17.7742	XP_031383901.1	366	zinc finger protein CONSTANS-LIKE 5-like
LOC116197794	26.4184	47.6628	1.19279	2.64054	3.01936	7.21638	Cluster_1	37.0406	1.91667	5.11787	XP_031383905.1	527	nucleobase-ascorbate transporter 4
LOC116197817	53.2386	37.4628	8.80974	8.06694	4.02544	9.65346	Cluster_1	45.3507	8.43834	6.83945	XP_031383928.1	560	cytochrome P450 86B1-like
LOC116197821	289.804	588.489	44.9076	53.9064	4.24222	3.66467	Cluster_1	439.147	49.407	3.95344	XP_031383932.1	288	plasmodesmata-located protein 6
LOC116197831	87.4331	125.748	22.9133	33.2688	23.6658	30.862	Cluster_1	106.591	28.091	27.2639	XP_031383943.1	200	protein CROWDED NUCLEI 2-like
LOC116197836	21.9664	24.702	9.38034	10.5729	11.7815	12.3638	Cluster_1	23.3342	9.97662	12.0726
LOC116197848	11.3569	27.3155	1.3654	1.62266	0.167038	0.197282	Cluster_1	19.3362	1.49403	0.18216	XP_031383962.1	386	uncharacterized protein LOC116197848
LOC116197860	1.07803	1.9018	0.558839	0.766349	0.154029	0.388048	Cluster_1	1.48992	0.662594	0.271039	XP_031383975.1	353	probable membrane-associated kinase regulator 4
LOC116197862	8.95415	14.8295	5.92812	7.1778	3.16626	4.25875	Cluster_1	11.8918	6.55296	3.71251	XP_031383977.1	409	probable serine/threonine-protein kinase PBL7
LOC116197871	9.58104	12.4573	3.06638	3.14518	1.12319	1.53035	Cluster_1	11.0192	3.10578	1.32677	XP_031383995.1	360	protein ABHD18
LOC116197881	8.68952	8.62617	5.92107	6.06159	4.19725	4.64727	Cluster_1	8.65785	5.99133	4.42226	XP_031384005.1	382	putative F-box/FBD/LRR-repeat protein At4g00315 isoform X1
LOC116197883	94.926	97.526	20.1047	24.1273	1.77668	1.54891	Cluster_1	96.226	22.116	1.6628	XP_031384009.1	216	uncharacterized protein LOC116197883
LOC116197908	63.2621	127.448	16.3172	18.4739	8.04442	6.52065	Cluster_1	95.3551	17.3956	7.28254	XP_031384040.1	108	gibberellin-regulated protein 4-like
LOC116197914	3.91196	2.79513	0.792561	0.929717	0.0934689	0.235511	Cluster_1	3.35354	0.861139	0.16449	XP_031384048.1	496	probable receptor-like protein kinase At2g42960
LOC116197920	1.94896	3.04513	0.532322	0.458697	0	0	Cluster_1	2.49704	0.495509	0
LOC116197957	9.29656	12.7687	4.14836	4.77888	5.36	5.23334	Cluster_1	11.0326	4.46362	5.29667	XP_031384102.1	284	GEM-like protein 1
LOC116197963	3.7303	11.9893	0.565314	2.39043	0.498629	2.06095	Cluster_1	7.8598	1.47787	1.27979	XP_031384109.1	337	peroxidase 3
LOC116197977	60.8672	120.245	15.4517	23.2424	2.71182	1.64549	Cluster_1	90.5561	19.347	2.17866	XP_031384127.1	153	protein GLUTAMINE DUMPER 2-like
LOC116197983	4.09113	22.3036	0.283274	0.617026	0.0425331	0.0446526	Cluster_1	13.1974	0.45015	0.0435929
LOC116197985	10.5971	21.4915	6.50946	6.39419	9.52167	9.67005	Cluster_1	16.0443	6.45183	9.59586	XP_031384134.1	289	LAG1 longevity assurance homolog 2
LOC116197989	3.55617	6.19789	1.41209	0.810198	1.61782	2.34173	Cluster_1	4.87703	1.11114	1.97978	XP_031384139.1	191	dirigent protein 21-like
LOC116198011	16.9893	10.4646	1.11677	1.48976	0.205299	0.215497	Cluster_1	13.727	1.30326	0.210398	XP_031384172.1	375	caffeoylshikimate esterase-like
LOC116198021	8.42184	6.38754	2.16055	2.96782	5.43928	4.4772	Cluster_1	7.40469	2.56419	4.95824	XP_031384184.1	934	small RNA 2\\'-O-methyltransferase-like
LOC116198045	34.7675	76.6688	14.034	13.8462	21.7236	23.6727	Cluster_1	55.7182	13.9401	22.6981	XP_031384216.1	133	profilin-2
LOC116198050	6.50684	13.9713	0.341865	1.29478	0.907715	0.297673	Cluster_1	10.2391	0.818322	0.602694	XP_031384224.1	154	heat stress transcription factor A-2-like
LOC116198054	8.76792	5.68835	1.07713	2.26018	0.214982	0.193431	Cluster_1	7.22813	1.66865	0.204207	XP_031384228.1	350	protein EXORDIUM-like 3
LOC116198065	36.0171	56.0973	22.6266	21.3718	29.0789	28.6206	Cluster_1	46.0572	21.9992	28.8498	XP_031384241.1	256	uncharacterized protein LOC116198065, partial
LOC116198075	15.2616	21.1575	8.75896	7.79324	11.0171	8.69776	Cluster_1	18.2096	8.2761	9.85743	XP_031384252.1	413	uncharacterized protein LOC116198075
LOC116198078	6.63287	6.80144	2.20132	3.42796	1.85786	1.50168	Cluster_1	6.71715	2.81464	1.67977	XP_031384254.1	503	probable amidase At4g34880 isoform X1
LOC116198083	3.55023	5.38865	1.26417	1.62434	1.75973	1.3566	Cluster_1	4.46944	1.44426	1.55817	XP_031384266.1	357	transcription factor RF2b
LOC116198095	121.024	218.46	30.675	33.2366	34.2989	38.8328	Cluster_1	169.742	31.9558	36.5658	XP_031384293.1	180	uncharacterized protein LOC116198095 isoform X2
LOC116198109	5.00851	3.66189	2.30344	1.82834	1.21557	1.23501	Cluster_1	4.3352	2.06589	1.22529	XP_031384313.1	597	glucose-6-phosphate 1-dehydrogenase 1, chloroplastic-like
LOC116198132	5.85358	10.4485	2.68463	3.13469	3.03825	3.39065	Cluster_1	8.15104	2.90966	3.21445	XP_031384338.1	123	uncharacterized protein LOC116198132
LOC116198138	4.29076	13.9316	0.474812	0.435817	0.308363	0.323704	Cluster_1	9.11118	0.455315	0.316034	XP_031384346.1	227	germin-like protein subfamily 3 member 2
LOC116198147	19.5548	24.1573	5.65217	6.42678	5.18483	6.00782	Cluster_1	21.856	6.03948	5.59633	XP_031384359.1	553	protein DETOXIFICATION 46, chloroplastic-like
LOC116198166	32.1421	48.0717	16.4027	15.0641	27.9043	24.7523	Cluster_1	40.1069	15.7334	26.3283	XP_031384376.1	275	plastid division protein PDV1
LOC116198176	8.71649	15.7503	4.80082	3.0128	1.69214	2.62559	Cluster_1	12.2334	3.90681	2.15887	XP_031384386.1	190	LIM domain-containing protein WLIM2b-like
LOC116198182	2.96799	3.29815	1.13304	1.05078	1.12517	1.14804	Cluster_1	3.13307	1.09191	1.13661
LOC116198183	1.00934	3.44459	0.209161	0.328548	0.259355	0.484009	Cluster_1	2.22696	0.268854	0.371682	XP_031384392.1	421	alpha-galactosidase-like
LOC116198185	10.3152	20.4389	4.85736	4.08788	8.23688	8.07191	Cluster_1	15.3771	4.47262	8.15439	XP_031384395.1	319	protein SENSITIVITY TO RED LIGHT REDUCED 1 isoform X1
LOC116198193	7.43682	10.8384	1.41189	3.17282	4.26005	3.01432	Cluster_1	9.13761	2.29236	3.63719	XP_031384407.1	300	homeobox-leucine zipper protein ATHB-20
LOC116198194	34.5197	30.5844	1.34504	2.99777	2.35176	1.50121	Cluster_1	32.5521	2.17141	1.92649	XP_031384408.1	329	ribonucleoside-diphosphate reductase small chain
LOC116198205	67.8119	102.745	41.5404	40.8035	51.5341	45.1761	Cluster_1	85.2785	41.172	48.3551	XP_031384420.1	200	ras-related protein RABF1
LOC116198272	260.626	460.577	3.50628	11.8047	13.2693	22.9763	Cluster_1	360.601	7.65549	18.1228
LOC116198274	139.512	231.746	0	4.29262	4.08287	7.31065	Cluster_1	185.629	2.14631	5.69676
LOC116198455	9.90815	9.31748	2.39842	2.96598	1.15676	0.679253	Cluster_1	9.61281	2.6822	0.918006	XP_031384462.1	456	uncharacterized protein LOC116198455
LOC116198459	26.6091	38.2742	0.535633	1.32486	1.03257	2.2712	Cluster_1	32.4417	0.930246	1.65189	XP_031384468.1	454	aspartic proteinase nepenthesin-1
LOC116198468	28.9984	48.4821	5.90907	1.93811	0.835204	0.584423	Cluster_1	38.7403	3.92359	0.709813	XP_031384480.1	248	aquaporin TIP2-1
LOC116198472	40.6163	32.9779	10.1273	8.64855	4.22001	3.2124	Cluster_1	36.7971	9.38792	3.7162	XP_031384484.1	352	zinc finger protein CONSTANS-LIKE 5-like
LOC116198478	42.5201	34.1227	9.5023	5.02179	1.42952	1.5007	Cluster_1	38.3214	7.26204	1.46511	XP_031384491.1	512	trimethyltridecatetraene synthase-like
LOC116198480	9.06814	11.9285	3.06639	4.05929	4.90292	5.06445	Cluster_1	10.4983	3.56284	4.98369	XP_031384493.1	310	ASC1-like protein
LOC116198481	33.582	40.8183	16.7569	16.1918	25.5006	23.1407	Cluster_1	37.2002	16.4744	24.3207	XP_031384495.1	270	uncharacterized protein LOC116198481
LOC116198507	32.9695	58.2635	16.4069	18.2661	12.0266	15.3168	Cluster_1	45.6165	17.3365	13.6717	XP_031384535.1	358	uncharacterized protein LOC116198507 isoform X1
LOC116198511	1.94967	3.61471	0.134631	0.634325	0.166917	0.262832	Cluster_1	2.78219	0.384478	0.214874	XP_031384571.1	297	putative HVA22-like protein g
LOC116198512	261.462	427.269	93.8924	72.0053	70.6616	61.18	Cluster_1	344.365	82.9488	65.9208	XP_031384541.1	103	histone H4
LOC116198529	18.4058	26.7073	9.61119	9.85104	10.2506	10.89	Cluster_1	22.5566	9.73112	10.5703	XP_031384554.1	162	uncharacterized protein LOC116198529
LOC116198533	52.9539	70.2951	30.2633	24.9304	27.554	33.0884	Cluster_1	61.6245	27.5968	30.3212	XP_031384560.1	194	RNA polymerase II subunit A C-terminal domain phosphatase SSU72
LOC116198534	37.9446	61.7189	18.7021	16.0881	20.6865	22.3364	Cluster_1	49.8317	17.3951	21.5114	XP_031384561.1	92	uncharacterized protein LOC116198534
LOC116198540	5.3806	7.10847	3.32942	2.69259	1.36905	2.31238	Cluster_1	6.24453	3.011	1.84072	XP_031384568.1	170	FAD-linked sulfhydryl oxidase ERV1-like
LOC116198543	1.2745	2.56023	0	0.10779	0	0	Cluster_1	1.91736	0.053895	0	XP_031384572.1	413	probable pectinesterase 8
LOC116198588	32.471	42.2056	15.4672	12.3826	9.42041	11.8285	Cluster_1	37.3383	13.9249	10.6245	XP_031384634.1	352	putative clathrin assembly protein At4g40080
LOC116198597	579.283	672.124	39.6542	28.8917	14.6276	17.0465	Cluster_1	625.703	34.273	15.837	XP_031384642.1	247	LOB domain-containing protein 37-like
LOC116198601	103.653	189.374	8.21474	10.9272	0.89132	0.387158	Cluster_1	146.513	9.57097	0.639239	XP_031384682.1	286	NAC domain-containing protein 21/22-like
LOC116198611	384.593	606.07	20.5124	12.0295	0.801815	1.52957	Cluster_1	495.332	16.2709	1.16569	XP_031384662.1	144	photosystem I subunit O
LOC116198617	46.7833	85.8278	32.8747	23.1287	21.2438	24.7129	Cluster_1	66.3055	28.0017	22.9783	XP_031384669.1	171	cold-regulated 413 plasma membrane protein 2-like isoform X2
LOC116198625	18.5204	23.9548	9.49197	10.9808	13.4797	13.5422	Cluster_1	21.2376	10.2364	13.5109
LOC116198628	1.20872	1.70396	0.334582	0.17934	0.103799	0.0363182	Cluster_1	1.45634	0.256961	0.0700586	XP_031384681.1	367	gibberellin 2-beta-dioxygenase 6
LOC116198634	4.98467	4.93671	0.702434	0	0.349778	0	Cluster_1	4.96069	0.351217	0.174889	XP_031384689.1	154	EPIDERMAL PATTERNING FACTOR-like protein 1
LOC116198637	3.34783	3.79632	2.13826	1.01928	1.05069	0.985694	Cluster_1	3.57207	1.57877	1.01819	XP_031384692.1	430	uncharacterized protein LOC116198637
LOC116198639	16.9533	18.3685	1.59857	0.785064	0.0946243	0.0993094	Cluster_1	17.6609	1.19182	0.0969668	XP_031384693.1	197	non-specific lipid transfer protein GPI-anchored 1
LOC116198640	5.88394	16.8827	1.78564	2.65787	6.07549	5.64908	Cluster_1	11.3833	2.22175	5.86228	XP_031384694.1	283	uncharacterized protein C24B11.05-like
LOC116198652	29.4259	41.515	7.60729	6.40737	1.7601	1.6011	Cluster_1	35.4704	7.00733	1.6806	XP_031384709.1	212	protein LURP-one-related 5
LOC116198653	25.6653	19.2003	0.876828	1.83993	0	0.0423309	Cluster_1	22.4328	1.35838	0.0211654	XP_031384710.1	244	fasciclin-like arabinogalactan protein 12
LOC116198655	21.7715	36.0422	1.06504	1.83119	0.637583	0.154416	Cluster_1	28.9068	1.44812	0.396	XP_031384713.1	203	predicted GPI-anchored protein 23
LOC116198658	25.9529	42.6528	18.0257	16.8295	17.2846	16.6938	Cluster_1	34.3028	17.4276	16.9892	XP_031384718.1	408	protein RMD5 homolog isoform X1
LOC116198666	10.5907	21.0106	2.24456	3.32153	1.33887	0.794122	Cluster_1	15.8006	2.78304	1.0665	XP_031384729.1	136	protein RALF-like 34
LOC116198674	64.1321	95.8725	21.9455	21.0657	6.60219	3.75532	Cluster_1	80.0023	21.5056	5.17875	XP_031384745.1	120	cyclin-dependent protein kinase inhibitor SMR6-like
LOC116198678	11.8815	14.6266	3.3632	3.39856	1.29155	3.26763	Cluster_1	13.254	3.38088	2.27959	XP_031384756.1	342	F-box/kelch-repeat protein At2g44130-like
LOC116198679	8.90621	10.2151	1.71181	1.16048	1.74511	1.10601	Cluster_1	9.56066	1.43615	1.42556	XP_031384758.1	353	probable carboxylesterase 18
LOC116198698	3.50604	6.28591	0.995171	1.00913	0.224621	0.275065	Cluster_1	4.89597	1.00215	0.249843	XP_031384781.1	332	peroxidase 17
LOC116198699	28.2245	51.7456	10.1211	12.4324	6.3213	4.82707	Cluster_1	39.9851	11.2767	5.57418	XP_031384782.1	200	ice-structuring glycoprotein-like
LOC116198705	121.19	110.112	26.3492	14.5824	1.71458	0.514209	Cluster_1	115.651	20.4658	1.11439	XP_031384789.1	176	zinc finger protein 2
LOC116198707	24.8678	44.0201	6.79238	6.22497	5.00115	8.17652	Cluster_1	34.444	6.50868	6.58884	XP_031384790.1	184	uncharacterized protein LOC116198707
LOC116198709	44.1821	65.3627	9.00002	21.6051	13.4221	19.8533	Cluster_1	54.7724	15.3026	16.6377
LOC116198715	31.0324	46.6134	5.24803	4.43066	2.53779	1.33194	Cluster_1	38.8229	4.83934	1.93487	XP_031384798.1	239	ethylene-responsive transcription factor WIN1-like isoform X2
LOC116198732	10.1384	6.07506	2.5958	2.5024	1.91834	1.37419	Cluster_1	8.10673	2.5491	1.64627	XP_031384817.1	520	flavonoid 3\\'-monooxygenase-like
LOC116198733	3.20775	4.80288	0.938523	0.637531	0.374435	0.449221	Cluster_1	4.00532	0.788027	0.411828	XP_031384814.1	365	AP2-like ethylene-responsive transcription factor At1g16060
LOC116198741	36.786	41.7509	8.06034	1.96839	6.06218	6.63704	Cluster_1	39.2685	5.01436	6.34961	XP_031384827.1	448	agmatine hydroxycinnamoyltransferase 1-like
LOC116198749	51.7749	116.339	2.96812	10.6467	9.42645	11.0467	Cluster_1	84.057	6.80741	10.2366	XP_031384837.1	192	probable peroxygenase 4
LOC116198751	5.3498	1.24548	0.731709	0.846548	0.0604984	0.0317532	Cluster_1	3.29764	0.789129	0.0461258	XP_031384839.1	411	geranylgeranyl pyrophosphate synthase, chloroplastic-like
LOC116198760	5.38855	6.98593	2.66908	1.42775	0.245824	0.309588	Cluster_1	6.18724	2.04841	0.277706	XP_031384851.1	244	vacuolar iron transporter 1
LOC116198765	1.64711	1.88813	0.0244979	0.167678	0	0	Cluster_1	1.76762	0.096088	0	XP_031384857.1	591	laccase-17-like
LOC116198767	80.3333	161.892	16.4495	14.872	2.89468	5.39089	Cluster_1	121.113	15.6608	4.14278	XP_031384859.1	119	pectinesterase inhibitor 11-like
LOC116198768	1.28394	1.10483	0.0323844	0.0832117	0.0802896	0	Cluster_1	1.19439	0.057798	0.0401448	XP_031384860.1	292	transcription factor MYB83-like
LOC116198771	100.689	206.765	26.2221	31.0973	13.1427	15.3989	Cluster_1	153.727	28.6597	14.2708	XP_031384865.1	171	chaperone protein dnaJ 11, chloroplastic-like
LOC116198774	0.821358	1.05185	0	0.0876359	0	0.0443941	Cluster_1	0.936604	0.043818	0.022197	XP_031384864.1	413	protein IQ-DOMAIN 14-like
LOC116198787	5.01588	21.2903	0.0586723	0.276365	0	0	Cluster_1	13.1531	0.167519	0	XP_031384884.1	462	vacuolar cation/proton exchanger 3-like isoform X1
LOC116198792	59.1166	129.844	36.5689	32.8436	29.2256	31.1872	Cluster_1	94.4803	34.7062	30.2064	XP_031384891.1	159	nudC domain-containing protein 2
LOC116198793	5.35152	12.3454	2.41787	2.24906	1.79363	0.91939	Cluster_1	8.84846	2.33346	1.35651	XP_031384892.1	223	dof zinc finger protein DOF3.4-like
LOC116198799	4.40879	25.726	0.114299	0.293923	0.189039	0.52916	Cluster_1	15.0674	0.204111	0.3591	XP_031384899.1	310	transmembrane protein 45A-like
LOC116198803	2.41982	2.5083	0.0587268	0.7039	0.0242584	0	Cluster_1	2.46406	0.381313	0.0121292	XP_031384903.1	438	aspartic proteinase Asp1-like
LOC116198806	16.4696	21.1421	8.67564	11.7819	8.04829	7.2172	Cluster_1	18.8058	10.2288	7.63274	XP_031384905.1	177	universal stress protein A-like protein isoform X1
LOC116198816	6.07443	9.33563	3.17098	3.10285	1.27737	0.965835	Cluster_1	7.70503	3.13692	1.1216	XP_031384923.1	598	uncharacterized protein LOC116198816 isoform X3
LOC116198818	11.3223	17.8515	2.95663	5.31423	1.79851	3.03128	Cluster_1	14.5869	4.13543	2.4149	XP_031384933.1	165	uncharacterized protein LOC116198818
LOC116198819	4.76253	6.74337	2.01172	1.67361	1.83587	1.98496	Cluster_1	5.75295	1.84266	1.91041
LOC116198822	11.4549	16.9564	7.26744	5.1191	4.00955	4.52032	Cluster_1	14.2057	6.19327	4.26494	XP_031384936.1	283	(DL)-glycerol-3-phosphatase 2
LOC116198823	28.0419	33.3666	5.80585	6.50836	9.39906	5.37758	Cluster_1	30.7042	6.1571	7.38832	XP_031384937.1	103	histone H4
LOC116198824	2.47485	2.75967	0.497586	0.349314	0.0374368	0	Cluster_1	2.61726	0.42345	0.0187184	XP_031384938.1	212	protein LURP-one-related 5-like
LOC116198825	15.9467	34.5994	5.46165	4.44931	0.235728	0.14844	Cluster_1	25.2731	4.95548	0.192084	XP_031384939.1	218	uncharacterized protein LOC116198825
LOC116198830	2.66129	4.10617	0.227213	0.0432037	0.0625416	0.262634	Cluster_1	3.38373	0.135208	0.162588	XP_031384943.1	426	cytosolic sulfotransferase 12-like
LOC116198831	126.89	211.337	72.7406	66.1186	66.4608	68.2433	Cluster_1	169.113	69.4296	67.3521	XP_031384944.1	477	bifunctional purple acid phosphatase 26
LOC116198833	14.6629	32.9967	10.4173	11.1936	9.42658	9.92788	Cluster_1	23.8298	10.8055	9.67723	XP_031384948.1	177	actin-related protein 2/3 complex subunit 3
LOC116198836	3.50024	4.94945	1.27505	0.955513	0	0	Cluster_1	4.22485	1.11528	0	XP_031384951.1	266	protein SODIUM POTASSIUM ROOT DEFECTIVE 1-like
LOC116198838	3.50219	2.26273	0.278448	0.129345	0.0415786	0.0436402	Cluster_1	2.88246	0.203897	0.0426094	XP_031384954.1	152	uncharacterized protein LOC116198838
LOC116198842	50.1199	131.833	10.5099	3.00678	0.274328	0.0822679	Cluster_1	90.9764	6.75834	0.178298	XP_031384958.1	187	adenine phosphoribosyltransferase 2
LOC116198845	4.74172	7.92511	0.340841	1.69092	0.425016	0	Cluster_1	6.33341	1.01588	0.212508	XP_031384960.1	151	MLP-like protein 328
LOC116198847	10.3671	15.6851	0.862022	1.61921	0.135825	0.0356431	Cluster_1	13.0261	1.24062	0.0857341	XP_031384962.1	298	GATA transcription factor 5-like
LOC116198849	34.758	49.9363	10.6433	10.4622	3.06608	2.81084	Cluster_1	42.3471	10.5527	2.93846	XP_031384963.1	272	zinc-finger homeodomain protein 5-like
LOC116198852	3.23146	4.31715	1.09052	1.7444	1.1228	0.940473	Cluster_1	3.77431	1.41746	1.03164
LOC116198857	4.47544	5.11591	0.350871	0.218547	0.0263593	0	Cluster_1	4.79568	0.284709	0.0131796	XP_031384970.1	442	aspartic proteinase CDR1-like
LOC116198858	9.54207	13.6948	3.12272	3.61818	6.44787	7.82051	Cluster_1	11.6184	3.37045	7.13419	XP_031384971.1	226	uncharacterized protein LOC116198858
LOC116198872	2.63659	4.28017	0.230658	0.0786567	0	0.0795008	Cluster_1	3.45838	0.154657	0.0397504	XP_031384986.1	128	uncharacterized protein At5g65660-like isoform X2
LOC116198889	47.4788	427.025	10.6349	6.54396	4.21088	9.04252	Cluster_1	237.252	8.58943	6.6267	XP_031385011.1	110	uncharacterized protein LOC116198889 isoform X1
LOC116198893	83.313	156.712	4.0329	8.52909	0.411056	0.246486	Cluster_1	120.013	6.28099	0.328771	XP_031385018.1	197	protein YLS3-like
LOC116198896	19.7488	19.3895	6.33207	6.38794	8.02199	10.8489	Cluster_1	19.5692	6.36001	9.43544	XP_031385024.1	190	uncharacterized protein LOC116198896
LOC116198906	44.741	76.401	28.2682	21.1883	22.1083	28.1443	Cluster_1	60.571	24.7282	25.1263	XP_031385035.1	125	LOW QUALITY PROTEIN: uncharacterized protein LOC116198906
LOC116198917	31.332	50.9314	8.22768	5.72106	9.6974	11.8014	Cluster_1	41.1317	6.97437	10.7494	XP_031385045.1	279	putative methyltransferase DDB_G0268948
LOC116198925	1.92154	2.85912	0.54745	0.650107	0	0	Cluster_1	2.39033	0.598778	0	XP_031385057.1	194	protein GLUTAMINE DUMPER 1-like
LOC116198926	4.19094	6.12363	0.12151	0.625142	0.268026	0.175839	Cluster_1	5.15728	0.373326	0.221933	XP_031385058.1	230	VQ motif-containing protein 11
LOC116198931	2.00421	2.77059	0.119732	0.4106	0.0990349	0.0692957	Cluster_1	2.3874	0.265166	0.0841653	XP_031385063.1	331	uncharacterized protein LOC116198931 isoform X1
LOC116198937	33.3084	25.9779	7.96296	7.07383	4.2771	6.1708	Cluster_1	29.6431	7.51839	5.22395	XP_031385072.1	147	heavy metal-associated isoprenylated plant protein 20-like
LOC116198945	1.87449	5.44481	0.100154	0.171391	0.0206755	0	Cluster_1	3.65965	0.135772	0.0103377	XP_031385080.1	310	uncharacterized protein LOC116198945
LOC116198960	12.4209	21.0974	8.2223	6.2893	8.31429	6.64537	Cluster_1	16.7592	7.2558	7.47983	XP_031385099.1	384	metal tolerance protein B-like
LOC116198962	112.274	181.455	61.7135	59.6243	63.6413	72.3681	Cluster_1	146.864	60.6689	68.0047	XP_031385103.1	217	ras-related protein Rab11C
LOC116198983	4.36375	2.4332	0.134582	0.192447	0	0.0779366	Cluster_1	3.39847	0.163515	0.0389683	XP_031385124.1	291	NDR1/HIN1-like protein 13
LOC116199010	2.3943	8.74822	0.33859	0.775913	0.0467615	0	Cluster_1	5.57126	0.557252	0.0233807	XP_031385154.1	223	homeobox-leucine zipper protein ATHB-40
LOC116199030	12.036	32.2978	3.33194	4.38986	2.80672	3.0906	Cluster_1	22.1669	3.8609	2.94866
LOC116199037	1.22794	1.49371	0.0229536	0.0196343	0	0	Cluster_1	1.36082	0.0212939	0	XP_031385184.1	592	probable receptor-like serine/threonine-protein kinase At5g57670 isoform X1
LOC116199040	12.2322	15.89	7.07021	6.96528	5.97368	5.73257	Cluster_1	14.0611	7.01774	5.85313	XP_031385189.1	253	uncharacterized protein LOC116199040
LOC116199084	1.59859	5.56612	1.13624	1.21428	0.838814	0.765168	Cluster_1	3.58236	1.17526	0.801991	XP_031385238.1	217	transcription factor TGA4-like isoform X1
LOC116199091	1.96254	22.4584	1.04787	1.27861	0.966757	2.06457	Cluster_1	12.2105	1.16324	1.51566	XP_031385252.1	391	SNF1-related protein kinase regulatory subunit gamma-like PV42a
LOC116199135	2.40313	4.2407	0.382629	0.845312	0.362285	0.998109	Cluster_1	3.32192	0.61397	0.680197	XP_031385289.1	259	probable inactive nicotinamidase At3g16190
LOC116199147	13.2251	14.3928	5.2851	7.50637	5.44641	6.24033	Cluster_1	13.8089	6.39574	5.84337	XP_031385297.1	542	putative pentatricopeptide repeat-containing protein At1g26500
LOC116199149	8.84168	12.7428	1.30095	1.78766	0.215498	0.0904714	Cluster_1	10.7922	1.54431	0.152985
LOC116199155	2.82465	1.41724	0.180573	1.08679	0.498976	0.1571	Cluster_1	2.12094	0.633682	0.328038	XP_031385304.1	255	transcription repressor OFP8-like
LOC116199173	4.31641	6.68126	2.5239	1.37174	1.21216	0.751675	Cluster_1	5.49883	1.94782	0.981917	XP_031385324.1	192	transcription factor DIVARICATA-like
LOC116199247	0.8664	1.02085	0.119526	0.102339	0.0740598	0.0518267	Cluster_1	0.943625	0.110933	0.0629433	XP_031385407.1	339	transcription factor bHLH18-like
LOC116199251	88.702	111.426	26.4961	32.821	19.0111	28.2586	Cluster_1	100.064	29.6586	23.6349	XP_031385413.1	294	ACT domain-containing protein ACR11-like
LOC116199258	11.0545	20.8105	2.41676	2.6749	6.01635	9.31993	Cluster_1	15.9325	2.54583	7.66814	XP_031385418.1	196	non-specific lipid transfer protein GPI-anchored 2
LOC116199289	9.46152	6.00648	0.272674	1.01386	0.789853	0.394788	Cluster_1	7.734	0.643267	0.592321	XP_031385459.1	329	peroxidase 24-like
LOC116199293	31.4645	31.013	16.3616	13.9224	13.0921	17.9754	Cluster_1	31.2387	15.142	15.5337	XP_031385461.1	390	pheophytinase, chloroplastic
LOC116199313	5.56658	8.3792	5.03859	3.45214	2.54303	3.44342	Cluster_1	6.97289	4.24536	2.99322	XP_031385495.1	328	peroxisomal membrane protein 13-like isoform X1
LOC116199363	56.869	82.2557	27.8156	26.0847	25.7092	32.484	Cluster_1	69.5623	26.9502	29.0966	XP_031385546.1	160	uncharacterized protein LOC116199363
LOC116199366	10.7309	12.1749	1.22011	1.76221	2.16129	1.14952	Cluster_1	11.4529	1.49116	1.65541	XP_031385549.1	350	UDP-xylose transporter 1
LOC116199373	26.0125	45.2216	7.9318	9.47294	5.95903	7.43805	Cluster_1	35.617	8.70237	6.69854	XP_031385558.1	184	uncharacterized protein LOC116199373 isoform X1
LOC116199376	1.60686	1.46432	0.0656781	0.880029	0.108429	0.151782	Cluster_1	1.53559	0.472854	0.130106	XP_031385563.1	700	protein SIEVE ELEMENT OCCLUSION B-like
LOC116199384	19.2814	41.3539	11.3674	10.8601	7.56443	9.48969	Cluster_1	30.3177	11.1137	8.52706	XP_031385573.1	101	protein SKIP34
LOC116199397	91.5334	136.998	50.0014	35.4492	45.4728	44.1205	Cluster_1	114.266	42.7253	44.7966	XP_031385590.1	107	uncharacterized protein LOC116199397
LOC116199411	112.764	174.464	46.8952	46.1907	32.514	29.7559	Cluster_1	143.614	46.5429	31.1349	XP_031385609.1	154	biogenesis of lysosome-related organelles complex 1 subunit 1
LOC116199426	16.4045	11.8823	2.04284	4.48852	3.07117	4.31996	Cluster_1	14.1434	3.26568	3.69557
LOC116199429	15.7088	22.9376	11.0592	11.2687	8.54688	8.20295	Cluster_1	19.3232	11.1639	8.37491	XP_031385633.1	552	preprotein translocase subunit SCY1, chloroplastic isoform X2
LOC116199513	5.95572	8.8818	0.423521	1.37451	0.582775	0.815774	Cluster_1	7.41876	0.899015	0.699275	XP_031385741.1	504	putative beta-glucosidase 41
LOC116199514	1.65299	1.20436	0.682219	0.680447	0.469133	0.525379	Cluster_1	1.42867	0.681333	0.497256	XP_031385742.1	912	receptor-like protein 7
LOC116199538	96.2143	97.1921	19.5132	16.4009	7.72921	6.22721	Cluster_1	96.7032	17.957	6.97821	XP_031385780.1	92	uncharacterized protein LOC116199538
LOC116199555	2.91227	1.9422	0.578939	0.330198	0.199171	0.0836395	Cluster_1	2.42724	0.454568	0.141405	XP_031385845.1	608	protein NRT1/ PTR FAMILY 8.2-like
LOC116199564	35.6349	32.4664	16.2591	12.6206	9.28415	7.43867	Cluster_1	34.0506	14.4398	8.36141	XP_031385820.1	494	serine/threonine protein phosphatase 2A 57 kDa regulatory subunit B\\' kappa isoform-like
LOC116199568	100.442	153.121	31.0216	29.4839	31.2666	35.923	Cluster_1	126.781	30.2527	33.5948	XP_031385826.1	165	30S ribosomal protein S17, chloroplastic
LOC116199573	11.0171	17.6658	8.6965	7.32529	6.41617	7.51602	Cluster_1	14.3415	8.01089	6.9661	XP_031385832.1	100	cytochrome c oxidase assembly protein COX19-like
LOC116199584	2.29885	4.32356	0.662144	0.690074	0.704727	0.780784	Cluster_1	3.31121	0.676109	0.742756	XP_031385855.1	201	uncharacterized protein LOC116199584
LOC116199613	155.017	230.947	79.9658	79.2772	86.0873	78.0954	Cluster_1	192.982	79.6215	82.0914	XP_031385910.1	134	probable histone H2A.1
LOC116199645	6.43085	3.40976	0.560841	0.946761	0.511419	0.239917	Cluster_1	4.9203	0.753801	0.375668	XP_031385957.1	1080	calcium-transporting ATPase 9, plasma membrane-type-like
LOC116199652	14.6493	11.7298	0.551799	1.19	0.101186	0.239005	Cluster_1	13.1896	0.8709	0.170096	XP_031385968.1	507	metal transporter Nramp1-like isoform X1
LOC116199654	1.76764	5.19889	0	0.0995371	0	0.0335993	Cluster_1	3.48326	0.0497686	0.0167996	XP_031385973.1	365	probable mannitol dehydrogenase
LOC116199676	4.75124	10.3863	1.15327	2.05402	0.191567	0.268017	Cluster_1	7.56877	1.60364	0.229792	XP_031385999.1	160	membrane protein PM19L-like
LOC116199682	6.04324	7.53774	0.184651	0.248322	0.0217855	0	Cluster_1	6.79049	0.216486	0.0108927	XP_031386005.1	581	laccase-17-like
LOC116199686	130.246	38.4215	3.34206	2.95323	0.684517	0.489566	Cluster_1	84.3337	3.14764	0.587041	XP_031386010.1	437	ribulose bisphosphate carboxylase/oxygenase activase, chloroplastic-like isoform X2
LOC116199704	8.43024	6.44305	0.305161	0.52224	0.0209998	0	Cluster_1	7.43665	0.413701	0.0104999	XP_031386025.1	564	laccase-11
LOC116199717	2.95408	3.64813	0.843362	0.377167	0.242541	0.222775	Cluster_1	3.30111	0.610264	0.232658	XP_031386081.1	434	auxin-responsive protein IAA8-like isoform X1
LOC116199749	278.579	238.402	54.3566	42.1655	6.91123	11.7896	Cluster_1	258.49	48.261	9.35041	XP_031386085.1	401	serine--glyoxylate aminotransferase
LOC116199753	27.265	34.2772	12.9827	10.8448	12.4174	13.1205	Cluster_1	30.7711	11.9138	12.769	XP_031386088.1	172	RING-H2 finger protein ATL57-like
LOC116199766	23.492	25.4557	9.28273	10.2561	5.6889	6.28261	Cluster_1	24.4738	9.76942	5.98576	XP_031386106.1	539	fe-S cluster assembly factor HCF101, chloroplastic isoform X2
LOC116199770	113.377	142.092	19.7391	18.9713	1.85259	0.742109	Cluster_1	127.734	19.3552	1.29735	XP_031386110.1	520	trimethyltridecatetraene synthase-like
LOC116199782	1.9879	2.68001	0.854999	0.795814	0.377812	0.595018	Cluster_1	2.33396	0.825407	0.486415	XP_031386131.1	772	subtilisin-like protease SBT1.7
LOC116199783	6.81112	8.36712	1.78176	1.29226	0.497206	0.912313	Cluster_1	7.58912	1.53701	0.704759	XP_031386132.1	98	uncharacterized protein LOC116199783
LOC116199795	7.97452	15.0704	3.4831	4.8786	2.43339	3.80559	Cluster_1	11.5225	4.18085	3.11949	XP_031386172.1	300	uncharacterized protein LOC116199795 isoform X2
LOC116199819	5.69773	3.99379	2.04068	3.45284	1.88597	1.76856	Cluster_1	4.84576	2.74676	1.82726	XP_031386216.1	617	LEAF RUST 10 DISEASE-RESISTANCE LOCUS RECEPTOR-LIKE PROTEIN KINASE-like 1.5
LOC116199823	1.4624	9.92003	1.88888	1.06283	0.106842	0.0448662	Cluster_1	5.69121	1.47585	0.0758541	XP_031386226.1	636	protein NRT1/ PTR FAMILY 2.13-like
LOC116199850	39.9244	54.9838	11.6473	11.1802	11.4273	10.1547	Cluster_1	47.4541	11.4138	10.791	XP_031386267.1	467	F-box/LRR-repeat protein 14
LOC116199860	7.85294	19.5786	4.43392	4.86613	2.9818	2.39086	Cluster_1	13.7158	4.65003	2.68633	XP_031386282.1	447	protein ALTERED XYLOGLUCAN 4-like
LOC116199866	151.77	212.182	93.0647	79.72	90.195	82.4943	Cluster_1	181.976	86.3923	86.3447	XP_031386291.1	422	26S proteasome non-ATPase regulatory subunit 11 homolog
LOC116199873	0.86591	1.99628	0.1776	0.334797	0.0587297	0.0924756	Cluster_1	1.4311	0.256198	0.0756026	XP_031386303.1	386	probable galacturonosyltransferase-like 9
LOC116199874	3.79203	7.29492	2.99608	1.8712	1.38218	0.748922	Cluster_1	5.54347	2.43364	1.06555	XP_031386304.1	385	transcription factor TCP15-like
LOC116199882	3.21974	2.24397	0.548167	1.82367	0.627033	0.575866	Cluster_1	2.73185	1.18592	0.601449	XP_031386317.1	348	uncharacterized protein At3g61260-like isoform X1
LOC116199883	10.0221	13.7986	4.4068	3.9086	1.54608	1.47047	Cluster_1	11.9103	4.1577	1.50828	XP_031386321.1	316	methyltransferase-like protein 7A isoform X2
LOC116199884	9.26327	12.3116	4.76389	4.10229	6.98034	5.95093	Cluster_1	10.7874	4.43309	6.46563	XP_031386325.1	347	uncharacterized protein LOC116199884
LOC116199885	78.4874	125.085	54.3204	46.0168	40.9445	46.3139	Cluster_1	101.786	50.1686	43.6292	XP_031386327.1	342	binding partner of ACD11 1 isoform X2
LOC116199890	601.727	480.575	111.378	41.3154	3.89856	2.9465	Cluster_1	541.151	76.3467	3.42253	XP_031386331.1	338	galactinol synthase 1-like
LOC116199893	24.8539	49.6796	11.2571	10.7787	24.4057	18.8723	Cluster_1	37.2668	11.0179	21.639	XP_031386335.1	331	UDP-galactose/UDP-glucose transporter 3
LOC116199901	246.14	449.04	49.6908	65.4204	46.8527	49.0637	Cluster_1	347.59	57.5556	47.9582	XP_031386343.1	306	homeobox-leucine zipper protein HAT5-like
LOC116199903	9.8759	11.3199	3.72655	3.86046	2.29434	3.1583	Cluster_1	10.5979	3.79351	2.72632	XP_031386346.1	305	protein COFACTOR ASSEMBLY OF COMPLEX C SUBUNIT B CCB4, chloroplastic
LOC116199912	2.78665	5.63346	0.266861	0.457537	0.252249	0.496477	Cluster_1	4.21005	0.362199	0.374363	XP_031386360.1	263	uncharacterized protein LOC116199912
LOC116199917	9.10409	19.4463	0.194231	0.278509	0	0	Cluster_1	14.2752	0.23637	0	XP_031386364.1	245	two-component response regulator ARR5-like
LOC116199924	9.61656	18.4361	0.524256	0.500704	0.144836	0.202674	Cluster_1	14.0263	0.51248	0.173755	XP_031386372.1	222	germin-like protein subfamily 1 member 1
LOC116199928	31.0728	28.8262	6.67747	4.07168	4.03282	3.66789	Cluster_1	29.9495	5.37458	3.85035	XP_031386379.1	213	uncharacterized protein LOC116199928
LOC116199939	69.8026	112.385	18.8917	25.1076	7.47562	9.12741	Cluster_1	91.0938	21.9996	8.30152	XP_031386390.1	140	nodulin-related protein 1-like
LOC116199944	6.59364	12.1179	4.17908	4.091	1.49126	2.22141	Cluster_1	9.35577	4.13504	1.85634	XP_031386399.1	167	uncharacterized protein LOC116199944
LOC116199945	47.0265	144.48	6.88867	11.7934	1.32908	0.568273	Cluster_1	95.7532	9.34103	0.948677	XP_031386400.1	160	uncharacterized protein LOC116199945
LOC116199946	42.0118	79.34	21.6162	18.4867	31.2287	34.6596	Cluster_1	60.6759	20.0514	32.9442	XP_031386401.1	159	eukaryotic translation initiation factor 5A
LOC116199947	9.70744	34.271	0	0.276196	0.0886554	0.093	Cluster_1	21.9892	0.138098	0.0908277	XP_031386402.1	134	gibberellin-regulated protein 9-like
LOC116199955	114.221	188.835	68.6102	53.0206	83.7924	82.2679	Cluster_1	151.528	60.8154	83.0302	XP_031386411.1	211	transmembrane emp24 domain-containing protein p24delta9-like
LOC116199963	7.21973	7.73847	1.70172	2.51855	1.62022	0.775416	Cluster_1	7.4791	2.11014	1.19782	XP_031386427.1	421	fasciclin-like arabinogalactan protein 4
LOC116199967	48.0588	67.5051	15.5177	15.2108	11.3491	12.8136	Cluster_1	57.782	15.3643	12.0814	XP_031386432.1	257	uncharacterized protein LOC116199967
LOC116199986	13.0304	22.6834	8.14315	8.2043	5.8538	8.22043	Cluster_1	17.8569	8.17372	7.03712	XP_031386472.1	215	protein YAE1-like
LOC116199994	37.7583	41.6307	22.6702	14.7425	18.5544	13.5384	Cluster_1	39.6945	18.7064	16.0464	XP_031386529.1	231	ethylene-responsive transcription factor ERF069-like
LOC116200016	2.95987	3.24713	0.111495	0.270929	0.0983206	0.160993	Cluster_1	3.1035	0.191212	0.129657	XP_031386526.1	643	UDP-glucuronate:xylan alpha-glucuronosyltransferase 1
LOC116200051	17.453	30.0434	10.1407	8.33751	8.65381	10.205	Cluster_1	23.7482	9.23911	9.4294	XP_031386576.1	250	protein CDI
LOC116200058	9.79737	13.1373	3.3575	3.50753	3.02099	3.54499	Cluster_1	11.4673	3.43251	3.28299	XP_031386585.1	121	uncharacterized protein LOC116200058
LOC116200063	4.94951	5.8436	1.65918	2.00915	3.99461	2.97231	Cluster_1	5.39656	1.83417	3.48346	XP_031386593.1	448	serine/threonine-protein kinase PCRK1 isoform X1
LOC116200065	3592.96	7581.95	996.358	1912.48	642.227	1417.14	Cluster_1	5587.45	1454.42	1029.68	XP_031386599.1	120	non-specific lipid-transfer protein 1-like
LOC116200072	10.0343	17.4027	4.15213	4.49786	1.47581	1.48099	Cluster_1	13.7185	4.325	1.4784	XP_031386649.1	525	plant intracellular Ras-group-related LRR protein 5-like
LOC116200081	3.01928	1.69174	0.380064	0.368571	0.418464	0.197693	Cluster_1	2.35551	0.374318	0.308078	XP_031386621.1	573	laccase-17-like
LOC116200088	24.9367	25.3413	4.85561	5.02756	0.938695	0.380237	Cluster_1	25.139	4.94158	0.659466	XP_031386632.1	187	ADP-ribosylation factor 1-like isoform X1
LOC116200092	17.7707	36.6533	9.32558	7.75086	8.17347	9.69962	Cluster_1	27.212	8.53822	8.93655	XP_031386644.1	284	lipid phosphate phosphatase epsilon 2, chloroplastic
LOC116200107	8.97941	27.4674	0.126303	0.380239	0.209477	0.0549589	Cluster_1	18.2234	0.253271	0.132218	XP_031386676.1	148	glycine-rich protein 5-like
LOC116200130	12.5006	15.2831	7.70949	8.24615	6.67982	6.55441	Cluster_1	13.8918	7.97782	6.61712
LOC116200147	4.85961	4.74839	0.781523	0.644278	0.167383	0.200822	Cluster_1	4.804	0.712901	0.184103	XP_031386768.1	258	dehydration-responsive element-binding protein 3-like
LOC116200155	15.4888	23.7819	8.83912	7.73997	6.55334	6.68065	Cluster_1	19.6353	8.28955	6.617	XP_031386737.1	264	probable carbohydrate esterase At4g34215
LOC116200175	27.6968	39.5228	10.4566	8.26113	10.6857	11.6752	Cluster_1	33.6098	9.35886	11.1805	XP_031386781.1	133	uncharacterized protein LOC116200175
LOC116200183	5.70447	3.93921	1.01245	1.42031	1.74598	1.60969	Cluster_1	4.82184	1.21638	1.67783	XP_031386794.1	1419	ABC transporter G family member 32
LOC116200208	61.046	83.5341	32.3071	29.0094	24.5225	31.0072	Cluster_1	72.29	30.6582	27.7648	XP_031386892.1	251	electron transfer flavoprotein subunit beta, mitochondrial
LOC116200216	49.5529	67.6815	15.9034	25.3722	12.0487	9.28492	Cluster_1	58.6172	20.6378	10.6668	XP_031386869.1	387	delta(12)-acyl-lipid-desaturase
LOC116200228	2.5145	2.44551	0.411371	0.496859	0.219796	0.16782	Cluster_1	2.48	0.454115	0.193808	XP_031386886.1	455	transcription repressor OFP2-like
LOC116200233	30.8255	28.6448	17.2918	14.6181	12.6746	12.0302	Cluster_1	29.7352	15.955	12.3524	XP_031386898.1	192	RING-H2 finger protein ATL56-like
LOC116200235	6.76733	10.8322	4.34499	4.75276	3.94362	4.32371	Cluster_1	8.79977	4.54887	4.13366	XP_031386904.1	302	protein EXORDIUM-like 2
LOC116200240	16.1545	16.2148	10.1068	9.26079	8.30148	7.9516	Cluster_1	16.1847	9.68379	8.12654	XP_031386910.1	862	uncharacterized protein LOC116200240
LOC116200241	13.8781	13.2054	3.77109	5.07578	0.682715	1.79109	Cluster_1	13.5418	4.42343	1.2369	XP_031386911.1	228	uncharacterized protein At4g14100-like
LOC116200250	9.28853	14.2209	0.136847	0.626261	0	0	Cluster_1	11.7547	0.381554	0	XP_031386928.1	315	peroxidase 64-like
LOC116200268	58.9407	140.811	46.3022	41.1499	36.3724	38.3718	Cluster_1	99.8758	43.7261	37.3721	XP_031386961.1	94	uncharacterized protein LOC116200268
LOC116200280	34.7468	54.8736	14.8714	10.0571	4.54903	3.51332	Cluster_1	44.8102	12.4642	4.03118	XP_031386976.1	283	aquaporin NIP1-1-like
LOC116200282	4.96058	7.04324	0.358645	0.306888	0.198993	0.104449	Cluster_1	6.00191	0.332767	0.151721	XP_031386981.1	568	protein NRT1/ PTR FAMILY 1.2-like isoform X2
LOC116200294	58.8179	76.5445	34.1274	33.8677	27.3137	35.6812	Cluster_1	67.6812	33.9975	31.4975	XP_031387008.1	158	uncharacterized protein LOC116200294
LOC116200299	1.37744	0.866651	0.307602	0.206709	0.145094	0.0952064	Cluster_1	1.12205	0.257155	0.12015	XP_031387018.1	666	probable sulfate transporter 3.4
LOC116200301	11.8802	10.8256	3.32855	4.19912	3.03546	2.06524	Cluster_1	11.3529	3.76383	2.55035	XP_031387020.1	660	probable inactive receptor kinase At2g26730
LOC116200309	16.5813	16.389	2.07491	2.31013	0	0.16616	Cluster_1	16.4852	2.19252	0.08308	XP_031387030.1	140	E3 ubiquitin-protein ligase MPSR1
LOC116200323	1.32127	2.15296	0.408266	0.369823	0.139665	0.0628192	Cluster_1	1.73711	0.389045	0.101242	XP_031387051.1	344	NAC domain-containing protein 7 isoform X2
LOC116200378	52.4537	238.119	4.37555	3.80428	2.27781	0.936573	Cluster_1	145.286	4.08992	1.60719	XP_031387088.1	116	protein GAST1-like isoform X2
LOC116200389	55.9259	96.8988	29.3008	28.4104	52.8692	51.5338	Cluster_1	76.4124	28.8556	52.2015	XP_031387101.1	209	PRA1 family protein A1-like
LOC116200476	33.3111	46.1977	15.4048	12.7801	10.5018	10.1866	Cluster_1	39.7544	14.0924	10.3442	XP_031387186.1	576	phosphatidylinositol 4-kinase gamma 4
LOC116200496	75.1546	78.22	22.4194	24.0853	17.2623	9.41517	Cluster_1	76.6873	23.2523	13.3387	XP_031387206.1	151	uncharacterized protein LOC116200496
LOC116200517	10.6141	37.6524	10.7067	9.64682	6.46574	6.59134	Cluster_1	24.1333	10.1768	6.52854	XP_031387226.1	77	uncharacterized protein LOC116200517
LOC116200518	22.5798	57.0096	0.211644	0.72893	0	0.0614421	Cluster_1	39.7947	0.470287	0.030721	XP_031387224.1	216	uncharacterized protein LOC116200518
LOC116200560	11.2039	13.0722	6.82948	5.82076	6.44534	5.97931	Cluster_1	12.138	6.32512	6.21232	XP_031387258.1	242	uncharacterized protein LOC116200560
LOC116200572	77.5451	83.3538	24.5271	21.1367	13.9921	9.83165	Cluster_1	80.4494	22.8319	11.9119	XP_031387267.1	134	uncharacterized protein LOC116200572
LOC116200577	51.2035	96.3977	18.6487	19.3605	44.8772	45.2256	Cluster_1	73.8006	19.0046	45.0514	XP_031387271.1	134	uncharacterized protein LOC116200577
LOC116200579	71.2681	260.763	9.05011	13.6193	52.3	83.389	Cluster_1	166.016	11.3347	67.8445	XP_031387272.1	153	uncharacterized protein LOC116200579
LOC116200626	10.9655	15.8608	6.0159	5.41699	3.27068	2.22793	Cluster_1	13.4131	5.71645	2.74931	XP_031387318.1	289	uncharacterized protein LOC116200626
LOC116200649	5.76757	8.76337	2.39981	1.55069	2.05498	2.54841	Cluster_1	7.26547	1.97525	2.3017
LOC116200661	47.638	69.1462	3.2899	4.6071	0.861283	0.8679	Cluster_1	58.3921	3.9485	0.864591	XP_031387358.1	312	protein IRREGULAR XYLEM 15
LOC116200665	66.3966	163.051	15.6847	15.9423	23.4029	27.6057	Cluster_1	114.724	15.8135	25.5043	XP_031387364.1	320	very-long-chain 3-oxoacyl-CoA reductase 1
LOC116200666	617.403	722.399	102.611	92.9987	25.6398	36.1629	Cluster_1	669.901	97.8049	30.9014	XP_031387365.1	199	photosystem II core complex proteins psbY, chloroplastic
LOC116200669	11.0774	6.45039	1.62483	2.13387	0.128528	0.337164	Cluster_1	8.76389	1.87935	0.232846	XP_031387368.1	93	dynein light chain 1, cytoplasmic-like
LOC116200676	23.7132	21.0822	10.9112	9.7628	9.00438	8.32056	Cluster_1	22.3977	10.337	8.66247	XP_031387380.1	773	subtilisin-like protease SBT1.4
LOC116200683	17.6036	30.3744	7.82821	7.39133	4.67873	6.95225	Cluster_1	23.989	7.60977	5.81549
LOC116200690	61.0818	83.8344	25.0476	26.8036	26.6237	25.3004	Cluster_1	72.4581	25.9256	25.9621	XP_031387406.1	139	histone H2AX-like
LOC116200704	77.7804	129.997	29.1987	28.7284	44.5082	42.2545	Cluster_1	103.889	28.9636	43.3813	XP_031387418.1	186	uncharacterized protein LOC116200704
LOC116200711	1.10872	1.23794	0.159829	0.280608	0.0781217	0.049664	Cluster_1	1.17333	0.220219	0.0638929	XP_031387428.1	732	uncharacterized protein LOC116200711
LOC116200721	9.4809	10.936	4.50986	6.86993	3.30104	4.66701	Cluster_1	10.2084	5.68989	3.98402	XP_031387437.1	446	histone deacetylase 14
LOC116200728	18.8889	23.4826	10.4399	10.0058	7.92667	10.6554	Cluster_1	21.1857	10.2228	9.29104	XP_031387446.1	406	protein PHLOEM PROTEIN 2-LIKE A10-like
LOC116200733	0.984954	1.65725	0.236157	0.587534	0.124046	0.260465	Cluster_1	1.3211	0.411845	0.192255	XP_031387459.1	685	protein SIEVE ELEMENT OCCLUSION C
LOC116200735	119.1	198.078	26.779	26.3551	9.40602	12.6993	Cluster_1	158.589	26.567	11.0527	XP_031387460.1	557	glycosyl hydrolase 5 family protein-like
LOC116200746	7.01794	11.0179	0.432086	0.89779	1.14038	0.812997	Cluster_1	9.01792	0.664938	0.976688	XP_031387478.1	326	uncharacterized protein LOC116200746
LOC116200764	7.51008	9.85242	3.18634	2.94276	2.2164	1.4951	Cluster_1	8.68125	3.06455	1.85575	XP_031387515.1	572	aspartyl protease family protein 1 isoform X1
LOC116200770	123.939	173.254	21.435	26.2347	1.48291	3.32074	Cluster_1	148.596	23.8348	2.40183	XP_031387523.1	381	GDSL esterase/lipase EXL3-like
LOC116200778	26.7615	30.769	11.9036	10.757	4.98037	6.04197	Cluster_1	28.7653	11.3303	5.51117	XP_031387537.1	341	uncharacterized protein LOC116200778
LOC116200779	85.0924	103.55	46.2975	41.2644	36.1055	37.2374	Cluster_1	94.3212	43.7809	36.6715	XP_031387539.1	490	sterol 14-demethylase
LOC116200790	26.3435	31.3771	8.98864	10.0944	2.7307	4.33713	Cluster_1	28.8603	9.54152	3.53391	XP_031387552.1	366	F-box/kelch-repeat protein At5g15710-like
LOC116200791	7.93397	15.0497	6.99006	5.53999	3.13639	4.37495	Cluster_1	11.4918	6.26502	3.75567	XP_031387553.1	271	DNA replication complex GINS protein PSF1 isoform X1
LOC116200794	24.6087	26.715	13.2099	11.4569	14.9394	12.3316	Cluster_1	25.6619	12.3334	13.6355	XP_031387561.1	302	transcription factor TCP20-like
LOC116200803	20.0644	18.8505	4.97983	5.24593	0.324163	0.15706	Cluster_1	19.4575	5.11288	0.240612	XP_031387575.1	464	serine carboxypeptidase-like 45 isoform X2
LOC116200804	6.15513	8.66741	2.54698	1.65522	0.622041	0.672224	Cluster_1	7.41127	2.1011	0.647132	XP_031387576.1	300	protein NEOXANTHIN-DEFICIENT 1 isoform X1
LOC116200805	12.4988	24.1799	3.89829	3.68989	12.3126	9.82685	Cluster_1	18.3393	3.79409	11.0697	XP_031387582.1	178	protein TIFY 9-like
LOC116200825	8.55192	10.8776	6.78333	6.17388	4.69859	4.54029	Cluster_1	9.71476	6.4786	4.61944	XP_031387601.1	496	glucan endo-1,3-beta-glucosidase 4
LOC116200829	57.3642	89.5316	30.1546	28.6996	29.2038	28.5267	Cluster_1	73.4479	29.4271	28.8652	XP_031387612.1	232	E3 ubiquitin-protein ligase RNF185
LOC116200837	22.7584	21.9654	9.53697	10.0721	15.0527	13.7207	Cluster_1	22.3619	9.80453	14.3867	XP_031387626.1	655	uncharacterized protein LOC116200837 isoform X2
LOC116200853	9.4532	11.1187	4.52754	4.7115	2.71672	2.5892	Cluster_1	10.2859	4.61952	2.65296	XP_031387652.1	300	uncharacterized protein LOC116200853
LOC116200856	11.2909	12.4113	5.76267	4.82039	9.13491	8.64626	Cluster_1	11.8511	5.29153	8.89058	XP_031387655.1	261	putative methyltransferase DDB_G0268948
LOC116200860	72.0104	90.3895	36.7739	33.793	30.5935	34.0135	Cluster_1	81.2	35.2835	32.3035	XP_031387664.1	294	serine/threonine-protein phosphatase PP1-like
LOC116200861	1.19805	0.801314	0.266827	0.202326	0.057856	0.0390663	Cluster_1	0.999682	0.234576	0.0484612	XP_031387663.1	518	geranylgeranyl pyrophosphate synthase, chloroplastic-like isoform X1
LOC116200866	31.7803	38.8007	13.9062	14.1871	15.8517	14.881	Cluster_1	35.2905	14.0466	15.3664	XP_031387676.1	237	uncharacterized protein LOC116200866
LOC116200874	8.15433	17.0203	4.8639	3.95523	2.93679	3.33086	Cluster_1	12.5873	4.40956	3.13382
LOC116200877	95.3721	85.1795	48.4023	38.8676	73.0493	45.7473	Cluster_1	90.2758	43.635	59.3983	XP_031387691.1	233	protein LURP-one-related 8
LOC116200881	87.5871	152.909	10.3687	7.59959	0.945081	0.348261	Cluster_1	120.248	8.98414	0.646671	XP_031387692.1	153	uncharacterized protein LOC116200881 isoform X1
LOC116200887	76.7377	124.287	40.0005	32.0952	23.4856	32.3169	Cluster_1	100.512	36.0478	27.9013	XP_031387705.1	209	50S ribosomal protein L17, chloroplastic
LOC116200888	37.0862	37.6547	17.5506	18.0632	32.9373	27.1291	Cluster_1	37.3704	17.8069	30.0332	XP_031387709.1	502	ectonucleotide pyrophosphatase/phosphodiesterase family member 3-like
LOC116200890	4.66765	12.5677	3.07393	2.27996	3.54715	6.41523	Cluster_1	8.61768	2.67694	4.98119	XP_031387711.1	76	xaa-Pro dipeptidase-like
LOC116200910	13.7571	19.7967	2.79614	3.55196	3.5397	4.03445	Cluster_1	16.7769	3.17405	3.78708
LOC116200914	50.986	83.1343	21.5035	18.7477	26.1004	21.3156	Cluster_1	67.0601	20.1256	23.708	XP_031387744.1	174	uncharacterized protein LOC116200914 isoform X1
LOC116200917	112.068	160.195	52.5369	48.942	37.1933	42.3276	Cluster_1	136.131	50.7394	39.7604	XP_031387748.1	143	pleckstrin homology domain-containing protein 1-like
LOC116200922	13.1603	14.3484	6.33754	8.22605	6.043	5.69899	Cluster_1	13.7544	7.28179	5.87099	XP_031387751.1	294	adenylyl-sulfate kinase 3-like isoform X1
LOC116200924	9.0386	24.4313	1.49528	1.59283	0.961635	1.1577	Cluster_1	16.735	1.54405	1.05967
LOC116200928	20.6723	34.7672	3.55599	3.76533	1.10717	0.774529	Cluster_1	27.7198	3.66066	0.94085	XP_031387758.1	184	jacalin-related lectin 19
LOC116200932	29.2549	40.5185	13.2441	15.1938	22.3128	26.8528	Cluster_1	34.8867	14.2189	24.5828	XP_031387768.1	518	lycopene beta cyclase, chloroplastic/chromoplastic
LOC116200934	3.42942	8.16038	0.221688	0.216979	0.0261705	0.109892	Cluster_1	5.7949	0.219333	0.0680313	XP_031387784.1	339	uncharacterized protein At5g39865-like
LOC116200950	9.21912	6.92753	1.48686	3.86417	1.52625	2.1012	Cluster_1	8.07333	2.67551	1.81373	XP_031387825.1	48	uncharacterized protein LOC116200950
LOC116200952	48.4305	38.7339	22.882	17.9762	14.8817	17.6069	Cluster_1	43.5822	20.4291	16.2443	XP_031387827.1	298	peptidyl-prolyl cis-trans isomerase CYP28, chloroplastic
LOC116200957	5.28913	16.8334	3.19521	2.94233	3.23766	4.26164	Cluster_1	11.0613	3.06877	3.74965	XP_031387840.1	453	probable receptor-like protein kinase At1g80640
LOC116200962	21.8973	26.6281	10.3933	11.7325	8.20629	7.71568	Cluster_1	24.2627	11.0629	7.96098	XP_031387848.1	319	probable phytol kinase 3, chloroplastic
LOC116200991	19.4851	9.82698	6.98532	7.0331	5.07021	4.6129	Cluster_1	14.656	7.00921	4.84155	XP_031387895.1	503	tryptophan aminotransferase-related protein 4-like isoform X1
LOC116201009	50.9748	80.2614	31.308	28.7848	47.9951	45.2118	Cluster_1	65.6181	30.0464	46.6035	XP_031387923.1	128	uncharacterized protein RAB5IF homolog
LOC116201016	71.638	89.4071	33.2624	30.1784	34.0824	29.0902	Cluster_1	80.5225	31.7204	31.5863	XP_031387939.1	475	venom phosphodiesterase 2-like
LOC116201026	25.7045	32.9772	11.6983	10.3506	6.4298	8.46016	Cluster_1	29.3408	11.0244	7.44498	XP_031387949.1	281	uncharacterized protein LOC116201026
LOC116201032	0.598448	0.671913	0.0355405	0.151896	0	0.0615748	Cluster_1	0.635181	0.0937183	0.0307874	XP_031387959.1	726	uncharacterized protein LOC116201032
LOC116201033	5.48776	9.45766	2.50554	1.94389	3.35077	1.67475	Cluster_1	7.47271	2.22472	2.51276	XP_031387960.1	306	myb-related protein 308-like
LOC116201041	4.93879	6.46137	1.05509	1.38681	0.63584	0.773446	Cluster_1	5.70008	1.22095	0.704643	XP_031387971.1	333	thylakoid lumenal 16.5 kDa protein, chloroplastic isoform X1
LOC116201054	63.399	115.251	31.4438	28.3971	21.4261	29.6064	Cluster_1	89.325	29.9204	25.5162	XP_031387988.1	230	blue copper protein
LOC116201061	30.9097	51.1224	14.8316	10.3044	2.73124	1.63093	Cluster_1	41.016	12.568	2.18108	XP_031387997.1	222	uncharacterized protein LOC116201061
LOC116201081	28.9934	9.74977	3.29907	8.09343	7.06626	4.5769	Cluster_1	19.3716	5.69625	5.82158	XP_031388034.1	1406	endoribonuclease Dicer homolog 2 isoform X1
LOC116201098	8.26667	4.47328	0.689449	1.3594	1.83325	0.664302	Cluster_1	6.36998	1.02442	1.24878	XP_031388066.1	759	endoribonuclease Dicer homolog 2-like isoform X1
LOC116201146	5.51631	7.59989	4.1867	3.66545	2.47983	2.62091	Cluster_1	6.5581	3.92607	2.55037	XP_031388130.1	164	18.1 kDa class I heat shock protein-like
LOC116201165	0.906163	0.41767	0.318531	0.298098	0.100091	0.118216	Cluster_1	0.661917	0.308314	0.109154	XP_031388155.1	535	receptor kinase-like protein Xa21
LOC116201168	9.369	11.1296	3.24453	4.27187	3.09187	2.02582	Cluster_1	10.2493	3.7582	2.55884	XP_031388158.1	389	squamosa promoter-binding-like protein 16
LOC116201174	4.79313	4.96937	1.28793	1.71458	1.06581	1.50448	Cluster_1	4.88125	1.50126	1.28514	XP_031388165.1	238	ACD11 homolog protein
LOC116201184	3.46953	4.29486	0.082935	0.426736	0.0416239	0	Cluster_1	3.88219	0.254835	0.0208119	XP_031388179.1	369	GDSL esterase/lipase At2g30310-like isoform X1
LOC116201187	5.70085	10.6085	2.07116	2.57459	0.661881	0.69472	Cluster_1	8.15467	2.32287	0.6783	XP_031388184.1	266	uncharacterized protein LOC116201187 isoform X1
LOC116201196	21.9812	19.9922	8.28033	9.869	12.8811	11.4177	Cluster_1	20.9867	9.07466	12.1494	XP_031388194.1	350	mitogen-activated protein kinase kinase 5-like
LOC116201224	9.45735	13.5854	4.30906	4.2221	3.96589	4.19156	Cluster_1	11.5214	4.26558	4.07873	XP_031388225.1	342	uncharacterized protein LOC116201224
LOC116201254	3.67978	6.55864	0.0543581	0.618901	0	0	Cluster_1	5.11921	0.33663	0	XP_031388267.1	200	uncharacterized protein LOC116201254 isoform X1
LOC116201263	6.36876	10.3117	3.06247	2.5866	2.48779	4.54671	Cluster_1	8.34023	2.82454	3.51725	XP_031388288.1	547	probable polyol transporter 6 isoform X2
LOC116201280	14.884	28.4606	6.36489	4.16119	8.16878	9.1259	Cluster_1	21.6723	5.26304	8.64734	XP_031388313.1	76	cyclin-dependent kinases regulatory subunit 1-like
LOC116201287	46.9535	45.2414	7.83063	13.8	2.61184	1.07286	Cluster_1	46.0975	10.8153	1.84235
LOC116201303	3.15402	5.41628	0	0.173856	0	0	Cluster_1	4.28515	0.086928	0	XP_031388348.1	181	transcription repressor OFP8-like
LOC116201312	4.79175	2.23891	0.968092	1.96002	1.56322	0.656546	Cluster_1	3.51533	1.46406	1.10988	XP_031388361.1	1485	uncharacterized protein LOC116201312
LOC116201331	124.021	167.169	77.79	52.986	62.2396	60.2117	Cluster_1	145.595	65.388	61.2257	XP_031388398.1	280	gamma-interferon-responsive lysosomal thiol protein
LOC116201338	46.7046	51.3479	24.167	21.5447	18.861	18.7935	Cluster_1	49.0262	22.8559	18.8272	XP_031388409.1	152	protein CURVATURE THYLAKOID 1C, chloroplastic
LOC116201352	2.66945	10.7873	0.693057	1.92457	1.02332	0.805331	Cluster_1	6.72837	1.30881	0.914326	XP_031388426.1	158	uncharacterized protein LOC116201352
LOC116201353	153.736	254.342	86.0254	78.6955	76.1556	73.9996	Cluster_1	204.039	82.3605	75.0776	XP_031388427.1	208	ras-related protein Rab7-like
LOC116201370	41.7508	55.3588	17.2898	12.5383	3.87558	4.59014	Cluster_1	48.5548	14.914	4.23286	XP_031388450.1	381	zinc finger CCCH domain-containing protein 20
LOC116201371	3.65273	9.19951	0.946836	2.97306	2.1555	2.0225	Cluster_1	6.42612	1.95995	2.089	XP_031388451.1	538	L-ascorbate oxidase homolog
LOC116201373	126.212	249.135	83.3228	51.8309	50.0117	52.3635	Cluster_1	187.673	67.5768	51.1876	XP_031388454.1	391	UDP-D-apiose/UDP-D-xylose synthase 2
LOC116201388	4.03108	5.61513	0.615128	0.32011	0.924347	1.83123	Cluster_1	4.8231	0.467619	1.37779
LOC116201393	73.7551	139.135	6.28094	10.2373	3.25721	3.11076	Cluster_1	106.445	8.25912	3.18398	XP_031388478.1	525	premnaspirodiene oxygenase-like isoform X2
LOC116201400	9.00513	13.1276	0.770274	1.14331	0.411455	0.392701	Cluster_1	11.0664	0.956792	0.402078	XP_031388486.1	470	probable glucuronoxylan glucuronosyltransferase IRX7
LOC116201401	33.0717	51.0761	1.02361	3.30652	2.49361	3.99337	Cluster_1	42.0739	2.16506	3.24349	XP_031388487.1	576	probable pectinesterase/pectinesterase inhibitor 51
LOC116201413	21.499	40.102	4.45845	3.92387	5.51488	9.65963	Cluster_1	30.8005	4.19116	7.58725	XP_031388515.1	317	monoacylglycerol lipase ABHD6-like
LOC116201449	2.62584	4.04754	0.954516	1.44944	1.18213	0.972164	Cluster_1	3.33669	1.20198	1.07715	XP_031388555.1	657	exocyst complex component EXO70A1-like
LOC116201455	24.8846	18.2997	5.49272	5.37862	0.632464	0.663977	Cluster_1	21.5922	5.43567	0.64822	XP_031388565.1	525	aspartyl protease family protein At5g10770
LOC116201468	65.7659	107.952	45.9081	36.5101	44.9335	47.7234	Cluster_1	86.8589	41.2091	46.3284	XP_031388575.1	213	succinate dehydrogenase subunit 3-1, mitochondrial-like
LOC116201474	9.44658	21.3077	1.59611	1.38528	0.397831	0.247714	Cluster_1	15.3771	1.4907	0.322773	XP_031388587.1	710	cyclic nucleotide-gated ion channel 4
LOC116201513	5.4307	5.03968	1.64527	2.08935	2.93677	3.4052	Cluster_1	5.23519	1.86731	3.17098	XP_031388638.1	552	vacuolar-processing enzyme
LOC116201520	16.3464	18.1181	6.00634	5.41167	11.8238	11.3129	Cluster_1	17.2323	5.70901	11.5684	XP_031388642.1	145	uncharacterized protein LOC116201520
LOC116201524	1.6344	4.82482	0.115017	0.394374	0.126821	0.399375	Cluster_1	3.22961	0.254696	0.263098	XP_031388646.1	335	probable carboxylesterase 18
LOC116201534	232.177	295.13	65.5229	77.7921	32.7509	58.1207	Cluster_1	263.654	71.6575	45.4358	XP_031388657.1	161	E3 ubiquitin-protein ligase RHA2A-like
LOC116201546	37.9091	53.4174	10.115	8.99129	35.4424	27.7059	Cluster_1	45.6632	9.55315	31.5741	XP_031388668.1	323	caffeoylshikimate esterase
LOC116201568	27.1202	34.2794	4.31795	4.83458	6.90847	7.58229	Cluster_1	30.6998	4.57627	7.24538	XP_031388698.1	521	cytochrome P450 84A1
LOC116201590	20.1776	23.7953	3.97717	4.46994	1.33003	0.223327	Cluster_1	21.9865	4.22356	0.776679	XP_031388736.1	235	pathogenesis-related protein PR-1-like
LOC116201591	12.7448	19.6566	4.5724	2.30156	5.37105	5.14615	Cluster_1	16.2007	3.43698	5.2586	XP_031388737.1	164	pathogenesis-related protein PR-1-like
LOC116201594	263.52	359.379	124.412	107.081	137.662	136.049	Cluster_1	311.45	115.746	136.856	XP_031388739.1	210	uncharacterized protein LOC116201594
LOC116201603	1.46106	4.49911	0.228935	0.392892	0.416855	0.596649	Cluster_1	2.98008	0.310914	0.506752
LOC116201615	42.8537	70.1181	12.3264	9.4961	0.323969	0.680211	Cluster_1	56.4859	10.9113	0.50209	XP_031388756.1	474	UDP-glycosyltransferase 91A1-like
LOC116201617	32.1617	43.3789	16.3054	16.0011	28.1661	22.9017	Cluster_1	37.7703	16.1532	25.5339	XP_031388757.1	465	probable isoprenylcysteine alpha-carbonyl methylesterase ICMEL1 isoform X1
LOC116201637	249.731	345.968	100.285	87.0736	62.0374	55.6086	Cluster_1	297.849	93.6793	58.823	XP_031388786.1	142	formin-like protein 16
LOC116201639	1.92987	2.59675	0.573839	0.706832	0.132646	0.218837	Cluster_1	2.26331	0.640335	0.175741	XP_031388790.1	493	RING-H2 finger protein ATL13-like
LOC116201643	14.2616	23.6847	3.54298	4.54945	3.11558	3.69198	Cluster_1	18.9732	4.04622	3.40378	XP_031388793.1	430	uncharacterized protein LOC116201643
LOC116201688	144.156	215.502	94.0505	86.1451	87.2916	96.6726	Cluster_1	179.829	90.0978	91.9821	XP_031388899.1	250	uncharacterized membrane protein At4g09580
LOC116201696	20.0292	19.2085	8.02817	9.79051	7.60196	6.51504	Cluster_1	19.6188	8.90934	7.0585	XP_031388922.1	842	beta-galactosidase 1-like isoform X1
LOC116201715	3.07517	5.13751	1.61408	2.29264	1.40164	1.58156	Cluster_1	4.10634	1.95336	1.4916	XP_031388958.1	445	putative F-box/LRR-repeat protein At3g28410 isoform X1
LOC116201722	55.3127	54.1118	29.4708	25.9914	23.1203	26.0645	Cluster_1	54.7122	27.7311	24.5924	XP_031388969.1	356	solute carrier family 25 member 44-like
LOC116201734	5.0973	8.28408	1.58939	2.1957	1.94805	1.28638	Cluster_1	6.69069	1.89254	1.61722	XP_031388996.1	713	protein NPGR1
LOC116201745	5.09814	9.09789	3.11772	2.40862	1.01859	1.90454	Cluster_1	7.09802	2.76317	1.46157
LOC116201758	7.12879	6.3408	3.11931	2.53119	2.45317	3.39881	Cluster_1	6.7348	2.82525	2.92599	XP_031389013.1	293	ELMO domain-containing protein A isoform X1
LOC116201764	10.2162	8.75493	5.18693	4.14168	2.92597	2.1199	Cluster_1	9.48556	4.6643	2.52293	XP_031389021.1	361	glycosyltransferase BC10-like
LOC116201772	17.258	38.5081	1.4241	1.07349	0	0	Cluster_1	27.8831	1.2488	0	XP_031389033.1	355	GDSL esterase/lipase APG
LOC116201776	162.083	317.516	46.9228	50.4672	28.7902	42.9228	Cluster_1	239.799	48.695	35.8565	XP_031389038.1	183	uncharacterized protein LOC116201776
LOC116201788	24.3192	38.0577	15.0475	15.0457	13.5195	15.2902	Cluster_1	31.1884	15.0466	14.4048	XP_031389053.1	542	uncharacterized protein LOC116201788 isoform X1
LOC116201801	63.3014	55.1799	15.5466	11.7009	5.91704	6.13755	Cluster_1	59.2407	13.6237	6.02729	XP_031389073.1	266	uncharacterized protein LOC116201801 isoform X1
LOC116201809	6.56464	5.23527	1.56158	1.45362	1.57355	1.55249	Cluster_1	5.89996	1.5076	1.56302	XP_031389086.1	662	probable sulfate transporter 3.3
LOC116201810	16.4258	25.2429	12.6448	10.0769	7.35524	9.26482	Cluster_1	20.8344	11.3608	8.31003	XP_031389087.1	244	uncharacterized protein LOC116201810 isoform X1
LOC116201812	19.726	34.8899	8.52183	7.09048	11.5702	11.2605	Cluster_1	27.308	7.80616	11.4154	XP_031389094.1	145	uncharacterized protein LOC116201812
LOC116201816	64.2053	104.926	10.0684	9.74922	7.55205	7.78881	Cluster_1	84.5657	9.90881	7.67043	XP_031389095.1	389	F-box protein At1g67340-like
LOC116201827	425.133	642.945	157.23	109.245	200.66	224.176	Cluster_1	534.039	133.238	212.418	XP_031389102.1	158	chaperone protein dnaJ 11, chloroplastic-like
LOC116201830	36.3838	31.4979	11.9551	12.6748	12.2196	11.7748	Cluster_1	33.9408	12.3149	11.9972	XP_031389110.1	177	probable NAD(P)H dehydrogenase subunit CRR3, chloroplastic
LOC116201833	30.4767	47.2645	6.69093	5.73765	2.85233	3.24352	Cluster_1	38.8706	6.21429	3.04793	XP_031389120.1	369	probable carboxylesterase 18
LOC116201836	66.5235	104.651	36.0979	33.4858	31.6924	38.1096	Cluster_1	85.5872	34.7918	34.901	XP_031389121.1	103	uncharacterized protein LOC116201836
LOC116201849	101.069	139.647	14.4722	12.1141	3.88608	4.07552	Cluster_1	120.358	13.2932	3.9808	XP_031389138.1	108	photosystem II 5 kDa protein, chloroplastic-like
LOC116201873	137.322	192.062	60.5761	59.0354	47.865	46.4121	Cluster_1	164.692	59.8058	47.1386	XP_031389175.1	200	HMG-Y-related protein A-like
LOC116201881	38.1446	26.8701	5.51547	6.95197	5.78637	3.46725	Cluster_1	32.5074	6.23372	4.62681	XP_031389184.1	335	thaumatin-like protein 1
LOC116201889	2.07737	3.11374	0.188636	0.930904	0.195187	0.327793	Cluster_1	2.59556	0.55977	0.26149	XP_031389199.1	284	probable L-ascorbate peroxidase 4, peroxisomal
LOC116201891	73.3949	122.462	33.6241	33.2516	39.7119	42.1314	Cluster_1	97.9284	33.4378	40.9216	XP_031389202.1	310	uncharacterized protein LOC116201891
LOC116201898	49.7398	60.3155	15.5909	15.8677	6.87059	9.45309	Cluster_1	55.0277	15.7293	8.16184	XP_031389210.1	235	NEP1-interacting protein 2-like
LOC116201899	18.7375	26.5314	5.30644	5.80791	4.33846	3.45949	Cluster_1	22.6345	5.55717	3.89898	XP_031389213.1	291	endonuclease 2
LOC116201916	20.7389	17.5763	7.73221	6.51838	4.12776	3.92059	Cluster_1	19.1576	7.1253	4.02417	XP_031389234.1	175	ethylene-responsive transcription factor ERF008
LOC116201920	8.88323	8.85961	4.82827	3.22471	2.27814	1.60158	Cluster_1	8.87142	4.02649	1.93986	XP_031389240.1	549	ankyrin repeat-containing protein At5g02620-like
LOC116201921	2.26087	1.22925	0.111993	0.421578	0.055458	0.116509	Cluster_1	1.74506	0.266786	0.0859835	XP_031389242.1	595	65-kDa microtubule-associated protein 8 isoform X2
LOC116201927	54.1855	94.074	22.8964	19.5304	31.7525	31.7498	Cluster_1	74.1298	21.2134	31.7511	XP_031389248.1	226	uncharacterized protein LOC116201927
LOC116201929	15.4272	24.3257	10.1647	8.29561	6.3337	4.9858	Cluster_1	19.8764	9.23015	5.65975	XP_031389253.1	191	uncharacterized protein LOC116201929
LOC116201939	185.789	221.034	58.5528	46.5834	28.8754	37.0373	Cluster_1	203.411	52.5681	32.9564	XP_031389271.1	262	uncharacterized protein LOC116201939
LOC116201942	0.958606	1.29247	0.157665	0.412767	0.0390101	0.0273028	Cluster_1	1.12554	0.285216	0.0331564	XP_031389283.1	680	uncharacterized protein LOC116201942 isoform X2
LOC116201947	2.82428	3.33839	1.21557	0.823435	3.68057	1.449	Cluster_1	3.08134	1.0195	2.56479	XP_031389292.1	467	3-ketoacyl-CoA synthase 12-like
LOC116201963	77.8175	228.437	40.7265	38.4358	13.487	13.0209	Cluster_1	153.127	39.5812	13.2539	XP_031389310.1	304	auxin-responsive protein IAA26
LOC116201967	46.0955	53.7212	14.7971	17.4165	24.0688	24.8023	Cluster_1	49.9083	16.1068	24.4355	XP_031389317.1	471	uncharacterized protein LOC116201967 isoform X1
LOC116201975	7.85933	10.4923	3.44011	2.96009	4.96029	6.86386	Cluster_1	9.17582	3.2001	5.91207	XP_031389331.1	221	GTP-binding nuclear protein Ran-A1-like
LOC116201976	17.9806	9.30154	4.51432	6.28556	0.919763	1.6887	Cluster_1	13.6411	5.39994	1.30423	XP_031389332.1	128	uncharacterized protein LOC116201976
LOC116201990	1.16408	1.92498	0.440524	0.547879	0.512288	0.451096	Cluster_1	1.54453	0.494202	0.481692	XP_031389349.1	369	probable caffeine synthase 2
LOC116201993	15.676	24.5254	10.3932	11.0513	7.50446	7.62636	Cluster_1	20.1007	10.7223	7.56541	XP_031389356.1	247	deSI-like protein At4g17486
LOC116201996	35.2737	48.2483	17.8737	15.5083	28.3615	26.2443	Cluster_1	41.761	16.691	27.3029	XP_031389357.1	267	probable DNA-3-methyladenine glycosylase 2
LOC116201998	1.07226	1.44092	0.786667	0.505037	0.162452	0.365451	Cluster_1	1.25659	0.645852	0.263952
LOC116202006	163.307	296.953	108.087	92.1538	123.021	151.513	Cluster_1	230.13	100.12	137.267	XP_031389373.1	98	cytochrome c oxidase subunit 6a, mitochondrial
LOC116202011	18.6354	21.4912	8.35464	7.82143	13.268	14.2392	Cluster_1	20.0633	8.08803	13.7536
LOC116202014	16.7787	30.4999	2.5399	3.03676	0.410919	0.377339	Cluster_1	23.6393	2.78833	0.394129	XP_031389386.1	197	uncharacterized protein LOC116202014
LOC116202019	3.82868	5.50808	0.723893	1.20835	0.0945194	0.0992175	Cluster_1	4.66838	0.966121	0.0968684	XP_031389388.1	394	gibberellin 20 oxidase 2-like
LOC116202021	20.3231	32.7471	11.9545	10.5784	16.514	15.7002	Cluster_1	26.5351	11.2665	16.1071
LOC116202026	7.66136	14.7455	3.8521	4.39821	3.33649	5.78421	Cluster_1	11.2034	4.12516	4.56035	XP_031389397.1	173	nudix hydrolase 16, mitochondrial-like isoform X1
LOC116202036	141.157	173.9	22.3296	25.3911	18.364	17.867	Cluster_1	157.529	23.8604	18.1155	XP_031389404.1	258	aquaporin TIP1-1-like
LOC116202038	60.5807	122.445	41.8265	36.2812	29.2025	35.7844	Cluster_1	91.5129	39.0538	32.4935	XP_031389406.1	110	protein ELF4-LIKE 4-like
LOC116202039	328.21	700.168	111.683	121.363	218.524	285.602	Cluster_1	514.189	116.523	252.063	XP_031389407.1	57	hydrophobic protein RCI2B-like
LOC116202043	134.053	202.932	19.0686	23.2024	21.4757	19.3471	Cluster_1	168.493	21.1355	20.4114	XP_031389411.1	729	beta-galactosidase-like
LOC116202045	5.07799	8.96716	1.92405	3.14013	3.19013	3.01667	Cluster_1	7.02257	2.53209	3.1034	XP_031389418.1	303	dehydrodolichyl diphosphate synthase 6-like isoform X2
LOC116202046	90.445	155.239	41.9882	77.7112	64.0076	61.0774	Cluster_1	122.842	59.8497	62.5425	XP_031389420.1	146	classical arabinogalactan protein 4-like
LOC116202049	81.2432	156.085	56.9203	45.4978	68.8489	81.1253	Cluster_1	118.664	51.209	74.9871	XP_031389422.1	85	uncharacterized protein LOC116202049
LOC116202062	12.9045	28.7034	2.72403	3.53476	2.72185	3.77669	Cluster_1	20.804	3.1294	3.24927	XP_031389435.1	432	heptahelical transmembrane protein 1
LOC116202068	13.5764	21.6029	9.14877	8.26132	6.73725	6.91966	Cluster_1	17.5896	8.70505	6.82845	XP_031389442.1	231	uncharacterized protein LOC116202068
LOC116202074	6.04436	7.20255	2.04144	2.52749	2.65721	4.82384	Cluster_1	6.62345	2.28446	3.74052	XP_031389447.1	287	phosphatidylcholine:diacylglycerol cholinephosphotransferase 1-like
LOC116202079	13.4391	18.4232	5.13564	4.47001	6.14544	6.63623	Cluster_1	15.9312	4.80283	6.39084
LOC116202095	39.573	45.1521	21.7464	16.2401	23.7526	19.9364	Cluster_1	42.3625	18.9932	21.8445	XP_031389481.1	231	uncharacterized protein At5g19025-like
LOC116202100	186.353	235.209	0	2.64529	12.496	20.0575	Cluster_1	210.781	1.32265	16.2767
LOC116202101	84.3864	44.499	0	2.64529	9.99684	12.5359	Cluster_1	64.4427	1.32265	11.2664
LOC116202109	30.6619	59.7584	0	1.07315	3.06215	4.17751	Cluster_1	45.2101	0.536575	3.61983
LOC116202132	1242	941.759	195.996	128.277	21.8076	25.9563	Cluster_1	1091.88	162.137	23.8819	XP_031389487.1	169	plastocyanin
LOC116202201	146.292	297.202	101.199	91.434	109.789	101.762	Cluster_1	221.747	96.3165	105.775	XP_031389499.1	97	sm-like protein LSM3B
LOC116202204	1.40955	0.838411	0.230878	0.247063	0.047682	0.0250283	Cluster_1	1.12398	0.238971	0.0363552	XP_031389501.1	454	receptor-like protein 51
LOC116202224	8.97385	8.65024	1.00371	1.49734	0.0875134	0	Cluster_1	8.81204	1.25053	0.0437567	XP_031389541.1	218	axial regulator YABBY 1
LOC116202232	7.23896	12.4699	4.29044	4.09307	9.46556	9.84142	Cluster_1	9.85443	4.19175	9.65349	XP_031389551.1	185	uncharacterized protein LOC116202232 isoform X1
LOC116202243	21.4796	29.8781	12.0679	11.7477	16.3627	15.776	Cluster_1	25.6789	11.9078	16.0694	XP_031389565.1	236	uncharacterized protein LOC116202243 isoform X1
LOC116202250	28.4107	54.8784	0.773298	2.8883	1.92001	3.12175	Cluster_1	41.6446	1.8308	2.52088	XP_031389582.1	260	fasciclin-like arabinogalactan protein 7
LOC116202256	5.61873	13.3396	4.5972	4.79088	2.8439	4.44036	Cluster_1	9.47917	4.69404	3.64213	XP_031389591.1	337	chloroplastic lipocalin
LOC116202262	14.4632	27.6549	4.83613	5.68918	4.78157	4.61597	Cluster_1	21.059	5.26265	4.69877	XP_031389604.1	176	protein LHCP TRANSLOCATION DEFECT
LOC116202269	17.9451	24.5273	9.07754	10.245	15.0245	13.3645	Cluster_1	21.2362	9.66127	14.1945	XP_031389617.1	163	uncharacterized protein LOC116202269
LOC116202279	6.31082	5.51005	2.10006	2.14739	2.17564	1.90328	Cluster_1	5.91043	2.12372	2.03946	XP_031389639.1	312	uncharacterized protein LOC116202279
LOC116202282	13.6429	20.5755	1.93263	2.22986	0.869245	1.72857	Cluster_1	17.1092	2.08125	1.29891	XP_031389644.1	246	fasciclin-like arabinogalactan protein 9
LOC116202289	17.6514	16.4904	1.10199	0.669813	0	0	Cluster_1	17.0709	0.885902	0	XP_031389653.1	277	organ-specific protein S2-like
LOC116202311	58.0859	71.9765	31.474	34.0726	28.3474	29.4274	Cluster_1	65.0312	32.7733	28.8874	XP_031389692.1	172	universal stress protein PHOS34
LOC116202312	81.9871	191.589	15.0183	17.2793	27.2717	31.8462	Cluster_1	136.788	16.1488	29.5589	XP_031389693.1	147	glutaredoxin-C9-like
LOC116202336	18.4163	21.4709	14.1107	8.09913	6.50984	11.3345	Cluster_1	19.9436	11.1049	8.92217	XP_031389720.1	312	isoflavone reductase homolog
LOC116202338	69.0892	73.897	29.8743	26.7237	44.5548	37.2283	Cluster_1	71.4931	28.299	40.8916	XP_031389722.1	304	methylsterol monooxygenase 1-1
LOC116202349	9.61285	6.80928	3.71848	3.82343	1.12785	1.82114	Cluster_1	8.21106	3.77095	1.4745
LOC116202350	20.2947	24.7531	4.77813	3.40979	0.110864	0.116367	Cluster_1	22.5239	4.09396	0.113615	XP_031389734.1	285	GATA transcription factor 4-like
LOC116202351	45.4233	84.9553	10.7718	7.30607	6.44938	6.81109	Cluster_1	65.1893	9.03894	6.63023	XP_031389735.1	214	calmodulin-binding protein 25-like
LOC116202355	33.4278	60.8428	22.305	19.0225	33.6345	39.4642	Cluster_1	47.1353	20.6638	36.5493	XP_031389739.1	235	ATP-dependent Clp protease ATP-binding subunit CLPT2, chloroplastic
LOC116202364	207.674	342.852	89.0758	98.5809	92.2846	100.399	Cluster_1	275.263	93.8284	96.3418	XP_031389754.1	175	GPI-anchored protein LLG1-like
LOC116202368	19.6813	25.2465	8.85693	9.70082	4.46943	7.59055	Cluster_1	22.4639	9.27887	6.02999	XP_031389765.1	183	uncharacterized protein LOC116202368
LOC116202370	31.0263	57.5389	15.0725	11.8936	10.6611	10.7786	Cluster_1	44.2826	13.4831	10.7198	XP_031389767.1	180	spliceosome-associated protein 49
LOC116202371	14.7038	20.755	2.80607	3.4509	0.735989	0.650532	Cluster_1	17.7294	3.12848	0.69326	XP_031389769.1	271	keratinocyte proline-rich protein-like isoform X2
LOC116202379	8.48463	15.6097	5.29031	3.42802	2.97549	2.6459	Cluster_1	12.0472	4.35916	2.81069	XP_031389779.1	267	acid phosphatase 1
LOC116202392	16.8288	29.1295	5.37392	6.40186	5.93579	7.52155	Cluster_1	22.9792	5.88789	6.72867
LOC116202400	121.115	223.774	32.1493	44.1333	79.3272	86.2308	Cluster_1	172.445	38.1413	82.779	XP_031389806.1	88	cysteine-rich and transmembrane domain-containing protein WIH2-like
LOC116202402	11.9655	13.8473	4.55367	4.86359	3.04787	3.77442	Cluster_1	12.9064	4.70863	3.41114
LOC116202403	48.8208	62.5827	16.1039	13.7473	26.6335	31.6056	Cluster_1	55.7017	14.9256	29.1196	XP_031389807.1	141	uncharacterized protein LOC116202403
LOC116202405	3.05527	3.48571	1.29329	1.39788	0.555154	0.541072	Cluster_1	3.27049	1.34559	0.548113
LOC116202412	0.881138	1.34619	0	0.0673224	0	0	Cluster_1	1.11366	0.0336612	0	XP_031389817.1	496	auxin transporter-like protein 2
LOC116202414	26.0426	49.5306	4.59676	6.64715	8.40237	10.4409	Cluster_1	37.7866	5.62195	9.42164	XP_031389818.1	279	zinc finger protein ZAT10-like
LOC116202416	20.7582	24.3256	3.34828	2.46696	0	0	Cluster_1	22.5419	2.90762	0	XP_031389820.1	298	organ-specific protein S2-like
LOC116202417	19.9549	4.85098	2.12032	0.727039	0.0956444	0.033466	Cluster_1	12.4029	1.42368	0.0645552	XP_031389822.1	386	GDSL esterase/lipase At5g45670-like
LOC116202427	0.574702	0.944631	0	0.042914	0	0	Cluster_1	0.759667	0.021457	0	XP_031389831.1	553	endo-1,4-beta-xylanase 5-like
LOC116202430	12.9317	18.9028	7.99286	4.92281	8.47723	11.4458	Cluster_1	15.9172	6.45784	9.96152	XP_031389834.1	227	LOB domain-containing protein 38-like
LOC116202435	10.4908	24.9179	2.01688	4.61447	0.778915	1.05117	Cluster_1	17.7044	3.31568	0.915042	XP_031389838.1	283	transcription factor MYB20-like
LOC116202449	26.5508	46.7306	19.1819	18.7954	16.4396	18.7068	Cluster_1	36.6407	18.9886	17.5732	XP_031389867.1	142	zinc finger CCCH domain-containing protein 3 isoform X2
LOC116202450	0.850132	2.32711	0	0	0	0	Cluster_1	1.58862	0	0	XP_031389870.1	777	subtilisin-like protease SBT1.1 isoform X1
LOC116202459	6.60909	12.2838	0.473978	0.588275	0.0919893	0.0606752	Cluster_1	9.44645	0.531126	0.0763323	XP_031389888.1	224	uncharacterized protein LOC116202459 isoform X1
LOC116202466	6.62022	9.28769	1.40915	2.1007	2.34662	2.02797	Cluster_1	7.95395	1.75493	2.1873	XP_031389896.1	266	uncharacterized protein At4g22758-like isoform X1
LOC116202467	42.9905	40.2646	6.79866	3.96301	2.3496	2.15704	Cluster_1	41.6275	5.38084	2.25332	XP_031389900.1	238	uncharacterized protein LOC116202467
LOC116202480	13.189	21.4201	6.78313	7.27506	10.9422	13.6815	Cluster_1	17.3045	7.02909	12.3118
LOC116202495	9.7807	12.558	1.80765	1.72213	2.52519	3.41795	Cluster_1	11.1693	1.76489	2.97157	XP_031389931.1	310	2-hydroxyisoflavanone dehydratase-like
LOC116202497	25.356	41.8872	7.89998	7.39559	6.83172	6.92542	Cluster_1	33.6216	7.64778	6.87857
LOC116202503	25.0019	61.6423	2.3759	0.82868	0.0333088	0.0349637	Cluster_1	43.3221	1.60229	0.0341362	XP_031389941.1	351	GDSL esterase/lipase At2g04570-like
LOC116202511	3.12538	1.83845	0.107975	0.0616845	0	0	Cluster_1	2.48191	0.0848297	0	XP_031389948.1	267	zinc finger CCCH domain-containing protein 18-like
LOC116202514	66.0136	124.729	21.4034	15.5344	9.44732	14.4652	Cluster_1	95.3713	18.4689	11.9563	XP_031389950.1	105	protein yippee-like At4g27740
LOC116202518	1.83365	3.00878	0.301036	0.64506	0	0	Cluster_1	2.42122	0.473048	0	XP_031389954.1	297	plasmodesmata-located protein 7-like
LOC116202528	6.9441	10.6429	0.263813	0.258425	0	0	Cluster_1	8.7935	0.261119	0	XP_031389967.1	367	GDSL esterase/lipase At4g26790-like
LOC116202529	2.40363	2.54578	0.607552	0.798793	0.234523	0.246174	Cluster_1	2.47471	0.703172	0.240348	XP_031389968.1	246	magnesium dechelatase SGRL, chloroplastic
LOC116202532	1.65001	1.3761	0.100515	0.214958	0.103725	0.0653366	Cluster_1	1.51306	0.157737	0.0845308	XP_031389971.1	633	O-fucosyltransferase 8 isoform X1
LOC116202538	1.20005	1.26424	0.263116	0.677149	0.108862	0.152355	Cluster_1	1.23215	0.470133	0.130608	XP_031389979.1	238	carbohydrate-binding X8 domain-containing protein-like
LOC116202543	3.96185	6.32248	0.138514	0.192804	0.114646	0.0802207	Cluster_1	5.14217	0.165659	0.0974334	XP_031389985.1	251	bidirectional sugar transporter SWEET1-like isoform X1
LOC116202549	16.5715	29.7757	0.18809	0.645701	0.116772	0	Cluster_1	23.1736	0.416895	0.058386	XP_031389993.1	323	metacaspase-9
LOC116202565	9.97336	78.7881	0.778666	2.88589	1.03485	0.882266	Cluster_1	44.3807	1.83228	0.958558	XP_031390020.1	110	auxin-responsive protein SAUR50-like
LOC116202566	11.9344	36.3263	0.882187	1.31449	0.341231	0.05116	Cluster_1	24.1303	1.09834	0.196195	XP_031390021.1	224	uncharacterized protein At1g66480-like
LOC116202567	3.90906	10.6375	0	0.255284	0	0	Cluster_1	7.27328	0.127642	0	XP_031390022.1	77	uncharacterized protein LOC116202567
LOC116202573	42.379	44.8074	13.4949	7.63218	7.75569	4.38048	Cluster_1	43.5932	10.5635	6.06808	XP_031390028.1	186	uncharacterized protein LOC116202573 isoform X1
LOC116202574	27.5696	45.9225	18.1004	15.6478	16.7272	19.5462	Cluster_1	36.746	16.8741	18.1367
LOC116202579	8.86983	15.2906	4.84932	4.59315	7.37431	5.26237	Cluster_1	12.0802	4.72124	6.31834	XP_031390035.1	276	uncharacterized membrane protein At4g09580-like
LOC116202580	380.336	597.05	242.677	165.987	217.318	301.581	Cluster_1	488.693	204.332	259.45	XP_031390036.1	130	subtilisin-like protease SBT3.4
LOC116202588	73.0566	136.838	56.0946	40.1172	57.7411	72.7589	Cluster_1	104.947	48.1059	65.25	XP_031390045.1	99	ubiquitin-related modifier 1 homolog 2
LOC116202590	1.24243	6.12837	0.215012	0.184428	0.0711604	0	Cluster_1	3.6854	0.19972	0.0355802	XP_031390049.1	330	uncharacterized protein LOC116202590
LOC116202597	6.69895	10.718	0.862563	1.21991	0.0420177	0.0441008	Cluster_1	8.70847	1.04124	0.0430593	XP_031390058.1	222	uncharacterized protein LOC116202597
LOC116202598	5.62066	12.69	1.27059	1.00041	0.39467	0.368202	Cluster_1	9.15533	1.1355	0.381436	XP_031390060.1	205	early nodulin-like protein 1
LOC116202604	4.14661	3.09623	0	0.117397	0	0.0237865	Cluster_1	3.62142	0.0586985	0.0118932	XP_031390065.1	414	NAC domain-containing protein 12-like
LOC116202607	11.4493	13.0954	5.75196	5.1227	4.29882	4.62585	Cluster_1	12.2723	5.43733	4.46234	XP_031390068.1	411	transcription repressor KAN1
LOC116202610	5.95588	8.11772	2.26908	2.15168	2.52198	2.75673	Cluster_1	7.0368	2.21038	2.63936	XP_031390071.1	136	uncharacterized protein LOC116202610
LOC116202614	2.89351	2.98475	0.0730613	0.0939194	0.0302037	0	Cluster_1	2.93913	0.0834904	0.0151018	XP_031390073.1	255	uncharacterized protein LOC116202614
LOC116202628	26.5998	24.5316	9.89271	5.43271	10.8947	6.63398	Cluster_1	25.5657	7.66271	8.76434	XP_031390084.1	246	uncharacterized protein LOC116202628
LOC116202635	2.0511	2.89724	0.494833	1.00351	0.260601	0.0781531	Cluster_1	2.47417	0.749171	0.169377	XP_031390090.1	203	uncharacterized protein LOC116202635
LOC116202639	11.8131	17.2976	2.82439	3.80881	2.17981	3.13806	Cluster_1	14.5554	3.3166	2.65894	XP_031390093.1	324	vestitone reductase-like
LOC116202640	5.40588	5.99585	0.974836	1.41461	1.02282	1.14939	Cluster_1	5.70087	1.19472	1.08611	XP_031390094.1	324	vestitone reductase-like
LOC116202643	33.5942	29.3113	7.83637	5.39138	2.17152	2.6203	Cluster_1	31.4528	6.61388	2.39591	XP_031390097.1	323	vestitone reductase-like isoform X1
LOC116202647	2.95579	1.6545	0.469532	0.577855	0.0242438	0.050902	Cluster_1	2.30514	0.523694	0.0375729	XP_031390102.1	487	scopoletin glucosyltransferase-like
LOC116202650	53.8088	120.253	10.5678	9.41711	0.416971	0.875242	Cluster_1	87.0309	9.99245	0.646107	XP_031390105.1	166	uncharacterized protein LOC116202650
LOC116202652	14.5598	11.7974	1.73715	4.2803	3.07138	1.76281	Cluster_1	13.1786	3.00873	2.4171	XP_031390107.1	247	late embryogenesis abundant protein At1g64065-like
LOC116202660	3.79344	6.79079	0.315751	0.467355	0.164864	0.154883	Cluster_1	5.29211	0.391553	0.159874
LOC116202667	29.1423	32.8927	9.72624	10.75	8.60014	10.5112	Cluster_1	31.0175	10.2381	9.55567	XP_031390122.1	216	protein CURVATURE THYLAKOID 1B, chloroplastic
LOC116202671	8.07502	11.0652	5.22305	3.20649	8.98043	8.5657	Cluster_1	9.57011	4.21477	8.77307	XP_031390127.1	285	probable WRKY transcription factor 65
LOC116202683	9.34286	9.72828	1.50652	1.62102	0	0.0912094	Cluster_1	9.53557	1.56377	0.0456047	XP_031390148.1	357	gibberellin 2-beta-dioxygenase-like
LOC116202686	6.12049	8.20251	2.18725	3.50121	1.42751	2.31491	Cluster_1	7.1615	2.84423	1.87121	XP_031390151.1	139	actin-depolymerizing factor 10
LOC116202688	9.23759	7.23405	1.90911	1.77243	3.07676	2.91531	Cluster_1	8.23582	1.84077	2.99604	XP_031390153.1	294	ethylene-responsive transcription factor 5
LOC116202689	17.7587	33.8047	8.83305	7.85111	12.9174	14.3386	Cluster_1	25.7817	8.34208	13.628	XP_031390154.1	226	deSI-like protein At4g17486
LOC116202692	4.09421	6.03138	1.66825	1.06571	0.317593	0.666704	Cluster_1	5.0628	1.36698	0.492148	XP_031390156.1	121	uncharacterized protein LOC116202692
LOC116202695	30.8872	56.218	10.1256	6.85194	16.5106	10.5213	Cluster_1	43.5526	8.48877	13.516	XP_031390158.1	135	glutaredoxin-C9-like
LOC116202700	2.23756	4.57461	0	0.2199	0.0424432	0.0445582	Cluster_1	3.40609	0.10995	0.0435007	XP_031390162.1	604	endo-1,4-beta-xylanase 5-like
LOC116202706	33.3982	67.2468	14.807	14.4902	31.9038	40.7368	Cluster_1	50.3225	14.6486	36.3203	XP_031390171.1	173	thioredoxin M3, chloroplastic
LOC116202712	1.94177	3.80011	0.305477	0.105073	0.151958	0.212634	Cluster_1	2.87094	0.205275	0.182296	XP_031390178.1	182	probable E3 ubiquitin-protein ligase RHA1A
LOC116202719	1.27034	1.03207	0.113766	0.13002	0.376307	0.0329177	Cluster_1	1.15121	0.121893	0.204612	XP_031390188.1	409	putative RING-H2 finger protein ATL21A
LOC116202724	0.95184	1.11623	0.148515	0.228882	0.02454	0	Cluster_1	1.03404	0.188698	0.01227
LOC116202730	210.89	261.635	91.4113	76.1585	97.5289	85.141	Cluster_1	236.262	83.7849	91.335	XP_031390198.1	494	anthocyanin 3\\'-O-beta-glucosyltransferase-like
LOC116202735	48.542	49.6928	11.9408	8.59555	4.01654	2.89757	Cluster_1	49.1174	10.2682	3.45705	XP_031390202.1	181	uncharacterized protein PAM68-like
LOC116202736	9.76638	14.8451	2.34892	1.88539	1.5723	1.13268	Cluster_1	12.3057	2.11715	1.35249
LOC116202746	8.59149	43.3518	2.53026	2.81284	3.4283	2.52389	Cluster_1	25.9716	2.67155	2.97609	XP_031390213.1	161	uncharacterized protein LOC116202746
LOC116202752	79.4077	115.6	8.39848	13.7896	22.6737	14.4109	Cluster_1	97.5038	11.094	18.5423	XP_031390219.1	365	probable xyloglucan endotransglucosylase/hydrolase protein 30
LOC116202753	2.14502	4.06788	0.680849	1.12454	0.824196	1.09269	Cluster_1	3.10645	0.902694	0.958443	XP_031390221.1	269	PHD finger protein ING2-like
LOC116202757	1.14943	1.28106	0	0	0	0	Cluster_1	1.21524	0	0
LOC116202762	2.28383	2.49747	0.0332903	0.0855503	0	0	Cluster_1	2.39065	0.0594203	0	XP_031390232.1	335	NAC domain-containing protein 7-like
LOC116202767	4.41835	6.12122	0.757409	0.705185	0.0272164	0.114283	Cluster_1	5.26978	0.731297	0.0707497	XP_031390236.1	451	RHOMBOID-like protein 9, chloroplastic
LOC116202768	1.36482	1.52487	0.112024	0.256039	0	0	Cluster_1	1.44484	0.184031	0	XP_031390239.1	373	lipid phosphate phosphatase 2-like isoform X3
LOC116202773	0.977458	3.78072	0.0428513	0.294042	0.106364	0.148861	Cluster_1	2.37909	0.168447	0.127612	XP_031390245.1	352	LOW QUALITY PROTEIN: (R,S)-reticuline 7-O-methyltransferase-like
LOC116202776	91.9261	106.148	49.3253	39.4144	65.2074	62.502	Cluster_1	99.037	44.3698	63.8547	XP_031390247.1	518	UDP-glycosyltransferase 73B5-like
LOC116202780	1.2545	1.7986	0	0.550813	0	0.0428861	Cluster_1	1.52655	0.275406	0.0214431	XP_031390255.1	333	uncharacterized protein At2g34460, chloroplastic-like isoform X1
LOC116202787	5.54755	3.71644	2.97986	2.70981	2.1927	1.5786	Cluster_1	4.63199	2.84483	1.88565
LOC116202794	401.713	449.344	40.2981	37.1317	1.25893	1.06944	Cluster_1	425.529	38.7149	1.16419	XP_031390266.1	147	MLP-like protein 329
LOC116202795	1.92607	2.47315	0.0456087	0.117419	0	0	Cluster_1	2.19961	0.0815138	0	XP_031390267.1	264	uncharacterized protein LOC116202795
LOC116202797	3.07367	3.42284	0.40507	1.39127	0	0	Cluster_1	3.24825	0.89817	0	XP_031390271.1	224	uncharacterized protein LOC116202797
LOC116202800	22.642	55.95	8.67419	7.20051	9.57081	10.3046	Cluster_1	39.296	7.93735	9.9377	XP_031390272.1	229	uncharacterized protein LOC116202800
LOC116202813	0.832202	1.73168	0.181607	0.266415	0.149977	0.53983	Cluster_1	1.28194	0.224011	0.344903
LOC116202848	0.582159	1.10603	0	0	0	0	Cluster_1	0.844094	0	0	XP_031390335.1	562	endo-1,4-beta-xylanase 5-like isoform X1
LOC116202868	6.18597	22.0022	0.139171	0.676865	0	0.0402925	Cluster_1	14.0941	0.408018	0.0201463	XP_031390366.1	232	uncharacterized protein LOC116202868 isoform X2
LOC116202870	1.88956	7.39265	0	0.169834	1.30979	2.34814	Cluster_1	4.6411	0.084917	1.82896	XP_031390367.1	135	uncharacterized protein LOC116202870
LOC116202895	8.60517	4.02995	1.3876	2.0207	0.0721073	0.302623	Cluster_1	6.31756	1.70415	0.187365	XP_031390392.1	144	uncharacterized protein LOC116202895
LOC116202901	23.6034	52.3947	0.835021	1.82351	0.426175	0.167717	Cluster_1	37.999	1.32927	0.296946	XP_031390397.1	209	protein DMP4-like
LOC116202903	19.32	20.3765	6.40444	9.73884	3.43148	3.00587	Cluster_1	19.8483	8.07164	3.21868	XP_031390400.1	470	uncharacterized protein LOC116202903
LOC116202906	0.730639	1.25338	0	0	0	0	Cluster_1	0.992009	0	0	XP_031390403.1	427	acyl transferase 4
LOC116202923	8.508	14.0319	0.155781	0.133787	0	0	Cluster_1	11.2699	0.144784	0	XP_031390420.1	230	uncharacterized protein LOC116202923
LOC116202934	10.4043	20.0926	3.62389	3.16071	3.50279	1.95751	Cluster_1	15.2485	3.3923	2.73015	XP_031390433.1	214	vascular-related unknown protein 1
LOC116202938	4.1821	4.85484	0.457431	0.572838	0.0581707	0.0610637	Cluster_1	4.51847	0.515135	0.0596172	XP_031390436.1	280	protein ABIL2-like
LOC116202941	5.06117	9.3743	0.156232	1.27929	0	0	Cluster_1	7.21774	0.717761	0	XP_031390441.1	168	uncharacterized protein LOC116202941
LOC116202947	4.03963	12.3153	0.620068	2.24184	1.5027	1.69272	Cluster_1	8.17746	1.43095	1.59771	XP_031390446.1	421	uncharacterized protein LOC116202947
LOC116202949	8.65469	6.32866	0.593877	1.71976	1.10004	0.737113	Cluster_1	7.49167	1.15682	0.918577	XP_031390449.1	134	uncharacterized protein LOC116202949 isoform X1
LOC116202963	1.2921	1.14998	0.114288	0.234096	0.0472042	0.0646853	Cluster_1	1.22104	0.174192	0.0559448	XP_031390462.1	443	alpha-terpineol synthase, chloroplastic-like isoform X3
LOC116202989	27.4152	117.189	8.12325	5.36921	2.87398	5.20158	Cluster_1	72.3021	6.74623	4.03778	XP_031390482.1	149	heavy metal-associated isoprenylated plant protein 24-like
LOC116202995	7.22491	9.30204	0.386252	0.665768	0	0	Cluster_1	8.26347	0.52601	0	XP_031390488.1	139	uncharacterized protein LOC116202995 isoform X1
LOC116203000	1.27256	2.32277	0	0.258118	0	0	Cluster_1	1.79767	0.129059	0	XP_031390493.1	200	inactive protein RESTRICTED TEV MOVEMENT 2
LOC116203016	3.84914	7.90265	0.644335	0.815322	0.0694219	0.0728797	Cluster_1	5.87589	0.729828	0.0711508	XP_031390526.1	469	auxin transporter-like protein 3
LOC116203032	2.38544	3.44151	0.0923539	0.435886	0	0	Cluster_1	2.91348	0.26412	0	XP_031390552.1	287	pathogenesis-related thaumatin-like protein 3.5
LOC116203033	27.1383	40.5072	15.153	16.9682	23.6834	27.6435	Cluster_1	33.8227	16.0606	25.6635	XP_031390553.1	273	uncharacterized protein LOC116203033
LOC116203035	16.7428	24.4907	6.95149	7.75797	6.18438	7.84387	Cluster_1	20.6167	7.35473	7.01412	XP_031390555.1	142	uncharacterized protein LOC116203035
LOC116203040	5.40379	6.88849	3.78101	2.41437	2.55254	1.27272	Cluster_1	6.14614	3.09769	1.91263	XP_031390560.1	122	ARGOS-like protein
LOC116203052	4.85167	6.24157	0.112011	0.291007	0	0.195933	Cluster_1	5.54662	0.201509	0.0979665	XP_031390577.1	57	uncharacterized protein LOC116203052
LOC116203079	1.68621	4.73927	0.266227	0.114201	0	0	Cluster_1	3.21274	0.190214	0	XP_031390605.1	352	xanthohumol 4-O-methyltransferase-like
LOC116203081	11.4929	7.7071	1.44195	1.31193	0.144626	0.0759034	Cluster_1	9.6	1.37694	0.110265	XP_031390607.1	269	NDR1/HIN1-like protein 13
LOC116203104	13.861	10.1555	1.22954	1.49497	0.360232	0.0630019	Cluster_1	12.0083	1.36225	0.211617	XP_031390626.1	106	glycine-rich protein-like
LOC116203116	10.9679	17.5337	2.51428	2.70583	6.66539	5.41316	Cluster_1	14.2508	2.61006	6.03927	XP_031390641.1	195	uncharacterized protein LOC116203116
LOC116203120	1251.31	1364.72	167.062	103.553	16.3198	23.3267	Cluster_1	1308.02	135.308	19.8233	XP_031390644.1	265	chlorophyll a-b binding protein 151, chloroplastic
LOC116203122	0.924028	1.94412	0.0356759	0.152852	0.0884825	0.216727	Cluster_1	1.43407	0.0942639	0.152605	XP_031390645.1	297	dof zinc finger protein DOF3.5
LOC116203139	63.8781	95.2585	23.9729	24.1452	49.1515	48.7405	Cluster_1	79.5683	24.059	48.946	XP_031390664.1	96	uncharacterized protein LOC116203139
LOC116203160	22.379	24.4081	11.7749	8.71574	12.8542	12.7091	Cluster_1	23.3936	10.2453	12.7817	XP_031390683.1	510	UDP-glycosyltransferase 88B1-like
LOC116203235	5.76159	8.50728	3.72624	3.47411	3.56587	3.21141	Cluster_1	7.13443	3.60018	3.38864	XP_031390773.1	691	uncharacterized protein LOC116203235
LOC116203237	57.2395	61.9238	20.9971	15.0819	12.4378	15.1924	Cluster_1	59.5817	18.0395	13.8151	XP_031390774.1	405	transcription factor HHO6
LOC116203240	56.467	67.1924	25.9122	20.3046	29.5543	41.0462	Cluster_1	61.8297	23.1084	35.3002	XP_031390777.1	148	uncharacterized protein LOC116203240
LOC116203304	15.5976	11.9862	5.29634	4.14234	1.08729	1.01798	Cluster_1	13.7919	4.71934	1.05263	XP_031390845.1	393	protein EXORDIUM-like 3
LOC116203305	1.44356	3.28728	0.341298	1.00688	0.250871	0.197411	Cluster_1	2.36542	0.674089	0.224141	XP_031390846.1	313	AT-hook motif nuclear-localized protein 6-like
LOC116203387	12.4555	20.0033	3.19715	3.82719	1.51399	1.19171	Cluster_1	16.2294	3.51217	1.35285	XP_031390943.1	235	protein N-lysine methyltransferase METTL21A-like
LOC116203398	7.89761	5.29337	1.22032	0.329875	0.0918628	0.289351	Cluster_1	6.59549	0.775097	0.190607	XP_031390960.1	261	oxygen-evolving enhancer protein 2, chloroplastic-like isoform X4
LOC116203407	2.83655	2.3645	0.585302	0.654064	0.630654	0.203652	Cluster_1	2.60053	0.619683	0.417153
LOC116203415	34.4848	80.8038	11.4388	19.12	4.19365	6.58659	Cluster_1	57.6443	15.2794	5.39012	XP_031390979.1	332	RHOMBOID-like protein 2
LOC116203422	12.595	16.4183	6.60471	4.26123	6.97925	5.81974	Cluster_1	14.5067	5.43297	6.39949	XP_031391031.1	156	GATA transcription factor 16-like
LOC116203424	2.07918	2.64898	0.57407	0.929411	0.485976	0.274747	Cluster_1	2.36408	0.751741	0.380362	XP_031390999.1	750	uncharacterized protein LOC116203424 isoform X2
LOC116203426	23.8906	22.7046	4.53047	9.52333	6.45899	5.26789	Cluster_1	23.2976	7.0269	5.86344	XP_031391001.1	530	NAC domain-containing protein 66-like isoform X1
LOC116203427	6.51572	8.43884	3.56025	3.96072	3.58317	3.03209	Cluster_1	7.47728	3.76049	3.30763	XP_031391003.1	381	GDP-mannose transporter GONST3 isoform X1
LOC116203430	216.183	295.029	82.4781	72.2859	52.936	74.4068	Cluster_1	255.606	77.382	63.6714	XP_031391009.1	222	peptide methionine sulfoxide reductase B5-like isoform X1
LOC116203451	18.2529	17.4794	9.7692	8.34175	9.19684	8.41262	Cluster_1	17.8662	9.05547	8.80473	XP_031391043.1	330	putative septum site-determining protein minD homolog, chloroplastic
LOC116203472	2.27781	3.0554	0.0977464	0.56449	0.0201771	0	Cluster_1	2.66661	0.331118	0.0100885	XP_031391066.1	632	uncharacterized protein LOC116203472
LOC116203489	4.29473	5.37563	0.128441	1.21919	0.10627	0.223094	Cluster_1	4.83518	0.673816	0.164682	XP_031391096.1	291	PLASMODESMATA CALLOSE-BINDING PROTEIN 4-like isoform X2
LOC116203492	12.6002	14.4929	7.60111	7.66461	6.05936	6.21684	Cluster_1	13.5465	7.63286	6.1381	XP_031391098.1	591	uncharacterized protein LOC116203492
LOC116203498	48.9325	66.4284	19.6749	24.2254	16.4523	18.9193	Cluster_1	57.6805	21.9502	17.6858	XP_031391106.1	392	uncharacterized protein LOC116203498
LOC116203500	91.6782	104.315	40.2702	40.2844	45.5714	38.9702	Cluster_1	97.9966	40.2773	42.2708	XP_031391107.1	323	5\\'-adenylylsulfate reductase-like 4
LOC116203534	19.2752	33.7076	2.02939	2.52309	0.0442385	0	Cluster_1	26.4914	2.27624	0.0221193	XP_031391153.1	187	putative glycine-rich cell wall structural protein 1
LOC116203536	10.0574	9.70602	1.54385	2.44959	0.0923516	0.252088	Cluster_1	9.88171	1.99672	0.17222	XP_031391155.1	737	L-type lectin-domain containing receptor kinase IX.1-like
LOC116203540	8.73806	7.55787	2.18037	2.25894	0.207612	0.363281	Cluster_1	8.14796	2.21965	0.285446	XP_031391159.1	685	root phototropism protein 3
LOC116203573	73.2692	137.34	36.26	34.9892	23.7638	22.9846	Cluster_1	105.305	35.6246	23.3742	XP_031391211.1	143	transcription factor bHLH153-like isoform X1
LOC116203591	19.8871	42.8921	9.3997	14.872	25.7627	28.1693	Cluster_1	31.3896	12.1358	26.966	XP_031391249.1	112	uncharacterized protein LOC116203591
LOC116203597	27.796	48.7616	15.5491	15.6622	20.1705	21.6716	Cluster_1	38.2788	15.6057	20.9211	XP_031391256.1	743	monosaccharide-sensing protein 2-like
LOC116203608	14.2314	10.2964	4.18891	3.98874	3.1012	2.24543	Cluster_1	12.2639	4.08882	2.67332	XP_031391272.1	525	probable flavin-containing monooxygenase 1
LOC116203615	9.87882	15.0468	4.64823	4.60387	1.49148	1.60037	Cluster_1	12.4628	4.62605	1.54592	XP_031391283.1	352	thylakoid lumenal 29 kDa protein, chloroplastic
LOC116203621	1.34924	1.23247	0.0806054	0.276456	0.56672	0.349927	Cluster_1	1.29086	0.178531	0.458323	XP_031391293.1	334	cilia- and flagella-associated protein 251
LOC116203625	2.53012	5.87273	0.859956	1.49907	2.05554	2.26442	Cluster_1	4.20143	1.17951	2.15998	XP_031391300.1	369	RING-H2 finger protein ATL51
LOC116203643	2.04922	1.41196	0.697436	1.02452	0.668817	0.63774	Cluster_1	1.73059	0.860978	0.653278	XP_031391329.1	477	uncharacterized protein LOC116203643 isoform X1
LOC116203659	57.1247	181.496	15.6683	19.7083	5.11695	1.89904	Cluster_1	119.31	17.6883	3.508	XP_031391372.1	253	expansin-like B1 isoform X1
LOC116203660	43.7557	67.5394	32.8717	25.3123	25.3882	27.4694	Cluster_1	55.6476	29.092	26.4288	XP_031391385.1	209	coiled-coil domain-containing protein 115 isoform X2
LOC116203665	197.03	373.9	120.828	105.323	110.987	136.844	Cluster_1	285.465	113.076	123.915	XP_031391380.1	234	GTP-binding protein YPTM2 isoform X1
LOC116203699	20.101	34.6784	4.73748	6.03544	23.1928	16.9839	Cluster_1	27.3897	5.38646	20.0883	XP_031391426.1	120	uncharacterized protein LOC116203699
LOC116203713	18.5941	13.6366	1.9936	1.68617	0.0365708	0.0575917	Cluster_1	16.1153	1.83988	0.0470812	XP_031391454.1	614	granule-bound starch synthase 1, chloroplastic/amyloplastic-like
LOC116203716	1.43708	0.822908	0.0192515	0.655435	0.159075	0.217125	Cluster_1	1.12999	0.337343	0.1881	XP_031391459.1	832	sucrose synthase 5-like isoform X1
LOC116203719	1.91879	2.8578	0.84016	0.556498	0.442131	0.265204	Cluster_1	2.38829	0.698329	0.353668	XP_031391464.1	351	ALA-interacting subunit 5-like
LOC116203722	13.6392	17.3032	5.90026	7.71693	8.88162	8.51117	Cluster_1	15.4712	6.8086	8.6964	XP_031391470.1	372	uncharacterized protein LOC116203722
LOC116203724	26.3236	43.0393	15.0322	13.4492	12.0516	14.2672	Cluster_1	34.6814	14.2407	13.1594	XP_031391472.1	189	armadillo repeat-containing protein 7
LOC116203744	28.7187	40.5046	8.47055	7.16603	2.44364	2.40874	Cluster_1	34.6116	7.81829	2.42619	XP_031391498.1	285	transcription repressor MYB6-like
LOC116203749	10.5579	11.9694	0.552254	1.44325	0.600299	0.428531	Cluster_1	11.2637	0.997752	0.514415	XP_031391506.1	500	alpha-L-fucosidase 1-like
LOC116203750	31.3179	73.1649	17.2268	14.1808	5.26125	7.13646	Cluster_1	52.2414	15.7038	6.19886	XP_031391507.1	182	embryo-specific protein ATS3B-like
LOC116203754	49.4398	67.4597	28.8531	26.1285	40.8461	42.7469	Cluster_1	58.4498	27.4908	41.7965	XP_031391516.1	215	metacaspase-1B-like
LOC116203773	120.286	128.836	52.1887	35.3397	57.51	60.734	Cluster_1	124.561	43.7642	59.122	XP_031391557.1	605	uncharacterized protein LOC116203773
LOC116203793	0.586609	1.27951	0	0.0185487	0	0.018784	Cluster_1	0.93306	0.00927435	0.009392	XP_031391587.1	126	uncharacterized protein LOC116203793
LOC116203810	29.7702	44.9693	13.0651	11.8236	12.6114	16.3588	Cluster_1	37.3698	12.4444	14.4851	XP_031391607.1	349	uncharacterized methyltransferase At1g78140, chloroplastic
LOC116203839	1.86564	3.82413	0.297021	0.295389	0.244189	0.213583	Cluster_1	2.84489	0.296205	0.228886	XP_031391649.1	314	formimidoyltransferase-cyclodeaminase-like isoform X1
LOC116203844	54.3488	65.5966	25.1095	21.365	23.6556	22.3918	Cluster_1	59.9727	23.2372	23.0237	XP_031391656.1	584	E3 ubiquitin protein ligase RIN2-like
LOC116203847	32.7474	66.1835	17.0954	18.1357	15.3933	18.0677	Cluster_1	49.4654	17.6155	16.7305	XP_031391659.1	184	ADP-ribosylation factor-like protein 8a
LOC116203849	3.02196	2.53482	0.975606	1.22246	0.648926	0.928499	Cluster_1	2.77839	1.09903	0.788713	XP_031391662.1	516	protein trichome birefringence-like 23 isoform X2
LOC116203854	57.9974	52.6631	29.9616	25.721	23.8324	24.0551	Cluster_1	55.3302	27.8413	23.9438	XP_031391668.1	143	uncharacterized protein LOC116203854
LOC116203872	65.119	98.0179	31.4018	26.8456	31.4988	30.9951	Cluster_1	81.5684	29.1237	31.2469	XP_031391693.1	373	signal peptide peptidase-like 1
LOC116203877	3506.01	3631.36	187.331	121.757	23.6202	37.6459	Cluster_1	3568.68	154.544	30.6331	XP_031391696.1	265	chlorophyll a-b binding protein of LHCII type 1
LOC116203881	197.713	392.255	94.4661	91.4507	76.0464	89.0879	Cluster_1	294.984	92.9584	82.5671	XP_031391702.1	289	thioredoxin-like 1-2, chloroplastic
LOC116203894	2.87359	5.48874	0.0770415	0.132084	0.0318463	0.0334298	Cluster_1	4.18117	0.104563	0.0326381	XP_031391716.1	241	cytochrome b561 domain-containing protein At4g18260 isoform X1
LOC116203927	0.899319	3.02401	0.0980903	0.167847	0.060745	0.106288	Cluster_1	1.96166	0.132969	0.0835165	XP_031391767.1	594	uncharacterized protein LOC116203927
LOC116203932	23.1147	29.6855	7.93657	7.99826	12.0888	9.4694	Cluster_1	26.4001	7.96741	10.7791	XP_031391776.1	445	UDP-glucuronate 4-epimerase 3-like
LOC116203942	23.8849	38.6963	17.1979	13.3546	15.954	15.1672	Cluster_1	31.2906	15.2762	15.5606	XP_031391787.1	169	acyl-coenzyme A thioesterase 13
LOC116203970	53.5785	55.5459	30.9269	29.496	25.7396	29.8129	Cluster_1	54.5622	30.2114	27.7763	XP_031391829.1	352	uncharacterized protein LOC116203970
LOC116203978	13.2819	14.7467	1.75536	0.844624	0.21254	0.260277	Cluster_1	14.0143	1.29999	0.236408	XP_031391840.1	290	36.4 kDa proline-rich protein-like
LOC116203993	3.23466	4.82786	0.505545	1.15847	0.558537	1.0747	Cluster_1	4.03126	0.832008	0.816619	XP_031391861.1	186	calmodulin-like protein 1
LOC116204015	2.04845	2.1006	0.101322	0.167122	0.59217	0.647975	Cluster_1	2.07452	0.134222	0.620073
LOC116204024	22.6896	52.1034	2.03543	4.08526	3.2163	2.26558	Cluster_1	37.3965	3.06034	2.74094	XP_031391913.1	569	laccase-14-like
LOC116204051	11.3595	20.1891	0.898519	1.1537	0.62624	1.75315	Cluster_1	15.7743	1.02611	1.18969	XP_031391965.1	480	protein IQ-DOMAIN 1 isoform X2
LOC116204053	95.3424	110.477	32.434	30.0483	26.0906	21.9737	Cluster_1	102.91	31.2412	24.0322	XP_031391967.1	462	glucan endo-1,3-beta-glucosidase 7-like
LOC116204072	195.504	187.601	85.9881	75.8369	114.553	106.49	Cluster_1	191.553	80.9125	110.522	XP_031391992.1	370	caffeic acid 3-O-methyltransferase
LOC116204081	16.8091	20.3215	1.36096	3.33759	6.221	3.4456	Cluster_1	18.5653	2.34928	4.8333	XP_031392005.1	350	branched-chain amino acid aminotransferase 2, chloroplastic-like
LOC116204082	29.742	19.6522	7.27808	9.14209	3.99131	2.22999	Cluster_1	24.6971	8.21008	3.11065	XP_031392006.1	336	protein NTM1-like 9
LOC116204253	7.67957	13.3554	4.0306	3.80831	3.45043	3.15726	Cluster_1	10.5175	3.91946	3.30384	XP_031392192.1	244	serine/threonine-protein kinase D6PKL2-like
LOC116204267	14.1424	33.8502	2.62004	3.14296	0.804595	1.05284	Cluster_1	23.9963	2.8815	0.928717	XP_031392206.1	122	uncharacterized protein LOC116204267
LOC116204430	46.7261	95.523	35.9295	29.8882	24.4951	31.4554	Cluster_1	71.1245	32.9089	27.9752	XP_031392359.1	90	acyl-CoA-binding protein-like
LOC116204449	9.27114	16.9595	2.08549	2.2168	0.534491	1.03568	Cluster_1	13.1153	2.15115	0.785085	XP_031392400.1	163	uncharacterized protein LOC116204449
LOC116204454	82.3831	140.494	55.7125	44.4246	47.1848	48.1526	Cluster_1	111.439	50.0686	47.6687	XP_031392404.1	207	uncharacterized protein LOC116204454
LOC116204457	588.228	658.108	46.7893	32.6166	6.06625	7.38762	Cluster_1	623.168	39.703	6.72694	XP_031392407.1	291	chlorophyll a-b binding protein CP26, chloroplastic
LOC116204472	3.74764	4.22032	1.196	0.964041	0.411874	0.461191	Cluster_1	3.98398	1.08002	0.436532	XP_031392426.1	114	uncharacterized protein LOC116204472
LOC116204483	9.33762	17.5145	3.28472	3.90828	2.73171	2.47877	Cluster_1	13.4261	3.5965	2.60524	XP_031392456.1	86	phytosulfokines-like
LOC116204495	5.16983	6.99362	2.07473	2.50161	1.99145	3.60174	Cluster_1	6.08172	2.28817	2.79659	XP_031392473.1	266	uncharacterized protein LOC116204495 isoform X2
LOC116204500	43.4281	44.2008	9.49654	6.77315	0.869076	1.14878	Cluster_1	43.8145	8.13485	1.00893	XP_031392478.1	387	protochlorophyllide reductase
LOC116204514	3.70663	5.69824	1.38218	0.810564	1.30244	2.84305	Cluster_1	4.70244	1.09637	2.07274	XP_031392502.1	136	cytochrome b5-like
LOC116204518	24.1659	34.5012	15.9429	11.8059	8.03396	10.4443	Cluster_1	29.3335	13.8744	9.23913	XP_031392508.1	341	ADP-glucose phosphorylase
LOC116204523	63.8724	76.9673	41.8044	30.9921	36.0443	30.7965	Cluster_1	70.4198	36.3982	33.4204	XP_031392513.1	329	protein SICKLE
LOC116204549	12.6129	28.9418	9.60945	8.4156	16.1562	21.7481	Cluster_1	20.7773	9.01253	18.9521	XP_031392585.1	99	uncharacterized protein LOC116204549
LOC116204563	17.4873	27.273	6.0894	8.10368	7.50991	7.10802	Cluster_1	22.3802	7.09654	7.30896	XP_031392571.1	422	pectin acetylesterase 3
LOC116204569	3.69788	4.38766	0.701642	0.526671	0.820569	1.35627	Cluster_1	4.04277	0.614156	1.08842	XP_031392577.1	313	short-chain dehydrogenase TIC 32, chloroplastic-like isoform X1
LOC116204614	26.6116	28.3358	16.0987	15.0754	12.7733	13.3278	Cluster_1	27.4737	15.587	13.0505	XP_031392648.1	270	probable E3 ubiquitin-protein ligase RNF144A-B isoform X2
LOC116204618	27.7417	36.9546	3.72904	7.06362	3.52491	2.88129	Cluster_1	32.3481	5.39633	3.2031	XP_031392651.1	271	probable E3 ubiquitin-protein ligase RNF217
LOC116204619	4.46525	2.6243	0.207668	0.445957	0.128989	0.0902466	Cluster_1	3.54478	0.326813	0.109618	XP_031392653.1	231	NAD(P)H-quinone oxidoreductase subunit N, chloroplastic
LOC116204628	1.72918	4.83408	0.475884	0.712059	0.720011	1.11672	Cluster_1	3.28163	0.593971	0.918365	XP_031392658.1	734	disease resistance RPP8-like protein 3
LOC116204633	71.8029	132.846	59.8301	38.8808	39.7088	53.7605	Cluster_1	102.324	49.3554	46.7347	XP_031392664.1	167	uncharacterized protein LOC116204633 isoform X1
LOC116204634	135.457	207.805	81.7063	72.5524	91.5029	94.4975	Cluster_1	171.631	77.1294	93.0002	XP_031392668.1	154	uncharacterized protein C119.09c-like
LOC116204637	10.1407	10.4686	0.242798	1.11745	0.100304	0.0526489	Cluster_1	10.3047	0.680124	0.0764765	XP_031392671.1	436	COBRA-like protein 4
LOC116204647	93.1456	144.963	60.8557	50.996	65.3	66.4457	Cluster_1	119.054	55.9258	65.8728	XP_031392687.1	201	protein RER1A-like
LOC116204649	79.4016	112.479	44.1406	40.5526	44.5239	39.641	Cluster_1	95.9403	42.3466	42.0825	XP_031392690.1	182	uncharacterized protein LOC116204649
LOC116204666	35.1188	50.9097	22.9194	19.0452	29.8548	30.4269	Cluster_1	43.0142	20.9823	30.1409	XP_031392719.1	102	uncharacterized protein LOC116204666 isoform X1
LOC116204675	14.5785	18.0118	8.372	7.46534	5.46373	4.75772	Cluster_1	16.2951	7.91867	5.11073	XP_031392731.1	288	VQ motif-containing protein 9-like
LOC116204676	83.438	124.215	42.2885	29.1902	61.6386	51.723	Cluster_1	103.826	35.7394	56.6808	XP_031392732.1	259	14-3-3-like protein
LOC116204694	13.1117	16.2305	2.66058	3.93656	3.41602	5.80047	Cluster_1	14.6711	3.29857	4.60825	XP_031392764.1	661	long chain acyl-CoA synthetase 2
LOC116204695	114.72	231.985	59.3265	68.7731	70.3573	89.3576	Cluster_1	173.352	64.0498	79.8575	XP_031392765.1	202	cold-regulated 413 plasma membrane protein 1
LOC116204703	53.3216	59.2496	21.6425	20.5956	14.3476	20.7549	Cluster_1	56.2856	21.1191	17.5512	XP_031392786.1	185	30S ribosomal protein 3, chloroplastic-like
LOC116204718	168.504	287.392	20.5465	31.269	30.7272	33.4044	Cluster_1	227.948	25.9078	32.0658	XP_031392826.1	279	photosystem II 22 kDa protein, chloroplastic
LOC116204719	14.5001	21.1247	11.345	9.50906	7.66904	8.66086	Cluster_1	17.8124	10.427	8.16495	XP_031392828.1	110	uncharacterized protein LOC116204719
LOC116204737	2.89063	4.02147	0.158824	0.227366	0.0877044	0	Cluster_1	3.45605	0.193095	0.0438522	XP_031392852.1	300	probable xyloglucan endotransglucosylase/hydrolase protein 10
LOC116204747	8.19643	12.6759	3.07902	3.12506	1.03525	1.4176	Cluster_1	10.4362	3.10204	1.22643	XP_031392867.1	503	probable serine/threonine-protein kinase PBL7
LOC116204758	12.2293	17.8396	4.98905	3.97205	9.44136	6.5395	Cluster_1	15.0344	4.48055	7.99043	XP_031392886.1	351	GDSL esterase/lipase At4g10955
LOC116204765	32.5406	51.5222	22.7626	15.8889	21.7921	25.7311	Cluster_1	42.0314	19.3257	23.7616	XP_031392901.1	205	uncharacterized protein LOC116204765
LOC116204770	20.6515	27.0394	1.03191	1.53977	1.01138	1.73142	Cluster_1	23.8454	1.28584	1.3714	XP_031392910.1	376	protein trichome birefringence-like 38
LOC116204803	10.7106	27.7415	6.27482	7.20002	1.22214	1.92453	Cluster_1	19.2261	6.73742	1.57333	XP_031393010.1	413	pectin acetylesterase 12-like
LOC116204807	3.67888	7.24905	0.716622	0.619769	0	0	Cluster_1	5.46396	0.668196	0	XP_031392978.1	121	uncharacterized protein LOC116204807
LOC116204817	4.41847	3.33783	1.24739	1.46583	0.915144	1.37495	Cluster_1	3.87815	1.35661	1.14505	XP_031392992.1	407	cytochrome b561 and DOMON domain-containing protein At3g61750
LOC116204837	10.1658	23.3785	1.94723	5.00206	2.99152	4.48635	Cluster_1	16.7721	3.47465	3.73894	XP_031393024.1	409	mitogen-activated protein kinase kinase kinase 18-like
LOC116204864	196.89	203.08	23.0538	19.5808	0.838547	1.26541	Cluster_1	199.985	21.3173	1.05198	XP_031393067.1	457	aspartyl protease family protein At5g10770-like
LOC116204871	21.3876	19.7889	2.67473	2.82754	0.628032	0.795737	Cluster_1	20.5882	2.75114	0.711885	XP_031393082.1	446	polygalacturonase inhibitor 1
LOC116204895	15.5491	51.2517	0.234684	0.605215	0.0972586	0	Cluster_1	33.4004	0.419949	0.0486293	XP_031393116.1	159	HVA22-like protein f
LOC116204897	21.484	38.0496	12.9343	14.2319	16.2466	17.1312	Cluster_1	29.7668	13.5831	16.6889	XP_031393118.1	339	probable protein S-acyltransferase 12 isoform X2
LOC116204931	37.0528	40.9477	19.9803	17.9795	18.1208	15.0506	Cluster_1	39.0003	18.9799	16.5857	XP_031393169.1	572	protein NRT1/ PTR FAMILY 5.10-like
LOC116204932	17.8109	28.6205	7.87311	7.39381	9.41295	10.5149	Cluster_1	23.2157	7.63346	9.96392	XP_031393170.1	142	uncharacterized protein LOC116204932
LOC116204946	28.2176	24.3773	9.56442	10.074	4.30937	3.14885	Cluster_1	26.2975	9.81921	3.72911	XP_031393192.1	675	putative leucine-rich repeat receptor-like serine/threonine-protein kinase At3g53590
LOC116204950	1.72117	1.18157	0.0870792	0.149397	0.324242	0.189078	Cluster_1	1.45137	0.118238	0.25666	XP_031393197.1	290	secretory carrier-associated membrane protein 3-like
LOC116204957	32.4621	54.4475	11.7261	13.6861	20.3483	19.2697	Cluster_1	43.4548	12.7061	19.809	XP_031393204.1	88	uncharacterized protein LOC116204957
LOC116204963	308.635	313.34	58.3717	73.5365	34.1375	60.6898	Cluster_1	310.988	65.9541	47.4136	XP_031393215.1	597	probable carotenoid cleavage dioxygenase 4, chloroplastic
LOC116204968	32.8257	25.371	14.9564	10.478	8.02068	7.10271	Cluster_1	29.0983	12.7172	7.5617	XP_031393225.1	460	transcription factor TCP23
LOC116204973	23.2564	45.1733	16.0115	18.0095	13.4048	11.5063	Cluster_1	34.2148	17.0105	12.4556	XP_031393233.1	210	uncharacterized protein LOC116204973
LOC116204992	3.4576	3.52463	1.21084	1.46565	2.13124	1.88109	Cluster_1	3.49112	1.33824	2.00617	XP_031393258.1	572	protein NUCLEAR FUSION DEFECTIVE 4-like
LOC116205000	26.1627	33.9809	9.41317	11.2719	15.2649	14.4728	Cluster_1	30.0718	10.3425	14.8689	XP_031393266.1	86	outer envelope membrane protein 7
LOC116205002	5240.1	7800.05	2417.89	1571.57	1884.64	2238.52	Cluster_1	6520.07	1994.73	2061.58	XP_031393267.1	172	peptidyl-prolyl cis-trans isomerase
LOC116205023	1.84593	2.40027	0.0724749	0.268686	0.179521	0.041882	Cluster_1	2.1231	0.17058	0.110701	XP_031393340.1	462	protein kinase PINOID
LOC116205034	60.8762	58.235	20.8069	19.0769	22.3397	20.4065	Cluster_1	59.5556	19.9419	21.3731	XP_031393330.1	358	24-methylenesterol C-methyltransferase 2-like
LOC116205036	42.1427	61.3993	21.7783	19.7659	20.8848	22.7026	Cluster_1	51.771	20.7721	21.7937	XP_031393332.1	157	uncharacterized protein LOC116205036 isoform X1
LOC116205037	28.5526	52.1465	20.87	14.5764	16.5242	19.0928	Cluster_1	40.3496	17.7232	17.8085	XP_031393334.1	124	chromatin-remodeling complex subunit ies6
LOC116205041	4.72274	8.74732	0.12775	0.612162	0.105495	0.287956	Cluster_1	6.73503	0.369956	0.196725	XP_031393337.1	472	protein PIN-LIKES 2-like
LOC116205043	31.6188	66.0811	14.0437	13.3625	13.7105	18.752	Cluster_1	48.8499	13.7031	16.2312	XP_031393339.1	193	uncharacterized protein LOC116205043
LOC116205054	35.8022	38.0352	16.5805	13.9037	18.8246	18.419	Cluster_1	36.9187	15.2421	18.6218	XP_031393356.1	288	uncharacterized protein LOC116205054
LOC116205055	1.60974	2.11982	0.240917	0.496312	0.0398901	0.0837375	Cluster_1	1.86478	0.368615	0.0618138	XP_031393357.1	217	NDR1/HIN1-like protein 26
LOC116205057	41.485	51.027	26.522	24.1811	24.8314	21.9502	Cluster_1	46.256	25.3515	23.3908	XP_031393361.1	445	polypyrimidine tract-binding protein homolog 3 isoform X1
LOC116205061	4.81178	5.98277	0.295289	2.18976	0	0.0426442	Cluster_1	5.39727	1.24252	0.0213221	XP_031393370.1	594	probable pectinesterase/pectinesterase inhibitor 34 isoform X2
LOC116205069	1.72928	3.8183	0.336991	0.734526	0.784704	0.797195	Cluster_1	2.77379	0.535759	0.790949	XP_031393384.1	436	omega-hydroxypalmitate O-feruloyl transferase-like
LOC116205079	5.38765	1.87419	0.948276	1.74741	1.28488	0.864158	Cluster_1	3.63092	1.34784	1.07452	XP_031393398.1	588	protein HOTHEAD-like isoform X1
LOC116205083	75.9187	111.167	47.436	42.027	42.6655	42.0473	Cluster_1	93.5429	44.7315	42.3564	XP_031393402.1	278	trihelix transcription factor ASIL1-like
LOC116205090	11.3103	13.02	3.61709	3.7795	0.784553	0.504261	Cluster_1	12.1652	3.69829	0.644407	XP_031393455.1	233	uncharacterized protein LOC116205090
LOC116205098	16.8936	39.9296	9.25691	8.05373	8.37327	10.2143	Cluster_1	28.4116	8.65532	9.29378	XP_031393434.1	135	actin-related protein 2/3 complex subunit 5A-like
LOC116205105	16.6748	17.9955	8.42976	7.96539	13.1833	10.0534	Cluster_1	17.3351	8.19758	11.6183	XP_031393448.1	349	WD repeat-containing protein LWD1
LOC116205123	9.24745	18.6862	4.10375	3.51054	4.41417	4.04479	Cluster_1	13.9668	3.80714	4.22948	XP_031393475.1	438	mannan endo-1,4-beta-mannosidase 2-like
LOC116205130	4.64457	5.92015	1.12444	1.34257	2.42986	2.41198	Cluster_1	5.28236	1.23351	2.42092	XP_031393482.1	803	beta-xylosidase/alpha-L-arabinofuranosidase 2-like
LOC116205156	39.9932	47.9175	19.3231	20.9959	17.0262	21.2979	Cluster_1	43.9554	20.1595	19.1621	XP_031393517.1	186	light-harvesting complex-like protein OHP2, chloroplastic
LOC116205162	4.01722	7.90215	0.0998468	0.44619	0.0572145	0.0207347	Cluster_1	5.95969	0.273018	0.0389746	XP_031393526.1	653	carotenoid cleavage dioxygenase 7, chloroplastic
LOC116205172	35.7559	48.2142	25.6826	18.2382	19.742	18.1554	Cluster_1	41.9851	21.9604	18.9487	XP_031393535.1	301	5\\'-adenylylsulfate reductase-like 7
LOC116205174	6.41951	11.9125	3.74781	4.02767	7.55638	8.38056	Cluster_1	9.16601	3.88774	7.96847	XP_031393538.1	217	ras-related protein RABA1f-like
LOC116205180	11.0639	11.419	1.74732	2.31871	1.88744	3.3001	Cluster_1	11.2415	2.03301	2.59377	XP_031393547.1	478	probable polygalacturonase
LOC116205183	2.51975	3.3767	0.442483	0.832087	0.0876197	0.0613287	Cluster_1	2.94822	0.637285	0.0744742	XP_031393551.1	682	leucine-rich repeat receptor protein kinase EMS1
LOC116205187	5.13152	8.31834	2.94202	2.41478	10.0514	3.84849	Cluster_1	6.72493	2.6784	6.94994	XP_031393556.1	714	ferric reduction oxidase 2-like isoform X2
LOC116205201	22.3985	21.5769	7.71379	11.7458	8.47877	5.1685	Cluster_1	21.9877	9.72979	6.82364	XP_031393574.1	318	transcription repressor MYB5-like
LOC116205209	9.16598	8.11403	3.46622	3.26691	1.48582	1.73425	Cluster_1	8.64001	3.36657	1.61004	XP_031393585.1	652	QWRF motif-containing protein 2-like isoform X2
LOC116205217	143.539	163.015	31.9656	30.5964	15.5385	16.9587	Cluster_1	153.277	31.281	16.2486	XP_031393594.1	118	uncharacterized protein LOC116205217
LOC116205239	17.7402	26.3967	7.80156	7.55385	12.1339	8.06042	Cluster_1	22.0684	7.6777	10.0972	XP_031393626.1	370	inositol-tetrakisphosphate 1-kinase 1
LOC116205262	385.465	602.008	24.0543	12.8415	1.21868	0.562761	Cluster_1	493.736	18.4479	0.890721	XP_031393658.1	257	chlorophyll a-b binding protein CP24 10A, chloroplastic
LOC116205268	543.348	1122.86	61.0214	83.771	23.5114	27.5842	Cluster_1	833.104	72.3962	25.5478	XP_031393669.1	675	alpha-L-arabinofuranosidase 1
LOC116205299	43.6371	51.5406	14.8489	12.4333	31.4442	28.3642	Cluster_1	47.5889	13.6411	29.9042	XP_031393716.1	418	amino acid transporter AVT3B-like
LOC116205305	10.1992	13.2373	4.35672	4.8532	3.76817	3.91124	Cluster_1	11.7182	4.60496	3.8397	XP_031393729.1	448	protein IQ-DOMAIN 14-like
LOC116205319	6.14234	10.7709	1.02308	1.60664	0.15477	0.0811882	Cluster_1	8.45662	1.31486	0.117979	XP_031393750.1	142	auxin-responsive protein SAUR68-like
LOC116205322	2.03053	4.11604	0.344489	1.05998	0.099475	0.134281	Cluster_1	3.07328	0.702234	0.116878	XP_031393753.1	780	receptor protein kinase-like protein At4g34220
LOC116205334	182.276	289.494	30.2533	52.0793	48.9889	64.6984	Cluster_1	235.885	41.1663	56.8436	XP_031393767.1	273	protein STAY-GREEN homolog, chloroplastic-like
LOC116205339	11.8202	41.7968	0.284706	0.837017	0.504653	0.0706299	Cluster_1	26.8085	0.560862	0.287641	XP_031393771.1	421	UPF0496 protein At3g49070
LOC116205341	5.13553	15.6016	2.15032	3.64821	1.91491	1.3087	Cluster_1	10.3686	2.89927	1.6118	XP_031393774.1	204	uncharacterized protein LOC116205341
LOC116205349	87.585	73.7551	28.6114	19.9759	18.0287	17.3033	Cluster_1	80.6701	24.2936	17.666	XP_031393789.1	495	geraniol 8-hydroxylase-like
LOC116205361	19.1374	23.5058	1.98233	2.31277	1.33479	0.789964	Cluster_1	21.3216	2.14755	1.06238	XP_031393802.1	803	CSC1-like protein At1g32090 isoform X1
LOC116205399	2.86877	3.00343	0.510442	0.639583	0.162371	0.306792	Cluster_1	2.9361	0.575013	0.234581	XP_031393859.1	349	transcription factor bHLH63-like
LOC116205401	3.97455	3.52839	0.17964	1.46119	0.0989455	0.285648	Cluster_1	3.75147	0.820415	0.192297	XP_031393861.1	471	glucan endo-1,3-beta-glucosidase 12
LOC116205410	62.6332	51.8135	19.3039	21.3495	30.0775	29.0949	Cluster_1	57.2234	20.3267	29.5862	XP_031393879.1	484	UDP-glycosyltransferase 88A1-like
LOC116205427	7.0991	9.34509	3.28372	2.2361	1.16582	0.942803	Cluster_1	8.22209	2.75991	1.05431	XP_031393896.1	721	LEAF RUST 10 DISEASE-RESISTANCE LOCUS RECEPTOR-LIKE PROTEIN KINASE-like 1.4
LOC116205430	17.8594	25.2539	12.1891	10.3775	8.3466	7.9635	Cluster_1	21.5567	11.2833	8.15505	XP_031393901.1	151	uncharacterized protein LOC116205430
LOC116205436	10.1444	9.71163	1.29121	1.29214	1.03274	1.60734	Cluster_1	9.92802	1.29167	1.32004	XP_031393908.1	170	protein MODIFYING WALL LIGNIN-1-like
LOC116205442	15.6287	12.5173	6.53662	5.61423	5.10913	4.45539	Cluster_1	14.073	6.07543	4.78226	XP_031393912.1	522	uncharacterized protein LOC116205442
LOC116205443	6.10949	16.4619	2.47884	2.82267	4.45548	4.3798	Cluster_1	11.2857	2.65076	4.41764	XP_031393914.1	284	uncharacterized protein LOC116205443
LOC116205466	0.889291	0.954083	0.0830353	0.550446	0.0513946	0.0892073	Cluster_1	0.921687	0.316741	0.070301	XP_031393943.1	675	trifunctional UDP-glucose 4,6-dehydratase/UDP-4-keto-6-deoxy-D-glucose 3,5-epimerase/UDP-4-keto-L-rhamnose-reductase RHM1-like
LOC116205481	35.5021	37.5106	17.1548	15.6627	13.7995	15.1563	Cluster_1	36.5063	16.4088	14.4779	XP_031393964.1	234	protein DEHYDRATION-INDUCED 19-like isoform X1
LOC116205488	7.19254	8.09948	4.08586	3.75903	2.3247	3.67667	Cluster_1	7.64601	3.92245	3.00068
LOC116205549	55.4881	57.0023	27.0466	24.1617	22.9322	21.9588	Cluster_1	56.2452	25.6042	22.4455	XP_031394037.1	213	ethylene-responsive transcription factor 3-like
LOC116205554	47.4627	63.3969	28.5936	25.8403	25.8704	28.9757	Cluster_1	55.4298	27.217	27.423	XP_031394042.1	329	E3 ubiquitin-protein ligase SINAT3
LOC116205571	17.8981	14.7315	5.80244	5.06351	0.882881	0.865002	Cluster_1	16.3148	5.43297	0.873942	XP_031394062.1	422	fasciclin-like arabinogalactan protein 10
LOC116205651	6.22282	5.2451	2.54007	2.22504	1.55102	1.44945	Cluster_1	5.73396	2.38255	1.50023	XP_031394144.1	698	receptor-like serine/threonine-protein kinase At2g45590
LOC116205655	10.0956	11.9398	6.4998	6.84119	5.02167	3.93704	Cluster_1	11.0177	6.67049	4.47935	XP_031394147.1	698	SPX domain-containing membrane protein At4g22990-like
LOC116205660	18.0949	16.6806	5.28653	5.06993	3.664	3.63925	Cluster_1	17.3878	5.17823	3.65163	XP_031394152.1	452	membrane metalloprotease ARASP, chloroplastic
LOC116205671	11.2869	15.3061	3.96545	4.02138	6.71351	5.41612	Cluster_1	13.2965	3.99342	6.06482
LOC116205689	3.35413	9.2301	0.0716883	0.185207	0	0	Cluster_1	6.29211	0.128448	0	XP_031394195.1	128	non-specific lipid-transfer protein-like
LOC116205695	64.4749	119.004	34.4783	30.4243	52.0256	54.0129	Cluster_1	91.7395	32.4513	53.0192	XP_031394200.1	72	arabinogalactan protein 41-like
LOC116205714	28.2731	41.8099	12.4933	12.0219	10.5156	11.4555	Cluster_1	35.0415	12.2576	10.9855	XP_031394219.1	376	F-box protein At4g00755-like isoform X1
LOC116205720	5.30584	6.51002	0.811225	0.997829	0.146539	0.0439547	Cluster_1	5.90793	0.904527	0.0952468	XP_031394228.1	533	uncharacterized protein LOC116205720
LOC116205732	31.3671	30.8426	15.2159	15.5258	10.4222	10.3263	Cluster_1	31.1048	15.3709	10.3742	XP_031394238.1	249	uncharacterized protein LOC116205732 isoform X1
LOC116205735	2.28285	2.98242	0.91995	1.1013	0.826749	0.903419	Cluster_1	2.63264	1.01063	0.865084	XP_031394247.1	685	ABC transporter G family member 25
LOC116205742	14.2055	53.456	0.402898	0.866863	1.1699	1.22771	Cluster_1	33.8308	0.63488	1.1988	XP_031394253.1	138	uncharacterized protein LOC116205742
LOC116205745	39.8825	36.7397	17.6891	13.3737	6.4254	10.7814	Cluster_1	38.3111	15.5314	8.6034	XP_031394256.1	320	uncharacterized protein LOC116205745
LOC116205768	319.108	736.706	144.613	110.939	76.0936	83.3925	Cluster_1	527.907	127.776	79.743	XP_031394290.1	159	major pollen allergen Lol p 11-like
LOC116205781	559.628	793.571	147.305	146.363	39.5681	66.6931	Cluster_1	676.6	146.834	53.1306	XP_031394302.1	306	photosystem I reaction center subunit III, chloroplastic
LOC116205788	5.92531	12.234	0.15115	2.40936	0	0.131708	Cluster_1	9.07966	1.28025	0.065854	XP_031394308.1	143	uncharacterized protein LOC116205788
LOC116205789	42.1764	69.7664	12.5816	10.3694	5.77427	7.68549	Cluster_1	55.9714	11.4755	6.72988
LOC116205826	1.87037	2.45083	0.550102	0.598404	0.199568	0.561552	Cluster_1	2.1606	0.574253	0.38056
LOC116205842	50.6906	70.8007	30.4426	25.8993	29.864	38.9507	Cluster_1	60.7456	28.171	34.4074	XP_031394378.1	185	superoxide dismutase
LOC116205849	3.95683	5.82992	1.9959	1.51707	2.30437	1.79785	Cluster_1	4.89337	1.75649	2.05111	XP_031394394.1	208	endochitinase EP3-like
LOC116205872	3.27807	3.02567	0.579837	0.724404	0.305631	0.183301	Cluster_1	3.15187	0.65212	0.244466	XP_031394423.1	286	pathogenesis-related thaumatin-like protein 3.5
LOC116205875	146.407	200.174	48.4627	48.0019	24.2299	21.2609	Cluster_1	173.291	48.2323	22.7454	XP_031394427.1	147	uncharacterized protein LOC116205875
LOC116205891	10.9732	19.6264	3.31781	4.80662	1.03559	0.385048	Cluster_1	15.2998	4.06222	0.710319	XP_031394444.1	488	IRK-interacting protein-like
LOC116205905	5.64341	6.51878	2.43111	2.32503	6.45833	5.05657	Cluster_1	6.0811	2.37807	5.75745	XP_031394460.1	638	probable methyltransferase PMT15
LOC116205920	27.2242	35.1683	16.178	15.0518	13.1737	13.0499	Cluster_1	31.1962	15.6149	13.1118	XP_031394482.1	267	uncharacterized protein LOC116205920
LOC116205925	0.6657	6.01173	0.0817438	0.559713	0.607648	3.23685	Cluster_1	3.33872	0.320728	1.92225	XP_031394486.1	575	terpene synthase 10-like
LOC116205936	16.1939	23.393	4.49354	6.29369	9.4382	9.54606	Cluster_1	19.7934	5.39361	9.49213	XP_031394494.1	298	mitochondrial carnitine/acylcarnitine carrier-like protein
LOC116205957	18.893	20.8914	1.35165	1.19989	0.219576	0.523992	Cluster_1	19.8922	1.27577	0.371784	XP_031394524.1	592	protein HOTHEAD-like isoform X1
LOC116205965	2.91824	9.6651	0.177342	0.0303916	0.0879659	0.0923407	Cluster_1	6.29167	0.103867	0.0901533	XP_031394539.1	151	uncharacterized protein LOC116205965
LOC116205967	7895.13	14350.2	1898.5	2048.77	47.1587	89.9464	Cluster_1	11122.7	1973.63	68.5525	XP_031394541.1	107	glycine-rich protein-like
LOC116205978	67.738	136.377	7.90736	4.13472	0.0997439	0.10471	Cluster_1	102.058	6.02104	0.102227	XP_031394554.1	445	repetitive proline-rich cell wall protein 2-like
LOC116205987	33.193	49.5564	5.55025	7.51578	1.7439	2.37657	Cluster_1	41.3747	6.53301	2.06024	XP_031394567.1	364	uncharacterized protein LOC116205987
LOC116205996	0.552605	0.597168	0.194183	0.236992	0.0228782	0.0480421	Cluster_1	0.574886	0.215587	0.0354602	XP_031394576.1	1018	leucine-rich repeat receptor-like protein kinase TDR
LOC116206007	28.6465	30.2478	10.5267	9.65466	2.39332	4.10637	Cluster_1	29.4472	10.0907	3.24985	XP_031394589.1	406	uncharacterized protein LOC116206007
LOC116206023	13.4707	9.2295	4.66387	5.15138	1.83458	1.80526	Cluster_1	11.3501	4.90763	1.81992	XP_031394611.1	280	uncharacterized protein LOC116206023
LOC116206040	106.4	208.032	61.9943	59.7579	89.3671	98.1889	Cluster_1	157.216	60.8761	93.778	XP_031394632.1	165	V-type proton ATPase subunit c2
LOC116206042	9.01707	13.2508	1.42235	1.24128	0.385039	0.718624	Cluster_1	11.1339	1.33181	0.551832	XP_031394633.1	474	O-acyltransferase WSD1-like
LOC116206043	12.9471	15.1105	4.51637	3.34927	1.1979	1.31598	Cluster_1	14.0288	3.93282	1.25694	XP_031394634.1	370	F-box/kelch-repeat protein At3g23880-like
LOC116206055	2.63121	4.21832	0.85829	1.4267	1.51862	1.57306	Cluster_1	3.42476	1.1425	1.54584	XP_031394653.1	434	pectin acetylesterase 9 isoform X1
LOC116206069	17.6962	16.2771	6.25351	5.10755	1.0922	0.783011	Cluster_1	16.9867	5.68053	0.937605	XP_031394668.1	412	proline-rich receptor-like protein kinase PERK14
LOC116206076	3.217	3.21958	0.792561	1.08467	0.953382	0.841857	Cluster_1	3.21829	0.938616	0.89762	XP_031394683.1	503	probable receptor-like protein kinase At2g42960
LOC116206091	16.2908	28.314	3.92798	3.67301	0.773373	0.360849	Cluster_1	22.3024	3.8005	0.567111	XP_031394715.1	325	dof zinc finger protein DOF1.4
LOC116206102	2.56169	10.3903	0.281052	0.643205	0.232642	0.203487	Cluster_1	6.476	0.462128	0.218064	XP_031394731.1	326	peroxidase 66
LOC116206122	57.3907	113.353	40.5376	32.5994	47.0151	48.9932	Cluster_1	85.3718	36.5685	48.0042	XP_031394754.1	250	reticulon-like protein B1
LOC116206129	64.4567	92.1572	37.1237	28.5326	47.5235	44.996	Cluster_1	78.307	32.8282	46.2597	XP_031394762.1	122	multifunctional methyltransferase subunit TRM112 homolog A
LOC116206130	15.2962	28.2602	1.92743	1.38945	0.507745	0.80109	Cluster_1	21.7782	1.65844	0.654417	XP_031394764.1	107	signal peptidase complex-like protein DTM1 isoform X2
LOC116206131	13.552	26.8662	4.09298	5.64789	0.298684	0.431168	Cluster_1	20.2091	4.87043	0.364926	XP_031394765.1	538	L-ascorbate oxidase homolog
LOC116206132	111.285	60.8598	5.95005	7.85942	2.19474	0.558494	Cluster_1	86.0724	6.90473	1.37662	XP_031394766.1	359	thiamine thiazole synthase 2, chloroplastic
LOC116206139	2.97168	4.24304	1.86481	1.7245	1.0492	1.3659	Cluster_1	3.60736	1.79465	1.20755	XP_031394772.1	447	growth-regulating factor 9 isoform X1
LOC116206146	10.6775	4.31069	1.00222	1.29741	0.275881	0.0891165	Cluster_1	7.49409	1.14982	0.182499	XP_031394784.1	453	transcription activator GLK1-like
LOC116206153	52.2879	80.4796	1.39457	2.06386	0.995275	2.25643	Cluster_1	66.3838	1.72921	1.62585	XP_031394795.1	233	classical arabinogalactan protein 9
LOC116206177	81.2185	90.2049	27.6479	24.2455	35.5247	31.7084	Cluster_1	85.7117	25.9467	33.6165	XP_031394836.1	147	guanine nucleotide-binding protein subunit gamma 2-like
LOC116206196	13.409	21.5497	8.53903	5.49754	9.25839	7.6157	Cluster_1	17.4794	7.01828	8.43704	XP_031394858.1	306	F-box/LRR-repeat protein At3g48880 isoform X1
LOC116206201	12.2079	22.0881	8.60065	8.05178	7.805	7.76404	Cluster_1	17.148	8.32621	7.78452	XP_031394870.1	172	protein LIGHT-DEPENDENT SHORT HYPOCOTYLS 10-like
LOC116206218	6.64375	6.74932	4.26251	3.06819	2.55221	2.08982	Cluster_1	6.69653	3.66535	2.32102	XP_031394891.1	356	cyclin-D4-1-like isoform X2
LOC116206219	19.7542	24.1047	4.3383	4.01787	0.928986	0.16813	Cluster_1	21.9294	4.17809	0.548558	XP_031394892.1	367	uncharacterized protein At1g28695-like
LOC116206226	51.0732	75.3474	25.9055	26.7688	25.5902	33.144	Cluster_1	63.2103	26.3372	29.3671	XP_031394899.1	235	uncharacterized protein LOC116206226
LOC116206234	5.84231	4.80853	3.18253	1.27645	0.850043	0.71725	Cluster_1	5.32542	2.22949	0.783647	XP_031394907.1	364	uncharacterized protein LOC116206234 isoform X1
LOC116206245	12.2406	15.3307	9.32683	6.71377	5.87345	6.14188	Cluster_1	13.7857	8.0203	6.00767	XP_031394919.1	483	probable glycosyltransferase At5g03795 isoform X1
LOC116206258	86.4637	79.6261	32.2174	43.5807	35.1372	44.7342	Cluster_1	83.0449	37.8991	39.9357	XP_031394938.1	269	protein E6-like
LOC116206263	5.5405	7.08725	2.90169	2.15669	0.462402	1.33485	Cluster_1	6.31388	2.52919	0.898626	XP_031394947.1	307	ethylene-responsive transcription factor ERF061-like
LOC116206264	13.1543	16.0022	9.74881	9.167	6.8947	7.61665	Cluster_1	14.5783	9.45791	7.25568	XP_031394948.1	222	ycf20-like protein
LOC116206265	24.7244	53.0991	6.9345	11.4027	0.0897619	0.0471044	Cluster_1	38.9117	9.1686	0.0684331	XP_031394950.1	194	non-specific lipid-transfer protein-like protein At5g64080
LOC116206269	1.67732	1.86119	0.130527	0.449222	0.378933	0.227236	Cluster_1	1.76926	0.289874	0.303084	XP_031394958.1	303	agamous-like MADS-box protein AGL29
LOC116206281	17.1038	31.3263	8.90825	10.7308	4.34287	6.89411	Cluster_1	24.2151	9.81953	5.61849	XP_031394969.1	394	2-carboxy-1,4-naphthoquinone phytyltransferase, chloroplastic
LOC116206283	1.21482	1.31172	0.426339	0.194645	0.0704362	0	Cluster_1	1.26327	0.310492	0.0352181	XP_031394972.1	456	uncharacterized protein At4g06744-like
LOC116206288	74.4683	82.8934	11.7639	11.4702	6.38137	6.49774	Cluster_1	78.6809	11.6171	6.43956
LOC116206289	1.78898	2.52645	0.221232	0.381764	0.0357899	0.036322	Cluster_1	2.15772	0.301498	0.036056
LOC116206294	148.038	176.377	39.5736	40.6166	12.6127	15.6857	Cluster_1	162.208	40.0951	14.1492	XP_031394982.1	272	uncharacterized protein LOC116206294
LOC116206301	15.9195	11.9188	6.54143	5.50725	2.21923	3.93864	Cluster_1	13.9192	6.02434	3.07893	XP_031394991.1	302	uncharacterized protein LOC116206301 isoform X1
LOC116206303	4.32161	10.6424	0.983794	2.16962	0.541865	0.439562	Cluster_1	7.48201	1.57671	0.490714	XP_031394994.1	394	RING-H2 finger protein ATL52-like
LOC116206310	166.43	251.846	49.3443	50.802	26.94	34.0569	Cluster_1	209.138	50.0731	30.4984	XP_031395001.1	279	septum-promoting GTP-binding protein 1
LOC116206313	1.74627	5.19865	0	0.0622904	0.0600386	0.252008	Cluster_1	3.47246	0.0311452	0.156023	XP_031395005.1	188	uncharacterized protein LOC116206313, partial
LOC116206317	65.6139	87.8328	35.7479	31.7194	25.8436	27.6884	Cluster_1	76.7233	33.7336	26.766	XP_031395009.1	169	uncharacterized protein LOC116206317
LOC116206326	22.2613	22.0657	4.7334	3.20037	0.297715	0.429771	Cluster_1	22.1635	3.96688	0.363743	XP_031395018.1	550	protein HOTHEAD-like
LOC116206327	29.4063	51.1804	12.7506	12.6642	27.4246	25.3987	Cluster_1	40.2933	12.7074	26.4117
LOC116206330	3.95723	4.19057	1.01435	1.80893	1.95508	2.37009	Cluster_1	4.0739	1.41164	2.16258	XP_031395022.1	300	NAC domain-containing protein 10
LOC116206348	56.2063	65.7832	12.4954	18.8172	14.3585	11.6954	Cluster_1	60.9948	15.6563	13.0269	XP_031395053.1	224	uncharacterized protein LOC116206348
LOC116206349	111.784	127.604	42.671	61.8532	46.0734	46.638	Cluster_1	119.694	52.2621	46.3557	XP_031395054.1	128	auxin-responsive protein SAUR32-like
LOC116206356	133.36	109.078	46.0664	52.4057	57.866	60.3152	Cluster_1	121.219	49.236	59.0906	XP_031395060.1	693	ATP-dependent zinc metalloprotease FTSH 2, chloroplastic
LOC116206364	182.555	342.046	118.415	110.781	136.783	150.727	Cluster_1	262.3	114.598	143.755	XP_031395069.1	98	uncharacterized protein LOC116206364
LOC116206366	32.6355	51.2409	18.9067	16.151	15.4784	18.6865	Cluster_1	41.9382	17.5288	17.0825	XP_031395072.1	122	tobamovirus multiplication protein 2B
LOC116206367	54.1719	72.192	28.0658	26.3647	37.4462	32.0334	Cluster_1	63.182	27.2153	34.7398	XP_031395073.1	432	tubby-like F-box protein 8
LOC116206369	37.5383	57.6027	17.2057	15.3829	20.1066	22.4627	Cluster_1	47.5705	16.2943	21.2846	XP_031395076.1	184	cyclic phosphodiesterase-like
LOC116206371	4.0526	6.24675	2.20037	2.41151	2.58737	1.90316	Cluster_1	5.14968	2.30594	2.24526	XP_031395079.1	273	DNA oxidative demethylase ALKBH2-like isoform X1
LOC116206372	3.35301	6.68534	1.90496	1.34516	0.566843	1.13254	Cluster_1	5.01917	1.62506	0.849692	XP_031395081.1	534	transcription factor PIF4 isoform X1
LOC116206380	26.5699	22.225	9.49751	11.1297	6.76155	4.95472	Cluster_1	24.3974	10.3136	5.85813	XP_031395095.1	369	NAC domain-containing protein 87-like
LOC116206408	17.4632	23.3488	10.2105	10.0187	9.70135	8.71107	Cluster_1	20.406	10.1146	9.20621	XP_031395138.1	152	uncharacterized protein LOC116206408
LOC116206410	20.6081	49.8353	3.38457	13.9813	1.7573	0.960424	Cluster_1	35.2217	8.68294	1.35886	XP_031395141.1	570	putative laccase-9 isoform X1
LOC116206415	4.13573	7.47682	0.938479	0.940881	0.952266	0.790467	Cluster_1	5.80628	0.93968	0.871367	XP_031395147.1	470	serine carboxypeptidase-like 42
LOC116206417	10.6798	14.2658	5.72048	4.76598	3.85931	4.29763	Cluster_1	12.4728	5.24323	4.07847	XP_031395149.1	386	LOW QUALITY PROTEIN: stearoyl
LOC116206425	1.81725	2.03929	0.118778	0.372376	0.0980236	0.137219	Cluster_1	1.92827	0.245577	0.117621	XP_031395157.1	678	uncharacterized protein LOC116206425
LOC116206426	12.0057	21.8398	9.56813	8.23224	5.66871	5.26905	Cluster_1	16.9228	8.90019	5.46888	XP_031395158.1	125	protein RALF-like 24
LOC116206436	2.48035	2.24175	0.52015	0.619752	0.0430574	0.132697	Cluster_1	2.36105	0.569951	0.0878772	XP_031395170.1	354	zinc-finger homeodomain protein 3
LOC116206442	7.19764	7.34009	3.5318	3.13487	2.91868	5.0137	Cluster_1	7.26886	3.33333	3.96619	XP_031395178.1	459	uncharacterized protein LOC116206442
LOC116206449	19.1421	20.9158	6.9201	6.14922	1.54158	1.44703	Cluster_1	20.0289	6.53466	1.4943	XP_031395184.1	148	uncharacterized protein LOC116206449
LOC116206467	5.62234	8.81788	1.79584	2.23948	0.0781043	0.0546612	Cluster_1	7.22011	2.01766	0.0663828	XP_031395199.1	398	uncharacterized protein LOC116206467
LOC116206502	56.2576	54.0345	2.8176	5.29058	4.99842	20.0575	Cluster_1	55.1461	4.05409	12.528
LOC116206513	52.4578	84.8992	2.22332	0.96965	3.35692	5.17742	Cluster_1	68.6785	1.59648	4.26717
LOC116206582	56.6111	82.5186	25.3466	22.8601	53.7619	39.7791	Cluster_1	69.5649	24.1033	46.7705	XP_031395206.1	192	uncharacterized protein LOC116206582
LOC116206584	21.7984	27.1726	11.1307	7.69739	4.25126	2.20641	Cluster_1	24.4855	9.41404	3.22884	XP_031395208.1	193	protein LIGHT-DEPENDENT SHORT HYPOCOTYLS 1
LOC116206591	120.229	164.603	53.0307	50.4604	60.012	45.5058	Cluster_1	142.416	51.7456	52.7589	XP_031395219.1	121	uncharacterized protein LOC116206591
LOC116206592	11.742	7.20356	2.03791	2.53492	0.179541	0.117803	Cluster_1	9.47278	2.28641	0.148672	XP_031395220.1	571	purine-uracil permease NCS1
LOC116206594	1.89967	1.74934	0.442391	0.331328	0.36541	0.0719271	Cluster_1	1.82451	0.38686	0.218669	XP_031395223.1	471	uncharacterized protein LOC116206594
LOC116206598	34.2378	55.7891	20.3473	15.2691	8.67822	12.9217	Cluster_1	45.0134	17.8082	10.8	XP_031395232.1	110	uncharacterized protein LOC116206598
LOC116206609	158.146	281.379	33.4617	39.6306	23.0081	39.9365	Cluster_1	219.762	36.5461	31.4723	XP_031395245.1	266	uncharacterized protein C24B11.05
LOC116206614	0.933583	6.2689	0.152986	0.550201	0.0505624	0.185778	Cluster_1	3.60124	0.351594	0.11817	XP_031395249.1	479	3-ketoacyl-CoA synthase 20-like
LOC116206615	4.18282	18.0628	0.148457	0.190855	0.0920646	0.16107	Cluster_1	11.1228	0.169656	0.126567	XP_031395250.1	404	GDSL esterase/lipase At5g45910-like
LOC116206616	2.48586	1.03317	0.26251	0.539161	0.62871	0.614517	Cluster_1	1.75951	0.400836	0.621614	XP_031395252.1	475	protein MAIN-LIKE 1-like
LOC116206624	22.0024	23.0902	3.04306	5.14349	2.93333	4.56981	Cluster_1	22.5463	4.09328	3.75157	XP_031395261.1	224	axial regulator YABBY 1-like isoform X2
LOC116206643	93.4456	57.0086	15.8002	13.821	3.50637	2.95625	Cluster_1	75.2271	14.8106	3.23131	XP_031395292.1	373	ATP synthase gamma chain, chloroplastic
LOC116206649	3.8522	3.63415	1.11514	1.72692	2.39017	1.28916	Cluster_1	3.74317	1.42103	1.83967	XP_031395298.1	501	sugar transporter ERD6-like 16
LOC116206656	8.98725	9.45391	3.93613	3.59805	8.75323	6.54529	Cluster_1	9.22058	3.76709	7.64926	XP_031395306.1	325	caffeoylshikimate esterase
LOC116206659	2.36788	7.07035	0	0.0360857	0	0	Cluster_1	4.71912	0.0180428	0	XP_031395311.1	260	auxin-responsive protein IAA14-like
LOC116206662	1.60756	3.46498	0.250017	0.430067	0.0518287	0	Cluster_1	2.53627	0.340042	0.0259143	XP_031395317.1	244	uncharacterized protein LOC116206662
LOC116206675	65.3648	137.828	39.1104	43.0006	48.3533	53.992	Cluster_1	101.596	41.0555	51.1726	XP_031395330.1	83	heat shock factor-binding protein-like
LOC116206676	23.0013	29.5689	3.97436	3.52006	1.11355	2.07489	Cluster_1	26.2851	3.74721	1.59422	XP_031395332.1	319	uncharacterized protein LOC116206676
LOC116206684	33.8429	51.5782	21.4739	18.8399	30.042	29.8331	Cluster_1	42.7105	20.1569	29.9376	XP_031395341.1	70	protein kish-like
LOC116206685	19.5381	36.8499	14.0574	16.2158	12.4362	14.0143	Cluster_1	28.194	15.1366	13.2253	XP_031395343.1	286	protein HEAT-STRESS-ASSOCIATED 32
LOC116206686	13.9669	13.5026	3.58156	2.93374	1.56981	0.486281	Cluster_1	13.7348	3.25765	1.02805	XP_031395344.1	372	probable trehalose-phosphate phosphatase J
LOC116206704	3.01503	4.31783	1.15771	0.885301	0.533426	0.391859	Cluster_1	3.66643	1.02151	0.462643
LOC116206706	191.235	433.536	42.2967	70.298	55.2976	95.4021	Cluster_1	312.385	56.2974	75.3499
LOC116206714	10.3429	13.9933	6.18879	3.803	13.0752	7.31965	Cluster_1	12.1681	4.99589	10.1974	XP_031395369.1	145	GATA transcription factor 16-like
LOC116206733	35.0345	55.8553	14.4652	14.7628	22.9348	21.9877	Cluster_1	45.4449	14.614	22.4612	XP_031395385.1	121	uncharacterized protein LOC116206733
LOC116206740	11.1302	13.0972	6.41626	5.6944	3.32754	4.60319	Cluster_1	12.1137	6.05533	3.96536	XP_031395402.1	211	uncharacterized protein LOC116206740 isoform X1
LOC116206745	3.52005	2.66202	1.1705	0.919005	0.752376	0.789817	Cluster_1	3.09104	1.04475	0.771096	XP_031395410.1	364	probable membrane-associated kinase regulator 1
LOC116206750	4.49187	8.69936	0.117737	0.277202	0.0243172	0.102112	Cluster_1	6.59561	0.197469	0.0632146	XP_031395416.1	428	protein trichome birefringence-like 19
LOC116206752	1.63804	0.902457	0.291969	0.382762	0.562202	0.455338	Cluster_1	1.27025	0.337365	0.50877	XP_031395419.1	682	L-type lectin-domain containing receptor kinase IV.1-like
LOC116206755	5.61999	10.7373	1.21745	0.597966	0.336334	1.21023	Cluster_1	8.17864	0.907708	0.773282	XP_031395421.1	213	cyclin-U4-1
LOC116206758	4.75854	6.38244	2.02974	1.66221	2.55176	2.65331	Cluster_1	5.57049	1.84597	2.60254
LOC116206759	12.2281	16.348	1.31787	1.34083	0	0.0848319	Cluster_1	14.2881	1.32935	0.042416	XP_031395425.1	298	probable xyloglucan endotransglucosylase/hydrolase protein 8
LOC116206760	3.67392	6.40056	3.42261	0.994972	1.13397	0.915512	Cluster_1	5.03724	2.20879	1.02474	XP_031395426.1	251	aquaporin TIP1-1
LOC116206767	16.2239	56.9782	11.5961	6.64885	8.68482	10.8504	Cluster_1	36.6011	9.12247	9.76761	XP_031395430.1	136	bZIP transcription factor 53-like
LOC116206769	212.872	194.59	12.8971	20.7825	26.0812	36.5999	Cluster_1	203.731	16.8398	31.3406	XP_031395433.1	273	probable esterase KAI2
LOC116206771	8.00826	10.7643	2.47641	2.31682	1.23104	1.05275	Cluster_1	9.38628	2.39662	1.1419	XP_031395436.1	194	uncharacterized protein LOC116206771
LOC116206774	348.955	427.683	194.298	158.527	177.671	163.711	Cluster_1	388.319	176.412	170.691	XP_031395469.1	260	14-3-3-like protein
LOC116206785	30.9427	62.1698	13.6817	19.3322	12.1141	7.99964	Cluster_1	46.5562	16.5069	10.0569
LOC116206792	23.9522	39.0957	13.7047	10.3431	16.6624	12.101	Cluster_1	31.5239	12.0239	14.3817	XP_031395457.1	329	transcription factor RAX2-like
LOC116206794	5.99927	6.45876	0.420191	0.591062	0	0.0260321	Cluster_1	6.22902	0.505626	0.013016	XP_031395459.1	467	putative UDP-rhamnose:rhamnosyltransferase 1
LOC116206795	352.665	678.555	60.0784	71.786	0.33027	0.259985	Cluster_1	515.61	65.9322	0.295127	XP_031395460.1	283	uncharacterized protein LOC116206795
LOC116206797	6.98451	10.886	3.43303	3.8308	1.47131	1.04157	Cluster_1	8.93525	3.63191	1.25644	XP_031395463.1	229	dof zinc finger protein DOF1.4-like
LOC116206798	5.87368	13.0019	1.36038	0.956818	1.51282	1.11613	Cluster_1	9.43779	1.1586	1.31448	XP_031395464.1	247	uncharacterized protein LOC116206798 isoform X1
LOC116206816	8.15192	39.721	0.574401	2.12301	0.340955	0.858598	Cluster_1	23.9365	1.34871	0.599777	XP_031395483.1	117	non-specific lipid-transfer protein 1-like
LOC116206818	77.312	72.3253	32.6225	25.1955	55.0596	46.9234	Cluster_1	74.8187	28.909	50.9915
LOC116206831	54.2709	88.0294	17.8081	16.059	5.63945	8.74491	Cluster_1	71.1501	16.9336	7.19218	XP_031395508.1	191	ferredoxin C 2, chloroplastic
LOC116206832	44.498	83.784	15.7665	15.9424	7.4691	10.7941	Cluster_1	64.141	15.8544	9.1316	XP_031395509.1	95	uncharacterized protein LOC116206832
LOC116206836	0.819403	1.00969	0.160971	0.252571	0.0664738	0.0465237	Cluster_1	0.914547	0.206771	0.0564988	XP_031395513.1	418	probable N-acetyltransferase HLS1
LOC116206841	14.7443	14.724	6.66204	7.20239	4.5099	4.16575	Cluster_1	14.7341	6.93222	4.33782	XP_031395517.1	548	heat stress transcription factor A-3
LOC116206848	3.51959	4.08022	1.23275	1.14678	0.509071	1.0921	Cluster_1	3.7999	1.18976	0.800585	XP_031395528.1	177	uncharacterized protein LOC116206848
LOC116206873	2.42428	18.8542	2.68079	1.35196	1.42118	0.643482	Cluster_1	10.6392	2.01638	1.03233	XP_031395559.1	376	protein SRG1 isoform X1
LOC116206875	12.1747	12.4998	1.64833	2.51639	0.332537	0.314153	Cluster_1	12.3372	2.08236	0.323345	XP_031395562.1	314	transcription repressor OFP15-like
LOC116206877	1.77463	5.06919	0.0508448	0.392938	0.0842116	0	Cluster_1	3.42191	0.221891	0.0421058	XP_031395564.1	168	uncharacterized protein LOC116206877
LOC116206878	8.75245	12.6203	3.0121	1.66124	1.05275	0.703294	Cluster_1	10.6864	2.33667	0.878022	XP_031395565.1	466	3-ketoacyl-CoA synthase 20-like
LOC116206888	37.5997	61.9422	22.2561	17.4026	13.3477	12.8839	Cluster_1	49.7709	19.8294	13.1158	XP_031395579.1	193	probable histone chaperone ASF1A isoform X1
LOC116206889	165.621	204.308	63.4201	62.2673	43.3239	60.4846	Cluster_1	184.964	62.8437	51.9042	XP_031395583.1	119	30S ribosomal protein S31, chloroplastic
LOC116206891	71.5061	107.952	42.5726	31.5345	28.8581	35.9302	Cluster_1	89.7291	37.0536	32.3942	XP_031395584.1	122	thioredoxin-like protein CXXS1 isoform X1
LOC116206892	24.0223	26.1803	0.663739	1.55644	0	0.0524969	Cluster_1	25.1013	1.11009	0.0262484	XP_031395586.1	252	fasciclin-like arabinogalactan protein 11
LOC116206896	5.17894	14.3	0.076438	0.131044	0.0316056	0.0995296	Cluster_1	9.73947	0.103741	0.0655676	XP_031395589.1	178	cyclin-dependent protein kinase inhibitor SMR3-like
LOC116206897	2.55416	1.80803	0.573235	0.280889	0.169352	0.959931	Cluster_1	2.1811	0.427062	0.564642	XP_031395590.1	302	(+)-neomenthol dehydrogenase-like
LOC116206900	7.16083	16.336	2.64064	2.33106	0.280885	0.412666	Cluster_1	11.7484	2.48585	0.346776	XP_031395598.1	192	dirigent protein 21-like
LOC116206901	1.73803	4.39926	0.835454	0.339495	0.0363858	0.0381922	Cluster_1	3.06865	0.587475	0.037289	XP_031395599.1	257	zinc finger protein 8-like
LOC116206906	37.0846	16.7916	11.2219	8.8672	29.1092	15.6216	Cluster_1	26.9381	10.0445	22.3654	XP_031395603.1	279	protein SRC2-like
LOC116206910	3.63386	3.21303	0.533967	0.488049	0.117717	0.0617859	Cluster_1	3.42345	0.511008	0.0897514
LOC116206914	3.73657	9.08125	3.0401	0.788785	0.332753	0.199558	Cluster_1	6.40891	1.91444	0.266155	XP_031395609.1	231	uncharacterized protein LOC116206914
LOC116206917	8.24394	15.4115	1.63585	1.72233	0.0437091	0	Cluster_1	11.8277	1.67909	0.0218546	XP_031395612.1	223	tetraspanin-19-like
LOC116206918	3.69017	2.64309	0.496842	0.463125	0	0.0260775	Cluster_1	3.16663	0.479984	0.0130387	XP_031395614.1	1011	probable LRR receptor-like serine/threonine-protein kinase At3g47570
LOC116206920	4.74799	10.4026	0.394872	0.575518	0.0653179	0	Cluster_1	7.57529	0.485195	0.0326589	XP_031395616.1	334	thermospermine synthase ACAULIS5-like
LOC116206935	47.7562	137.589	25.639	12.686	4.71928	9.02704	Cluster_1	92.6726	19.1625	6.87316	XP_031395631.1	91	uncharacterized protein LOC116206935
LOC116206936	11.2669	14.8743	0.366114	0.734581	0.0505887	0.159274	Cluster_1	13.0706	0.550347	0.104931	XP_031395632.1	205	probable NAD(P)H dehydrogenase (quinone) FQR1-like 1
LOC116206940	1.64723	1.21417	0.262991	0.135528	0	0.0457236	Cluster_1	1.4307	0.19926	0.0228618	XP_031395638.1	220	photosynthetic NDH subunit of lumenal location 4, chloroplastic
LOC116206944	40.0661	64.0647	26.4256	26.0594	24.0656	20.3987	Cluster_1	52.0654	26.2425	22.2322	XP_031395642.1	108	uncharacterized protein At4g14450, chloroplastic-like
LOC116206946	2.53894	2.75468	0.225757	0.232442	0.0747344	0.0784438	Cluster_1	2.64681	0.2291	0.0765891	XP_031395645.1	355	uncharacterized protein LOC116206946
LOC116206947	9.32967	13.9108	0.161344	0.345858	0.0333641	0.105065	Cluster_1	11.6202	0.253601	0.0692145	XP_031395646.1	208	uncharacterized protein LOC116206947
LOC116206955	6.93647	19.9988	0.948675	2.38849	1.57513	0.381429	Cluster_1	13.4676	1.66858	0.978279	XP_031395655.1	110	flowering-promoting factor 1-like protein 3
LOC116206971	5.51052	7.3383	0.376907	0.242609	0.0779989	0.122803	Cluster_1	6.42441	0.309758	0.100401	XP_031395674.1	364	GDSL esterase/lipase At5g45950
LOC116206986	1.32682	1.40716	0.304997	0.381328	0.0774789	0.0203354	Cluster_1	1.36699	0.343162	0.0489072	XP_031395691.1	657	uncharacterized protein LOC116206986
LOC116206987	17.7554	48.7642	3.18364	4.02667	22.1541	30.6376	Cluster_1	33.2598	3.60515	26.3958	XP_031395692.1	231	germin-like protein subfamily 1 member 20
LOC116207006	4.31124	4.88396	2.16126	1.97025	1.56505	0.664917	Cluster_1	4.5976	2.06575	1.11498	XP_031395714.1	260	uncharacterized protein LOC116207006
LOC116207022	0.992765	2.46555	0.0362054	0.124105	0	0.0314221	Cluster_1	1.72916	0.0801552	0.0157111	XP_031395731.1	334	squamosa promoter-binding-like protein 7
LOC116207026	5.98897	5.60795	1.75728	0.921749	0.380713	0.332907	Cluster_1	5.79846	1.33951	0.35681	XP_031395733.1	121	uncharacterized protein LOC116207026
LOC116207030	6.71576	9.57348	3.63686	2.05112	0.988897	0.840175	Cluster_1	8.14462	2.84399	0.914536	XP_031395737.1	143	uncharacterized protein LOC116207030
LOC116207051	1.08691	1.46957	0.0511647	0	0	0	Cluster_1	1.27824	0.0255824	0	XP_031395771.1	202	transcription repressor OFP6-like
LOC116207053	4.53	11.4091	0.127657	0.40147	0.0704121	0	Cluster_1	7.96955	0.264564	0.0352061	XP_031395773.1	310	zinc finger protein ZAT5-like
LOC116207067	0.637255	2.54757	0.0894905	0.102162	0.0246453	0.0517449	Cluster_1	1.59241	0.0958263	0.0381951
LOC116207078	25.4411	26.4537	6.36699	7.38871	4.55121	4.0873	Cluster_1	25.9474	6.87785	4.31926	XP_031395798.1	343	arcelin-1-like
LOC116207079	10.1131	24.437	6.3245	5.25116	11.9791	12.4353	Cluster_1	17.2751	5.78783	12.2072	XP_031395799.1	159	major strawberry allergen Fra a 1-2-like
LOC116207090	4.62427	4.50929	0.0951454	0.326653	1.22083	1.81876	Cluster_1	4.56678	0.210899	1.5198	XP_031395811.1	307	protein IRX15-LIKE-like
LOC116207120	2.86824	5.33903	0.0678029	0.408508	0	0	Cluster_1	4.10363	0.238155	0	XP_031395841.1	249	NDR1/HIN1-like protein 26
LOC116207125	2.75096	2.01692	0.238328	0.122736	0.0394591	0.0414166	Cluster_1	2.38394	0.180532	0.0404378	XP_031395845.1	289	methylsterol monooxygenase 1-2-like
LOC116207135	70.5869	96.6563	24.1575	21.9814	24.8383	26.5833	Cluster_1	83.6216	23.0694	25.7108	XP_031395861.1	737	probable endo-1,3(4)-beta-glucanase ARB_01444
LOC116207139	9.26969	23.8227	3.63585	2.30646	11.0109	15.8362	Cluster_1	16.5462	2.97115	13.4236	XP_031395865.1	450	bifunctional UDP-glucose 4-epimerase and UDP-xylose 4-epimerase 1
LOC116207153	5.59701	12.1267	2.63067	3.26749	0.449849	0.134865	Cluster_1	8.86186	2.94908	0.292357	XP_031395884.1	158	uncharacterized protein LOC116207153
LOC116207158	4.67949	7.95659	1.8028	2.11155	0.119719	0.125629	Cluster_1	6.31804	1.95718	0.122674	XP_031395887.1	131	uncharacterized protein At2g34160
LOC116207175	1.9364	3.52215	0.232448	0.449552	0.0963258	0	Cluster_1	2.72927	0.341	0.0481629	XP_031395915.1	206	auxin-responsive protein IAA31
LOC116207184	82.1664	138.533	5.66775	1.53597	0.134555	0.141184	Cluster_1	110.35	3.60186	0.13787	XP_031395925.1	102	monothiol glutaredoxin-S2
LOC116207192	3.07139	10.2466	0.112603	0.193527	0.559835	0.832374	Cluster_1	6.65899	0.153065	0.696105	XP_031395936.1	194	zinc finger protein 6
LOC116207195	2.9252	1.9858	0.514087	0.645965	0	0.0892163	Cluster_1	2.4555	0.580026	0.0446081	XP_031395942.1	352	zinc transporter 8-like
LOC116207201	25.4303	80.8854	11.0486	10.4032	1.64262	5.25591	Cluster_1	53.1579	10.7259	3.44927	XP_031395948.1	81	phytosulfokines 3-like
LOC116207209	24.9096	54.7981	8.73227	9.60311	2.96592	6.57936	Cluster_1	39.8539	9.16769	4.77264
LOC116207234	54.2044	85.4913	30.6421	34.8603	27.2372	29.827	Cluster_1	69.8478	32.7512	28.5321	XP_031395995.1	224	uncharacterized protein LOC116207234 isoform X1
LOC116207238	21.9896	30.3257	9.3045	8.40685	3.81428	4.22016	Cluster_1	26.1577	8.85567	4.01722	XP_031396366.1	229	protein PAM68, chloroplastic
LOC116207251	43.0881	38.652	9.9573	9.09876	4.07845	6.22148	Cluster_1	40.87	9.52803	5.14996	XP_031396014.1	206	uncharacterized protein LOC116207251
LOC116207277	5.39356	52.1428	0.0938854	0.162222	0.0807953	0.0819619	Cluster_1	28.7682	0.128054	0.0813786	XP_031396040.1	143	uncharacterized protein LOC116207277 isoform X2
LOC116207384	53.4238	90.5816	27.4124	26.9648	26.2305	29.0165	Cluster_1	72.0027	27.1886	27.6235	XP_031396159.1	188	fra a 1-associated protein
LOC116207393	12.9136	23.2763	7.93574	8.84055	5.78558	5.35325	Cluster_1	18.095	8.38814	5.56942	XP_031396169.1	274	uncharacterized protein LOC116207393
LOC116207401	251.661	348.006	124.972	109.365	83.6569	110.116	Cluster_1	299.834	117.168	96.8864	XP_031396179.1	236	proactivator polypeptide-like 1
LOC116207405	36.5997	99.902	3.82206	8.29126	0.50894	0.610522	Cluster_1	68.2508	6.05666	0.559731	XP_031396186.1	142	uncharacterized protein LOC116207405
LOC116207433	5.98714	7.75884	1.90456	0.896476	0.143956	0.0755202	Cluster_1	6.87299	1.40052	0.109738	XP_031396228.1	153	protein CHLORORESPIRATORY REDUCTION 7, chloroplastic
LOC116207435	1.34393	1.07126	0	0	0	0	Cluster_1	1.20759	0	0	XP_031396230.1	244	expansin-A15-like
LOC116207439	14.9462	16.6948	8.48761	8.7532	4.71091	6.29643	Cluster_1	15.8205	8.6204	5.50367	XP_031396235.1	226	uncharacterized protein At5g19025-like
LOC116207482	4.04184	5.86894	1.34323	2.80325	1.50891	1.0759	Cluster_1	4.95539	2.07324	1.29241	XP_031396302.1	457	putative uncharacterized protein DDB_G0290521
LOC116207549	20.2254	17.868	10.84	11.1595	8.56132	7.46908	Cluster_1	19.0467	10.9998	8.0152	XP_031396404.1	878	LRR receptor-like serine/threonine-protein kinase RPK2 isoform X2
LOC116207565	3.60094	4.82142	0.931493	1.93781	2.6671	1.87615	Cluster_1	4.21118	1.43465	2.27162	XP_031396422.1	395	uncharacterized protein LOC116207565
LOC116207578	13.5731	19.9041	6.52276	7.84388	10.5084	9.51445	Cluster_1	16.7386	7.18332	10.0114	XP_031396446.1	293	zinc finger AN1 and C2H2 domain-containing stress-associated protein 16-like
LOC116207582	118.492	173.634	63.4094	48.2606	67.0572	70.2425	Cluster_1	146.063	55.835	68.6499	XP_031396449.1	135	histone H2B.8-like
LOC116207586	3.28625	3.82461	0.817505	1.07321	1.39339	1.29536	Cluster_1	3.55543	0.945357	1.34438	XP_031396457.1	220	uncharacterized protein LOC116207586
LOC116207595	95.3074	99.3842	33.4096	31.6887	22.0081	23.6333	Cluster_1	97.3458	32.5491	22.8207	XP_031396474.1	321	red chlorophyll catabolite reductase
LOC116207602	11.2133	18.8768	2.63091	3.9693	2.53854	2.72731	Cluster_1	15.045	3.3001	2.63293	XP_031396480.1	218	E3 ubiquitin-protein ligase MARCH11-like isoform X1
LOC116207615	12.2913	10.763	0.304234	1.97596	0	0	Cluster_1	11.5272	1.1401	0
LOC116207617	17.936	25.1522	4.72186	7.48989	8.96313	8.45603	Cluster_1	21.5441	6.10588	8.70958	XP_031396504.1	387	probable protein phosphatase 2C 49 isoform X1
LOC116207626	3.45057	4.68848	0.0696706	0.298466	0.143983	0.54412	Cluster_1	4.06952	0.184068	0.344052	XP_031396519.1	372	probable beta-1,4-xylosyltransferase IRX9
LOC116207627	86.9066	117.92	42.8199	40.2104	52.2795	55.4287	Cluster_1	102.413	41.5151	53.8541	XP_031396520.1	214	lipid phosphate phosphatase gamma-like
LOC116207629	14.9613	22.0379	4.17697	5.98466	5.65758	8.9686	Cluster_1	18.4996	5.08082	7.31309	XP_031396710.1	173	uncharacterized protein LOC116207629 isoform X3
LOC116207630	362.483	517.83	155.946	139.755	135.371	125.792	Cluster_1	440.156	147.851	130.582	XP_031396523.1	382	polyubiquitin
LOC116207672	148.415	165.763	37.539	32.3384	9.77352	9.93352	Cluster_1	157.089	34.9387	9.85352	XP_031396584.1	155	uncharacterized protein LOC116207672
LOC116207687	39.182	80.0373	17.3458	8.98088	8.93651	7.88039	Cluster_1	59.6097	13.1633	8.40845	XP_031396613.1	205	chemocyanin-like
LOC116207703	21.4809	22.943	7.61861	6.02787	6.29798	5.81367	Cluster_1	22.212	6.82324	6.05582	XP_031396633.1	346	transcription factor bHLH48-like isoform X1
LOC116207705	93.6733	191.788	56.3195	46.4595	89.3048	87.2477	Cluster_1	142.731	51.3895	88.2763	XP_031396636.1	214	transmembrane emp24 domain-containing protein p24beta3
LOC116207709	2.54723	3.81126	0.218025	0.627034	0.0327144	0.120213	Cluster_1	3.17924	0.42253	0.0764637	XP_031396639.1	527	glucomannan 4-beta-mannosyltransferase 9
LOC116207719	60.7391	89.937	31.8851	28.417	33.9637	32.9723	Cluster_1	75.338	30.1511	33.468	XP_031396651.1	338	UBP1-associated proteins 1A-like
LOC116207739	21.9691	42.1883	17.3183	16.2831	13.307	13.9235	Cluster_1	32.0787	16.8007	13.6152	XP_031396683.1	221	ras-related protein Rab11D-like
LOC116207748	45.75	57.8663	20.1189	22.3811	25.2878	29.3687	Cluster_1	51.8081	21.25	27.3283	XP_031396692.1	123	uncharacterized protein LOC116207748 isoform X2
LOC116207757	20.1011	19.6924	6.1449	4.604	5.13099	6.54069	Cluster_1	19.8968	5.37445	5.83584
LOC116207760	13.1516	9.88485	3.46464	4.72546	7.18315	4.97068	Cluster_1	11.5182	4.09505	6.07691	XP_031396706.1	906	probable RNA helicase SDE3
LOC116207764	944.181	1582.1	385.174	368.903	521.448	473.445	Cluster_1	1263.14	377.038	497.447	XP_031396714.1	393	S-adenosylmethionine synthase 5-like
LOC116207777	8.15015	9.84012	0.513733	1.35837	0	0	Cluster_1	8.99513	0.936052	0	XP_031396732.1	117	protein GLUTAMINE DUMPER 4
LOC116207785	14.7251	16.3238	9.05842	7.08376	5.45114	5.66015	Cluster_1	15.5244	8.07109	5.55565	XP_031396739.1	289	uncharacterized protein LOC116207785
LOC116207799	4.78535	20.8736	0.310242	0.932513	0.513886	0.494412	Cluster_1	12.8295	0.621378	0.504149	XP_031396754.1	281	secoisolariciresinol dehydrogenase-like
LOC116207800	36.3805	68.1161	25.3782	16.5375	14.588	14.4306	Cluster_1	52.2483	20.9579	14.5093	XP_031396755.1	107	uncharacterized protein LOC116207800
LOC116207809	52.8125	144.7	0.864069	3.90674	0.657477	0.439047	Cluster_1	98.7562	2.3854	0.548262	XP_031396764.1	191	putative invertase inhibitor
LOC116207818	3.03512	4.72928	0.670822	0.770559	0.309442	0.129883	Cluster_1	3.8822	0.720691	0.219663	XP_031396770.1	272	uncharacterized protein At5g39865
LOC116207836	10.4009	16.3763	2.81763	4.11582	4.89176	4.0498	Cluster_1	13.3886	3.46672	4.47078	XP_031396790.1	302	uncharacterized protein LOC116207836
LOC116207838	14.6075	30.1266	5.26379	6.44854	14.0632	15.1351	Cluster_1	22.367	5.85616	14.5991	XP_031396792.1	261	probable pectin methylesterase CGR2
LOC116207874	5.86659	8.59048	2.49522	2.52463	0.990455	1.10314	Cluster_1	7.22853	2.50992	1.0468	XP_031396847.1	343	uncharacterized protein LOC116207874
LOC116207905	11.9417	13.6779	3.9359	7.77804	2.15598	3.04013	Cluster_1	12.8098	5.85697	2.59806	XP_031396880.1	891	receptor-like protein kinase FERONIA
LOC116207934	5.23777	14.7177	1.42642	1.40202	1.19788	0.784648	Cluster_1	9.97773	1.41422	0.991264	XP_031396925.1	145	uncharacterized protein LOC116207934
LOC116207935	6.55008	12.7117	4.02484	3.08559	2.7707	3.9632	Cluster_1	9.63089	3.55522	3.36695	XP_031396928.1	326	formyltetrahydrofolate deformylase 1, mitochondrial-like
LOC116207943	43.8813	76.1184	25.5668	25.0848	22.091	31.2127	Cluster_1	59.9999	25.3258	26.6518	XP_031396949.1	57	uncharacterized protein LOC116207943 isoform X1
LOC116207960	122.714	206.861	76.1635	65.2147	80.3359	91.3391	Cluster_1	164.787	70.6891	85.8375	XP_031396966.1	139	actin-depolymerizing factor 1-like
LOC116207977	357.67	588.994	184.246	109.697	151.306	177.975	Cluster_1	473.332	146.971	164.641	XP_031396984.1	205	uncharacterized protein LOC116207977
LOC116207982	14.827	14.1379	5.50569	6.61345	1.6907	2.42486	Cluster_1	14.4825	6.05957	2.05778	XP_031396994.1	504	serine/threonine-protein kinase STN8, chloroplastic
LOC116207987	3.73078	6.98187	1.26073	1.68579	0.332175	0.348735	Cluster_1	5.35633	1.47326	0.340455	XP_031397002.1	428	uncharacterized protein LOC116207987 isoform X1
LOC116207996	39.2808	61.1879	24.5178	20.3715	28.1698	29.8735	Cluster_1	50.2343	22.4446	29.0217
LOC116207997	11.9457	13.8035	0.498281	1.63694	0.248937	0.348206	Cluster_1	12.8746	1.06761	0.298571
LOC116207998	18.7992	29.6419	6.91824	7.52541	3.90882	3.59008	Cluster_1	24.2205	7.22182	3.74945
LOC116208023	25.2801	45.0533	0.411671	1.34916	0	0.0717933	Cluster_1	35.1667	0.880416	0.0358967	XP_031397056.1	153	uncharacterized protein LOC116208023
LOC116208032	4.12817	3.64302	1.5293	1.56604	0.812017	0.757749	Cluster_1	3.88559	1.54767	0.784883	XP_031397079.1	517	probable E3 ubiquitin-protein ligase EDA40
LOC116208034	45.9069	64.7675	16.0417	19.631	28.0134	36.1221	Cluster_1	55.3372	17.8363	32.0677	XP_031397081.1	518	uncharacterized protein LOC116208034
LOC116208052	25.6613	85.157	5.08893	3.78263	2.29229	2.62435	Cluster_1	55.4091	4.43578	2.45832	XP_031397120.1	164	uncharacterized protein LOC116208052
LOC116208056	10.1055	17.6998	5.50191	5.31497	6.02951	5.38413	Cluster_1	13.9026	5.40844	5.70682	XP_031397122.1	509	uncharacterized protein LOC116208056 isoform X1
LOC116208071	5.25189	8.66088	1.70391	1.27638	0.92264	1.35543	Cluster_1	6.95639	1.49015	1.13904
LOC116208097	0.684615	3.69044	0.142077	0.21305	0.260066	0.308249	Cluster_1	2.18753	0.177564	0.284158	XP_031397192.1	292	nuclear transcription factor Y subunit A-1-like
LOC116208108	2.30405	9.72305	2.00317	1.26755	2.13451	3.87735	Cluster_1	6.01355	1.63536	3.00593	XP_031397208.1	509	zeatin O-glucosyltransferase-like
LOC116208114	10.4462	9.40976	4.27197	4.71302	6.29934	5.66938	Cluster_1	9.92798	4.49249	5.98436	XP_031397224.1	666	histone-lysine N-methyltransferase family member SUVH2-like
LOC116208120	20.6675	43.1592	9.5177	9.42164	11.2988	12.0036	Cluster_1	31.9134	9.46967	11.6512
LOC116208122	4.21688	1.74779	0.272696	0.140568	0.451838	0.0948443	Cluster_1	2.98233	0.206632	0.273341	XP_031397233.1	276	secoisolariciresinol dehydrogenase-like
LOC116208138	33.6705	36.0396	9.57971	8.28594	1.70792	1.25493	Cluster_1	34.855	8.93282	1.48142	XP_031397259.1	246	truncated transcription factor CAULIFLOWER A-like
LOC116208146	28.8963	19.5078	5.61923	7.17049	1.36402	1.53029	Cluster_1	24.202	6.39486	1.44715	XP_031397269.1	231	NAD(P)H-quinone oxidoreductase subunit L, chloroplastic
LOC116208149	18.2771	32.3152	9.77865	9.17683	16.9023	14.8757	Cluster_1	25.2962	9.47774	15.889	XP_031397275.1	136	uncharacterized protein LOC116208149
LOC116208157	40.9494	58.3624	22.9315	20.3749	13.8585	18.6706	Cluster_1	49.6559	21.6532	16.2645	XP_031397283.1	244	uncharacterized protein LOC116208157
LOC116208169	4.10603	4.53108	0	0.152145	0.806203	1.99931	Cluster_1	4.31855	0.0760725	1.40276	XP_031397298.1	111	uncharacterized protein LOC116208169
LOC116208176	0.932377	1.17542	0.0508601	0.13056	0.0629993	0.308648	Cluster_1	1.0539	0.0907101	0.185824	XP_031397322.1	471	probable aspartyl protease At4g16563
LOC116208195	10.322	10.5678	5.36359	4.60668	2.54023	2.65187	Cluster_1	10.4449	4.98513	2.59605	XP_031397361.1	590	protein TRANSPORT INHIBITOR RESPONSE 1-like isoform X1
LOC116208196	36.7385	56.9	19.2817	20.9297	19.844	24.4	Cluster_1	46.8192	20.1057	22.122	XP_031397367.1	266	ELMO domain-containing protein A-like isoform X3
LOC116208225	63.1643	70.4356	13.9959	11.2921	3.53707	3.02705	Cluster_1	66.7999	12.644	3.28206	XP_031397420.1	471	uncharacterized protein LOC116208225
LOC116208227	5.91249	5.71139	3.11864	3.19776	1.95161	1.72637	Cluster_1	5.81194	3.1582	1.83899	XP_031397427.1	701	pentatricopeptide repeat-containing protein At5g64320, mitochondrial isoform X2
LOC116208231	152.461	418.23	85.5798	65.6603	72.8542	91.051	Cluster_1	285.346	75.6201	81.9526	XP_031397431.1	165	uncharacterized protein LOC116208231
LOC116208253	13.8102	16.9352	8.80235	8.65536	5.48006	5.4747	Cluster_1	15.3727	8.72885	5.47738	XP_031397459.1	482	glucan endo-1,3-beta-glucosidase 5
LOC116208280	45.6819	45.5629	23.1757	22.5461	20.2112	24.7026	Cluster_1	45.6224	22.8609	22.4569	XP_031397484.1	535	ribonuclease III domain-containing protein RNC1, chloroplastic
LOC116208304	7.4988	11.6985	3.07453	3.13012	5.20301	5.56953	Cluster_1	9.59865	3.10232	5.38627	XP_031397537.1	169	lamin-like protein
LOC116208334	20.7936	31.9267	12.5597	12.0314	15.3376	15.902	Cluster_1	26.3602	12.2956	15.6198	XP_031397575.1	394	WAT1-related protein At4g19185
LOC116208337	4.5174	6.22587	1.69612	2.46686	3.24102	5.881	Cluster_1	5.37164	2.08149	4.56101	XP_031397576.1	581	probable protein phosphatase 2C 23
LOC116208352	8.21487	17.604	1.85929	3.29856	0.651719	0.170929	Cluster_1	12.9094	2.57892	0.411324	XP_031397591.1	124	nuclear transport factor 2B
LOC116208356	396.87	535.691	20.2575	32.2849	21.3119	30.5671	Cluster_1	466.281	26.2712	25.9395	XP_031397596.1	777	beta-D-xylosidase 1-like
LOC116208363	10.431	12.1875	3.77749	5.8824	3.68579	4.03413	Cluster_1	11.3093	4.82995	3.85996	XP_031397610.1	726	L-type lectin-domain containing receptor kinase VIII.1-like
LOC116208394	8.40348	20.8452	5.11596	3.24315	3.28071	3.56363	Cluster_1	14.6243	4.17955	3.42217	XP_031397660.1	246	BI1-like protein
LOC116208396	358.369	577.069	25.3117	43.5633	5.1086	3.25157	Cluster_1	467.719	34.4375	4.18009	XP_031397662.1	511	aspartic proteinase A1-like
LOC116208409	12.2929	12.3257	7.37205	4.80825	4.9625	5.01033	Cluster_1	12.3093	6.09015	4.98642	XP_031397685.1	615	peptide-N4-(N-acetyl-beta-glucosaminyl)asparagine amidase A-like
LOC116208459	10.9579	19.0488	6.7477	6.21262	13.5613	12.0062	Cluster_1	15.0033	6.48016	12.7837	XP_031397787.1	326	rhomboid-like protein 14, mitochondrial
LOC116208470	9.0175	16.139	6.59118	5.51615	3.60172	4.32568	Cluster_1	12.5783	6.05366	3.9637	XP_031397806.1	369	(S)-coclaurine N-methyltransferase-like
LOC116208477	2.46023	3.13917	1.01564	0.890175	0.306817	0.171792	Cluster_1	2.7997	0.952908	0.239305	XP_031397815.1	437	GDP-L-galactose phosphorylase 1-like
LOC116208487	20.4827	11.7485	8.79279	9.23601	8.07735	8.15284	Cluster_1	16.1156	9.0144	8.1151	XP_031397822.1	643	BEL1-like homeodomain protein 9
LOC116208488	41.4126	56.8683	15.0611	18.5292	21.9727	31.4048	Cluster_1	49.1405	16.7951	26.6887	XP_031397823.1	468	alanine--glyoxylate aminotransferase 2 homolog 2, mitochondrial-like isoform X1
LOC116208499	2.71415	10.8916	0.899929	1.80914	1.61907	1.24153	Cluster_1	6.80288	1.35453	1.4303	XP_031397844.1	213	uncharacterized protein LOC116208499
LOC116208525	9.38899	13.6464	4.54445	3.63875	6.04205	5.11415	Cluster_1	11.5177	4.0916	5.5781	XP_031397871.1	411	beta-glucuronosyltransferase GlcAT14C
LOC116208526	49.7503	47.7812	23.8356	16.6642	13.8715	12.4632	Cluster_1	48.7657	20.2499	13.1674	XP_031397872.1	167	RING-H2 finger protein ATL33
LOC116208540	4.06616	5.65596	1.48024	1.33988	1.02041	1.39243	Cluster_1	4.86106	1.41006	1.20642	XP_031397932.1	264	tetraspanin-10
LOC116208541	2.08917	1.4752	0.32081	0.432589	0.341385	0.238885	Cluster_1	1.78218	0.3767	0.290135	XP_031397892.1	262	uncharacterized protein LOC116208541
LOC116208547	5.7021	11.7551	0.960651	0.776029	0.30281	0.387789	Cluster_1	8.7286	0.86834	0.345299	XP_031397900.1	396	endonuclease 1 isoform X2
LOC116208552	91.5764	148.924	53.9441	45.0298	56.7921	49.2658	Cluster_1	120.25	49.487	53.029	XP_031397909.1	350	protein RETICULATA-RELATED 3, chloroplastic-like
LOC116208560	8.83545	23.188	5.88063	5.23031	6.29869	6.68624	Cluster_1	16.0117	5.55547	6.49247	XP_031397917.1	109	uncharacterized protein LOC116208560
LOC116208566	37.1713	43.4682	15.5532	12.6123	16.3403	14.4307	Cluster_1	40.3197	14.0828	15.3855	XP_031397936.1	447	uncharacterized protein LOC116208566
LOC116208578	39.8608	50.0238	24.4773	17.1955	24.609	25.4685	Cluster_1	44.9423	20.8364	25.0388	XP_031397961.1	127	uncharacterized protein LOC116208578
LOC116208586	53.7126	38.2781	24.6746	15.7373	24.8747	24.4265	Cluster_1	45.9954	20.206	24.6506	XP_031397973.1	425	putative glutamine amidotransferase GAT1_2.1
LOC116208591	5.26974	6.16998	1.01816	1.21854	3.3147	2.66221	Cluster_1	5.71986	1.11835	2.98846	XP_031397978.1	863	probable receptor-like protein kinase At2g23200
LOC116208605	1852.31	3649.42	1353.31	1297.93	1215.95	1339.77	Cluster_1	2750.86	1325.62	1277.86	XP_031397998.1	113	protein translation factor SUI1 homolog 2
LOC116208607	5.73596	9.8611	0.177552	0.153266	0.29532	0.232384	Cluster_1	7.79853	0.165409	0.263852
LOC116208612	17.3178	17.2333	3.45373	4.27831	8.88333	8.47357	Cluster_1	17.2755	3.86602	8.67845	XP_031398003.1	503	cytochrome P450 CYP736A12-like
LOC116208629	83.4281	127.701	22.0411	16.4848	7.16092	7.8156	Cluster_1	105.565	19.263	7.48826	XP_031398019.1	120	light-harvesting complex-like protein OHP1, chloroplastic
LOC116208655	35.8577	38.0833	18.0057	15.0253	11.2896	15.0013	Cluster_1	36.9705	16.5155	13.1455	XP_031398055.1	252	ylmG homolog protein 2, chloroplastic
LOC116208681	57.9901	73.5617	23.4049	23.2039	22.8964	22.7986	Cluster_1	65.7759	23.3044	22.8475	XP_031398082.1	239	E3 ubiquitin-protein ligase RMA1H1-like
LOC116208725	5.98089	5.36602	0.633291	3.22145	0.299495	0.0785899	Cluster_1	5.67345	1.92737	0.189042	XP_031398136.1	249	thaumatin-like protein
LOC116208726	32.3887	51.218	0.515115	0.267322	0.257445	0.810211	Cluster_1	41.8034	0.391219	0.533828	XP_031398137.1	136	uncharacterized protein LOC116208726
LOC116208736	4.5439	7.13751	3.52363	3.31085	1.53862	2.36093	Cluster_1	5.8407	3.41724	1.94978	XP_031398146.1	717	cyclic nucleotide-gated ion channel 2
LOC116208749	109.185	209.565	42.7218	41.3741	38.9576	58.708	Cluster_1	159.375	42.048	48.8328	XP_031398161.1	136	autophagy-related protein 8C-like isoform X1
LOC116208753	1.95776	2.48468	0	0.152407	0	0.0385763	Cluster_1	2.22122	0.0762035	0.0192882	XP_031398167.1	266	WEB family protein At1g75720
LOC116208785	167.403	233.621	74.2971	42.6481	68.1253	70.8148	Cluster_1	200.512	58.4726	69.4701	XP_031398207.1	285	aquaporin PIP2-4-like
LOC116208791	123.17	169.977	40.8245	25.1773	19.0281	20.5357	Cluster_1	146.573	33.0009	19.7819	XP_031398211.1	103	histone H4
LOC116208799	17.3823	13.1034	0.888358	1.39822	0.776412	0.428903	Cluster_1	15.2429	1.14329	0.602657	XP_031398221.1	280	NAC domain-containing protein 96-like
LOC116208839	23.3897	76.3913	0.536869	0	0	0	Cluster_1	49.8905	0.268435	0
LOC116208849	39.4586	67.0621	20.2303	20.1326	21.3343	20.9508	Cluster_1	53.2604	20.1815	21.1425	XP_031398273.1	221	ras-related protein RABA4d isoform X1
LOC116208856	95.8104	99.9882	34.4096	23.9533	16.447	18.4411	Cluster_1	97.8993	29.1815	17.4441	XP_031398280.1	207	uncharacterized protein LOC116208856
LOC116208862	19.4369	28.6925	8.39877	7.37121	4.76254	2.05018	Cluster_1	24.0647	7.88499	3.40636	XP_031398286.1	617	protein NRT1/ PTR FAMILY 5.6
LOC116208864	31.396	47.3852	17.8803	12.0803	8.36892	8.10168	Cluster_1	39.3906	14.9803	8.2353	XP_031398290.1	330	uncharacterized protein LOC116208864
LOC116208889	32.4098	33.7265	14.3138	14.7397	24.1469	21.1484	Cluster_1	33.0682	14.5267	22.6476	XP_031398316.1	248	protein YIPF5 homolog isoform X2
LOC116208902	3.45659	4.29708	1.06407	0.930647	0.153086	0.326839	Cluster_1	3.87683	0.997359	0.239962	XP_031398335.1	361	GDSL esterase/lipase At5g03810-like
LOC116208936	34.4148	33.1788	7.67724	9.30416	6.11048	6.97406	Cluster_1	33.7968	8.4907	6.54227	XP_031398372.1	245	NDR1/HIN1-like protein 12
LOC116208949	14.4039	18.9632	4.63588	9.81411	5.24073	4.2371	Cluster_1	16.6836	7.22499	4.73892	XP_031398385.1	145	uncharacterized protein LOC116208949
LOC116208981	3.79032	11.7583	0.093542	0.727203	0	0	Cluster_1	7.77431	0.410372	0	XP_031398417.1	177	major allergen Pru ar 1-like
LOC116208988	13.1456	10.7871	5.00956	5.10718	3.33123	4.20549	Cluster_1	11.9664	5.05837	3.76836	XP_031398423.1	333	uncharacterized protein LOC116208988
LOC116208998	2.34218	20.0097	0.448043	1.35803	1.58772	3.03696	Cluster_1	11.1759	0.903037	2.31234	XP_031398434.1	199	basic proline-rich protein-like
LOC116209037	72.8561	77.5111	39.4156	30.9034	55.5533	52.7843	Cluster_1	75.1836	35.1595	54.1688	XP_031398465.1	225	rhicadhesin receptor
LOC116209156	68.0992	141.333	38.8376	40.8026	43.1105	53.1406	Cluster_1	104.716	39.8201	48.1255	XP_031398571.1	157	uncharacterized protein LOC116209156
LOC116209173	3.03531	3.26002	0.421731	0.328645	0.285348	0.199687	Cluster_1	3.14766	0.375188	0.242517	XP_031398595.1	371	uncharacterized protein LOC116209173
LOC116209186	2.44978	2.46655	0.0963854	0.220137	0.0796528	0	Cluster_1	2.45817	0.158261	0.0398264	XP_031398621.1	445	protein trichome birefringence-like 3
LOC116209213	3.18967	5.83288	0.542204	0.695492	0.292607	0.25299	Cluster_1	4.51128	0.618848	0.272798	XP_031398660.1	623	L-type lectin-domain containing receptor kinase IV.1-like
LOC116209217	24.5421	24.6586	0.551928	1.35196	1.17381	0.308036	Cluster_1	24.6003	0.951944	0.740923	XP_031398664.1	338	polygalacturonase inhibitor-like
LOC116209220	4.19851	8.19675	0.550404	1.41391	0.176857	0.106092	Cluster_1	6.19763	0.982157	0.141475	XP_031398666.1	332	polygalacturonase inhibitor-like
LOC116209238	504.864	791.818	108.723	71.9835	26.669	12.6799	Cluster_1	648.341	90.3533	19.6745	XP_031398687.1	187	PLAT domain-containing protein 3-like
LOC116209243	41.6019	43.9884	2.89462	4.44678	1.66268	2.86228	Cluster_1	42.7951	3.6707	2.26248	XP_031398692.1	323	chitinase-like protein 2
LOC116209257	26.3871	41.633	1.02366	1.11078	0.490948	0.515272	Cluster_1	34.01	1.06722	0.50311	XP_031398716.1	289	aquaporin PIP1-1-like
LOC116209275	1.13989	2.07682	0.279653	0.657864	0.307838	0.201991	Cluster_1	1.60835	0.468759	0.254914	XP_031398730.1	455	UDP-glucuronate 4-epimerase 3-like
LOC116209291	1.87458	2.30912	0.206858	0.593575	0.114434	0.180129	Cluster_1	2.09185	0.400216	0.147282	XP_031398750.1	109	glycine-rich protein 23-like
LOC116209294	754.247	2229.61	7.46463	32.2302	2.24671	0.690071	Cluster_1	1491.93	19.8474	1.46839	XP_031398752.1	198	protein DMP2
LOC116209295	7.97474	6.33308	4.7349	3.84452	3.12723	2.56131	Cluster_1	7.15391	4.28971	2.84427	XP_031398753.1	1012	putative receptor-like protein kinase At3g47110
LOC116209316	2.61528	3.77563	0.18751	0.260657	0.0193511	0.0406316	Cluster_1	3.19545	0.224083	0.0299913	XP_031398780.1	440	uncharacterized protein LOC116209316
LOC116209317	7.36384	8.17108	3.16399	3.64883	2.81025	3.51869	Cluster_1	7.76746	3.40641	3.16447	XP_031398782.1	305	uncharacterized protein LOC116209317
LOC116209322	97.494	304.614	0.682288	4.11531	0.37773	0.0660601	Cluster_1	201.054	2.3988	0.221895	XP_031398787.1	181	cell wall / vacuolar inhibitor of fructosidase 1-like
LOC116209331	35.8896	27.2012	1.24825	2.67964	0.0388894	0.0204141	Cluster_1	31.5454	1.96395	0.0296518	XP_031398793.1	563	laccase-4-like
LOC116209335	12.2833	22.3625	6.59463	7.24889	4.33562	2.28684	Cluster_1	17.3229	6.92176	3.31123	XP_031398803.1	595	uncharacterized protein LOC116209335
LOC116209342	24.5534	31.6795	12.6885	9.3948	6.18218	8.10609	Cluster_1	28.1165	11.0417	7.14414	XP_031398812.1	465	PAP-specific phosphatase HAL2-like
LOC116209356	117.023	186.969	36.6458	20.3681	11.8133	17.9246	Cluster_1	151.996	28.5069	14.8689
LOC116209357	7.15484	11.5193	2.2327	2.95511	3.43394	4.42072	Cluster_1	9.33707	2.5939	3.92733
LOC116209358	40.6459	53.806	27.0348	22.115	20.0726	24.2559	Cluster_1	47.2259	24.5749	22.1642	XP_031398831.1	505	putative oxidoreductase TDA3
LOC116209367	1.31664	1.60285	0.472632	0.477222	0.200811	0.347268	Cluster_1	1.45975	0.474927	0.274039	XP_031398845.1	747	probable LRR receptor-like serine/threonine-protein kinase At3g47570
LOC116209381	6.81766	5.269	0.827766	2.12663	2.55183	3.49815	Cluster_1	6.04333	1.4772	3.02499	XP_031398867.1	354	uncharacterized protein LOC116209381 isoform X1
LOC116209390	0.997769	1.97995	0.0891634	0.178128	0.0491099	0.0257776	Cluster_1	1.48886	0.133646	0.0374437	XP_031398880.1	350	zinc finger CCCH domain-containing protein 14-like
LOC116209393	409.932	674.743	127.079	43.5931	0.499511	0.742727	Cluster_1	542.337	85.3361	0.621119	XP_031398882.1	274	non-classical arabinogalactan protein 31-like
LOC116209420	34.4117	42.5576	1.15996	2.14711	0.954997	2.54579	Cluster_1	38.4847	1.65353	1.75039	XP_031398909.1	212	uncharacterized protein LOC116209420 isoform X1
LOC116209421	26.0214	31.4764	10.462	10.1389	11.1925	11.33	Cluster_1	28.7489	10.3004	11.2613	XP_031398912.1	190	RING-H2 finger protein ATL74
LOC116209423	6.43354	9.33944	3.88933	3.0934	2.75925	2.93013	Cluster_1	7.88649	3.49137	2.84469	XP_031398914.1	1531	myosin-11 isoform X1
LOC116209440	21.0022	31.6707	9.19409	7.62958	12.5768	12.3022	Cluster_1	26.3364	8.41183	12.4395	XP_031398937.1	281	probable CCR4-associated factor 1 homolog 11
LOC116209463	38.8132	166.471	1.50372	3.58853	2.13323	0.848959	Cluster_1	102.642	2.54612	1.49109	XP_031398971.1	87	peamaclein
LOC116209474	884.388	1212.46	211.707	164.338	29.4261	29.6309	Cluster_1	1048.42	188.023	29.5285	XP_031398978.1	205	photosystem I reaction center subunit II, chloroplastic-like
LOC116209479	210.446	181.707	24.0594	20.1464	8.09927	9.53134	Cluster_1	196.077	22.1029	8.81531	XP_031398985.1	286	chlorophyll a-b binding protein CP29.1, chloroplastic-like
LOC116209485	10.4251	11.6012	3.71428	5.12664	3.29356	2.01616	Cluster_1	11.0131	4.42046	2.65486
LOC116209495	5.29203	1.34689	0	0.0678565	0.554752	1.71271	Cluster_1	3.31946	0.0339283	1.13373	XP_031399006.1	352	gibberellin 2-beta-dioxygenase 8 isoform X1
LOC116209496	8.90745	10.1623	2.67043	2.51302	0.0951225	0.332896	Cluster_1	9.53487	2.59172	0.214009	XP_031399009.1	771	subtilisin-like protease SBT1.9
LOC116209497	46.2434	70.791	28.7994	22.9043	20.8991	22.8982	Cluster_1	58.5172	25.8518	21.8986	XP_031399011.1	250	E3 ubiquitin-protein ligase AIRP2-like isoform X2
LOC116209514	205.297	371.181	131.612	109.871	107.132	132.592	Cluster_1	288.239	120.742	119.862	XP_031399032.1	185	abscisic acid receptor PYL3-like
LOC116209516	5.28191	5.37683	0.39081	0.446986	0.0359302	0.0377142	Cluster_1	5.32937	0.418898	0.0368222	XP_031399030.1	358	vegetative cell wall protein gp1-like
LOC116209528	0.681665	0.643577	0.140835	0.52207	0.0775163	0.101726	Cluster_1	0.662621	0.331452	0.0896211	XP_031399045.1	338	uncharacterized protein LOC116209528
[truncated: 7,840 more rows]
