# Supplementary material for: Ripening of Pomegranate Skin as Revealed by Developmental Transcriptomics
Source: Cells. 2022 Jul 16;11(14):2215. doi: 10.3390/cells11142215 (PMC9320897; doi:10.3390/cells11142215)
Supplement: Supplementary file 1 [file cells-11-02215-s001.zip › Table S4. List of differentially expressed transcription factors_R3.xlsx]

## Sheet: Table S4. TF_Function
Ripening of pomegranate skin as revealed by developmental transcriptomics
Idit Ginzberg* and Adi Faigenboim
Institute of Plant Sciences, Agricultural Research Organization, Volcani Center, 68 HaMacabim Road, P.O. Box 15159, Rishon LeZion 7505101, Israel
*Corresponding author: e-mail: iditgin@volcani.agri.gov.il
Transcription factor ID	Cluster	Early	Mid-growth	Ripenning	Protein product	Protein Name	TAIR ID	%idenity	Gene code	Category
LOC116186951	Cluster_1	5.63743	2.33975	1.09939	XP_031371370.1	transcription factor MYBS1	AT1G49010.1	55.16	MYBS1	Stress
LOC116186954	Cluster_6	31.3988	21.575	13.0825	XP_031371372.1	transcription factor PIF1	AT2G20180.6	42.91	PIF1, PIL5, PHY-INTERACTING FACTOR 1, PHYTOCHROME INTERACTING FACTOR 3-LIKE 5	Development - photomorphogenesis
LOC116187025	Cluster_1	74.6187	9.52857	0.0460565			AT5G11590.1	60.75	ERF041, TINY2	Stress
LOC116187037	Cluster_1	3.27974	0.320213	0.734565	XP_031371476.1	transcription factor MYB54	AT1G17950.1	51.75	MYB52	Secondary cell wall biogenesis
LOC116187069	Cluster_6	6.43806	4.67277	1.08062	XP_031371516.1	ethylene-responsive transcription factor ERF003-like	AT5G25190.1	65.62	ESE3, ETHYLENE AND SALT INDUCIBLE 3	Stress
LOC116187206	Cluster_1	2.19834	0.236416	0.027762	XP_031371696.1	transcription factor TCP17	AT5G60970.1	63.85	TCP5, TEOSINTE BRANCHED 1, CYCLOIDEA AND PCF TRANSCRIPTION FACTOR 6	Development - photomorphogenesis
LOC116188020	Cluster_6	2.24725	1.78913	0.156538	XP_031372985.1	transcription factor MYB17	AT3G61250.1	62.84	LMI2, MYB17, LATE MERISTEM IDENTITY2	Cell - division and differentiation
LOC116188267	Cluster_1	49.4821	25.0674	25.1414	XP_031373370.1	transcription factor DIVARICATA-like	AT5G04760.1	64.49	DIV	Stress
LOC116188346	Cluster_1	15.0695	4.8616	3.35995	XP_031373495.1	transcription factor bHLH35	AT5G57150.1	60	BH035	Uncharacterized
LOC116188452	Cluster_6	38.6967	20.5762	13.3162	XP_031373688.1	transcription factor DIVARICATA-like	AT2G38090.1	56.55	DIV	Stress
LOC116189312	Cluster_1	5.43476	0.130662	0.0591535	XP_031374787.1	transcription factor MYB61-like isoform X1	AT1G09540.1	46.88	MYB61	Cell - division and differentiation
LOC116189336	Cluster_1	35.9763	11.0711	7.05734	XP_031374820.1	transcription factor TCP14-like	AT3G47620.1	44.99	TCP14, TEOSINTE BRANCHED, CYCLOIDEA AND PCF (TCP) 14	Development
LOC116192087	Cluster_1	1.99236	0.701545	0.31225	XP_031376376.1	nuclear transcription factor Y subunit A-9-like	AT3G20910.1	51.68	NF-YA9	Development
LOC116192172	Cluster_6	198.707	103.399	53.9562	XP_031376497.1	transcription factor KUA1	AT5G47390.1	63.64	KUA1, KUODA1 (CHINESE FOR ENLARGE OR EXPAND), MYB HYPOCOTYL ELONGATION-RELATED	Cell - elongation and expansion
LOC116192433	Cluster_1	30.9217	4.06925	3.7646	XP_031376848.1	transcription factor ORG2-like isoform X1	AT3G56970.1	37.7	ORG2, BHLH38, OBP3-RESPONSIVE GENE 3	Homeostasis - iron and K
LOC116192744	Cluster_1	92.3834	40.8298	51.365	XP_031377237.1	transcription factor bHLH104-like	AT4G14410.1	68.65	bHLH104	Homeostasis - iron and K
LOC116192765	Cluster_6	52.9052	29.2015	11.9349	XP_031377260.1	ethylene-responsive transcription factor CRF5-like	AT2G46310.1	41.67	CRF5, CYTOKININ RESPONSE FACTOR 5	Development
LOC116192892	Cluster_6	52.3248	29.9534	19.789	XP_031377447.1	bZIP transcription factor 60-like	AT1G42990.1	45.1	bZIP60	ER protein unfolding
LOC116192974	Cluster_6	190.952	59.4644	34.1487	XP_031377550.1	transcription factor bHLH148-like	AT3G06590.4	59.2	AIF2	Stress
LOC116193049	Cluster_1	11.7264	4.90897	7.90175	XP_031377659.1	nuclear transcription factor Y subunit C-3-like	AT1G08970.4	60.89	NF-YC9, HAP5C, HEME ACTIVATED PROTEIN 5C, NF-YC9, NUCLEAR FACTOR Y, SUBUNIT C9	Development - photomorphogenesis
LOC116193088	Cluster_1	6.5477	0.610591	0.0502064	XP_031377709.1	transcription factor MYB61-like isoform X2	AT1G09540.1	44.97	MYB61	Cell - division and differentiation
LOC116193090	Cluster_6	19.7797	17.6588	4.72738	XP_031377702.1	nuclear transcription factor Y subunit A-7-like isoform X1	AT1G30500.2	54.98	NF-YA7, NUCLEAR FACTOR Y, SUBUNIT A7	Development/Stress
LOC116193221	Cluster_1	8.7332	2.02063	0.0748534	XP_031377888.1	transcription factor bHLH93-like	AT5G65640.1	69.81	bHLH093/NFL	Development - photomorphogenesis
LOC116193264	Cluster_6	27.6443	20.4724	10.4018	XP_031377935.1	nuclear transcription factor Y subunit C-2	AT1G56170.2	90.77	NF-YC2; HAP5B	Development
LOC116193273	Cluster_6	89.3675	41.5581	17.6151	XP_031377951.1	transcription factor bHLH149	AT1G09250.1	48.6	ATBS1/AIF3	Cell - elongation and expansion
LOC116193314	Cluster_6	126.958	63.5033	41.7612	XP_031377994.1	ethylene-responsive transcription factor RAP2-1-like	AT1G46768.2	63.31	RAP2.1, Related to AP 2.1; DREB	Stress
LOC116193479	Cluster_3	51.2896	44.0895	47.6895	XP_031378054.1	transcription factor KUA1-like isoform X1	AT5G56840.1	52.02		Uncharacterized
LOC116193494	Cluster_1	16.8197	9.10915	6.26535	XP_031378075.1	transcription factor bHLH82-like isoform X1	AT2G24260.2	69.7	LRL1, ROOTHAIRLESS1; DROP1, DEFECTIVE REGION OF POLLEN 1	Development
LOC116193813	Cluster_1	18.8956	4.59773	0.386003	XP_031378422.1	myb-related protein 2-like	AT3G04030.3	58.79	MYR2	Development - photomorphogenesis
LOC116194147	Cluster_6	25.7659	14.8988	8.48196	XP_031378742.1	probable WRKY transcription factor 72	AT5G15130.1	44.12	WRKY72	Stress
LOC116194216	Cluster_1	2.38554	0.467006	0.622297	XP_031378832.1	transcription factor bHLH63-like	AT4G34530.1	48.93	CIB1, CRYPTOCHROME-INTERACTING BASIC-HELIX-LOOP-HELIX 1	Development - photomorphogenesis
LOC116194468	Cluster_1	2.35173	0.409342	1.02392	XP_031379141.1	putative GATA transcription factor 22	AT4G26150.1	41.39	GATA22, CGA1, CYTOKININ-RESPONSIVE GATA FACTOR 1	Organell gene expression
LOC116194533	Cluster_1	6.27421	1.80145	0.763312	XP_031379212.1	NAC domain-containing protein 104	AT5G64530.1	63.16	XND1, XYLEM NAC DOMAIN 1	Secondary cell wall biogenesis
LOC116194680	Cluster_6	859.564	195.236	4.07622	XP_031379413.1	ethylene-responsive transcription factor ERF038-like	AT2G35700.1	65.73	AtERF38, ERF38;	Secondary cell wall biogenesis
LOC116194719	Cluster_1	5.01312	0.59512	0.0356739	XP_031379467.1	heat stress transcription factor C-1	AT3G24520.1	69.47	HSFC1	Stress
LOC116194873	Cluster_6	84.7604	44.5392	15.2787	XP_031379641.1	transcription factor bHLH48-like	AT3G57800.2	45.62	bHLH48	Uncharacterized
LOC116194993	Cluster_1	29.791	1.95266	0.25768	XP_031379797.1	transcription factor PRE5-like	AT3G28857.1	75.27	PRE1	Cell - elongation and expansion
LOC116195538	Cluster_6	98.7881	56.8718	19.6862	XP_031380649.1	protein PHR1-LIKE 2	AT3G24120.1	61.4	PHL2, PHR1-LIKE 2	Stress
LOC116195694	Cluster_6	54.0964	37.0996	24.7164	XP_031380864.1	mediator of RNA polymerase II transcription subunit 11	AT3G01435.4	77.48
LOC116195782	Cluster_6	35.4299	29.2103	13.0594	XP_031380983.1	transcription factor TCP21	AT5G23280.1	61.71	TCP7, TCP DOMAIN PROTEIN 7	Cell - division and differentiation
LOC116196051	Cluster_1	250.799	46.9527	3.27166	XP_031381430.1	ethylene-responsive transcription factor ERF106-like	AT5G07580.1	72.73	ERF106	Secondary cell wall biogenesis
LOC116196545	Cluster_1	22.463	9.09909	11.1725	XP_031382183.1	ethylene-responsive transcription factor 3-like	AT1G50640.1	46.36	ERF3	Signaling
LOC116196613	Cluster_1	3.20843	1.23257	0.921072	XP_031382285.1	transcription factor PCF1-like	AT2G37000.1	49.62	TCP11	Organell gene expression
LOC116196831	Cluster_1	12.4031	5.74831	4.94743	XP_031382593.1	transcription factor MYBC1-like	AT3G10760.1	53.11	MYBC1-like	Uncharacterized
LOC116196941	Cluster_6	34.6845	22.2571	9.87738	XP_031382763.1	ethylene-responsive transcription factor ERF054	AT4G28140.1	42.02	ERF54	Development/Stress
LOC116197049	Cluster_1	215.921	30.276	14.9468	XP_031382913.1	transcription factor bHLH51	AT2G40200.1	48.22	BHO51	Development
LOC116197186	Cluster_1	2.30778	0.725742	0.0948319	XP_031383101.1	transcription factor bHLH36-like	AT5G51790.1	40	BH120	Uncharacterized
LOC116197682	Cluster_6	4.97925	5.19641	0.727817	XP_031383742.1	transcription factor bHLH68	AT4G29100.1	49.05	BHLH68	Development/Stress
LOC116198050	Cluster_1	10.2391	0.818322	0.602694	XP_031384224.1	heat stress transcription factor A-2-like	AT2G26150.4	58.33	HSFA2	Stress
LOC116198083	Cluster_1	4.46944	1.44426	1.55817	XP_031384266.1	transcription factor RF2b	AT2G40620.1	56.15	BZIP18	Stress
LOC116198120	Cluster_6	22.7995	8.60291	0.352701	XP_031384323.1	transcription factor MYB61-like	AT4G01680.1	44.39	MYB55	Cell - division and differentiation
LOC116198462	Cluster_6	8.07154	4.2663	0.890917	XP_031384471.1	transcription factor bHLH68-like	AT4G29100.1	38.66	BHLH68	Development/Stress
LOC116198499	Cluster_6	167.168	80.5889	33.5314	XP_031384524.1	transcription factor MYBS3	AT3G16350.1	52.81	NID1, NITROGEN RESPONSE DEFICIENCY 1	Signaling
LOC116198576	Cluster_6	8.06008	7.27977	2.43888	XP_031384619.1	transcription factor bHLH68-like	AT4G29100.1	42.61	BHLH68	Development/Stress
LOC116198715	Cluster_1	38.8229	4.83934	1.93487	XP_031384798.1	ethylene-responsive transcription factor WIN1-like isoform X2	AT1G15360.2	61.24	SHN/WIN1	Cell - division and differentiation
LOC116198733	Cluster_1	4.00532	0.788027	0.411828	XP_031384814.1	AP2-like ethylene-responsive transcription factor At1g16060	AT1G16060.1	61.6	ADAP, ARIA-INTERACTING DOUBLE AP2 DOMAIN PROTEIN, WRI3, WRINKLED 3	Cutin biosynthesis
LOC116198768	Cluster_1	1.19439	0.057798	0.0401448	XP_031384860.1	transcription factor MYB83-like	AT3G08500.1	42.29	MYB83	Secondary cell wall biogenesis
LOC116198847	Cluster_1	13.0261	1.24062	0.0857341	XP_031384962.1	GATA transcription factor 5-like	AT5G66320.2	50.17	GATA5	Metabolism
LOC116199084	Cluster_1	3.58236	1.17526	0.801991	XP_031385238.1	transcription factor TGA4-like isoform X1	AT5G10030.5	68.57	TGA4, TGACG MOTIF-BINDING FACTOR 4; OBF4, OCS ELEMENT BINDING FACTOR 4,	Stress
LOC116199155	Cluster_1	2.12094	0.633682	0.328038	XP_031385304.1	transcription repressor OFP8-like	AT5G19650.1	70.77
LOC116199173	Cluster_1	5.49883	1.94782	0.981917	XP_031385324.1	transcription factor DIVARICATA-like	AT5G04760.1	56.61	DIV	Stress
LOC116199247	Cluster_1	0.943625	0.110933	0.0629433	XP_031385407.1	transcription factor bHLH18-like	AT4G37850.2	50	bHLH25	Uncharacterized
LOC116199874	Cluster_1	5.54347	2.43364	1.06555	XP_031386304.1	transcription factor TCP15-like	AT1G69690.1	43.9	TCP15	Organell gene expression
LOC116199994	Cluster_1	39.6945	18.7064	16.0464	XP_031386529.1	ethylene-responsive transcription factor ERF069-like	AT4G27950.1	53.42	CRF4, CYTOKININ RESPONSE FACTOR 4	Development
LOC116200252	Cluster_6	44.0061	25.4642	14.7391	XP_031386930.1	transcription factor bHLH80-like isoform X1	AT1G35460.1	53.85	CFLAP2, CFL1 ASSOCIATED PROTEIN 2; FBH1, FLOWERING BHLH 1	Cutin biosynthesis
LOC116200794	Cluster_1	25.6619	12.3334	13.6355	XP_031387561.1	transcription factor TCP20-like	AT3G27010.2	48.26	TCP20	Cell - division and differentiation
LOC116200827	Cluster_6	15.0928	12.3234	5.12376	XP_031387608.1	transcription factor MYB59 isoform X1	AT5G59780.3	62.04	MYB59	Homeostasis - iron and K
LOC116200936	Cluster_6	31.9809	23.2986	11.8108	XP_031387792.1	trihelix transcription factor GT-4-like isoform X3	AT1G13450.1	65.47	GT-1	Signaling
LOC116201916	Cluster_1	19.1576	7.1253	4.02417	XP_031389234.1	ethylene-responsive transcription factor ERF008	AT2G23340.1	62.05	DEAR3, DREB AND EAR MOTIF PROTEIN 3	Stress
LOC116201982	Cluster_6	4.67042	3.03663	0.314435	XP_031389339.1	myb family transcription factor EFM	AT2G03500.1	49.8	EFM, EARLY FLOWERING MYB PROTEIN, EFM, HHO4, HRS1 HOMOLOG4	Development - photomorphogenesis
LOC116202324	Cluster_6	28.8001	20.3407	12.5107	XP_031389706.1	gDP-mannose transporter GONST3 isoform X1	AT4G18170.1	48.31	WRKY28	Stress
LOC116202350	Cluster_1	22.5239	4.09396	0.113615	XP_031389734.1	GATA transcription factor 4-like	AT5G25830.1	38.98	GATA12	Cell - division and differentiation
LOC116202544	Cluster_6	54.2622	33.5551	9.51298	XP_031389987.1	transcription factor MYB102-like	AT4G21440.1	54.44	MYB4, MYB-like102	Stress
LOC116202564	Cluster_6	1.73181	0.524811	0.029846	XP_031390019.1	transcription factor CSA-like	AT1G69560.1	47.6	LOF2, LATERAL ORGAN FUSION 2; MYB105	Development
LOC116202668	Cluster_6	80.93	47.9162	13.7275	XP_031390123.1	transcription factor CPC-like	AT2G46410.1	66.67	CAPRICE, CPC	Cell - division and differentiation
LOC116202688	Cluster_1	8.23582	1.84077	2.99604	XP_031390153.1	ethylene-responsive transcription factor 5	AT5G47230.1	40.96	ERF102	Stress
LOC116203422	Cluster_1	14.5067	5.43297	6.39949	XP_031391031.1	GATA transcription factor 16-like	AT3G06740.1	59.54	GATA15	Development
LOC116203573	Cluster_1	105.305	35.6246	23.3742	XP_031391211.1	transcription factor bHLH153-like isoform X1	AT1G05710.6	65.38	BH113	Uncharacterized
LOC116203652	Cluster_6	16.6737	10.8456	7.68562	XP_031391360.1	trihelix transcription factor ASIL2	AT3G58630.2	44.3	ASIL2, ARABIDOPSIS 6B-INTERACTING PROTEIN1-LIKE	Development
LOC116203677	Cluster_6	58.4068	25.7632	15.3209	XP_031391395.1	heat stress transcription factor B-2a-like	AT5G62020.1	55.27	HSFB2A	Stress
LOC116203744	Cluster_1	34.6116	7.81829	2.42619	XP_031391498.1	transcription repressor MYB6-like	AT1G22640.1	53.5	MYB3	Metabolism
LOC116203773	Cluster_1	124.561	43.7642	59.122	XP_031391557.1	uncharacterized protein LOC116203773	AT1G64140.1	54.55	WRKY	Stress
LOC116204968	Cluster_1	29.0983	12.7172	7.5617	XP_031393225.1	transcription factor TCP23	AT1G35560.1	50.87	TCP23	Development - photomorphogenesis
LOC116205063	Cluster_6	17.9161	7.80444	1.1213	XP_031393373.1	uncharacterized protein LOC116205063 isoform X1	AT2G46970.1	47.71	PIL1, PHYTOCHROME INTERACTING FACTOR 3-LIKE 1	Development - photomorphogenesis
LOC116205083	Cluster_1	93.5429	44.7315	42.3564	XP_031393402.1	trihelix transcription factor ASIL1-like	AT3G58630.2	46.02	ASIL2, ARABIDOPSIS 6B-INTERACTING PROTEIN1-LIKE	Development
LOC116205105		17.3351	8.19758	11.6183	XP_031393448.1	WD repeat-containing protein LWD1 AN11	AT1G12910.1	89.4	AN11	Flavonoids/anthocyanins biosynthesis
LOC116205399	Cluster_1	2.9361	0.575013	0.234581	XP_031393859.1	transcription factor bHLH63-like	AT4G34530.1	42.03	CIB1, CRYPTOCHROME-INTERACTING BASIC-HELIX-LOOP-HELIX 1	Development - photomorphogenesis
LOC116205515	Cluster_6	109.757	58.0036	43.3807	XP_031394004.1	transcription factor MYB8-like	AT4G38620.1	52.61	MYB4	Flavonoids/anthocyanins biosynthesis
LOC116205549	Cluster_1	56.2452	25.6042	22.4455	XP_031394037.1	ethylene-responsive transcription factor 3-like	AT1G50640.1	45.06	ERF3	Signaling
LOC116206116	Cluster_6	9.85173	7.0487	0.97253	XP_031394747.1	transcription factor bHLH112-like isoform X2	AT1G61660.7	48.02	BHLH112	Stress
LOC116206225	Cluster_6	165.684	94.6685	80.9552	XP_031394898.1	transcription initiation factor IIA subunit 2	AT4G24440.2	93.4
LOC116206263	Cluster_1	6.31388	2.52919	0.898626	XP_031394947.1	ethylene-responsive transcription factor ERF061-like	AT1G64380.1	46.78	DREB, ERF61	Stress
LOC116206372	Cluster_1	5.01917	1.62506	0.849692	XP_031395081.1	transcription factor PIF4 isoform X1	AT2G43010.2	34.11	PIF4	Development - photomorphogenesis
LOC116206434	Cluster_6	2.80118	1.60575	0.974438	XP_031395167.1	ethylene-responsive transcription factor CRF1-like	AT4G23750.2	45.4	CRF2, CYTOKININ RESPONSE FACTOR 2, TARGET OF MONOPTEROS 3, TMO3	Development
LOC116206679	Cluster_6	7.46245	4.92314	1.99053	XP_031395337.1	WRKY DNA-binding transcription factor 70	AT3G56400.1	38.14	WRKY70	Stress
LOC116206695	Cluster_6	153.27	39.9483	2.36256	XP_031395354.1	nuclear transcription factor Y subunit B-3	AT4G14540.1	79.71	NF-YB3	Development - photomorphogenesis
LOC116206714	Cluster_1	12.1681	4.99589	10.1974	XP_031395369.1	GATA transcription factor 16-like	AT3G06740.1	71.55	GATA15	Development
LOC116206778	Cluster_6	2.67919	1.64916	0.46094	XP_031395442.1	probable WRKY transcription factor 13	AT4G39410.1	58.66	WRKY13	Stress
LOC116206792	Cluster_1	31.5239	12.0239	14.3817	XP_031395457.1	transcription factor RAX2-like	AT5G57620.1	89.08	MYB36	Secondary cell wall biogenesis
LOC116206841	Cluster_1	14.7341	6.93222	4.33782	XP_031395517.1	heat stress transcription factor A-3	AT5G03720.2	46.35	HSFA3	Stress
LOC116207068	Cluster_6	0.771385	0.244559	0	XP_031395788.1	transcription factor bHLH112-like	AT1G61660.3	34.95	BHLH112	Stress
LOC116207703	Cluster_1	22.212	6.82324	6.05582	XP_031396633.1	transcription factor bHLH48-like isoform X1	AT3G57800.2	52.42	bHLH48	Uncharacterized
LOC116207874	Cluster_1	7.22853	2.50992	1.0468	XP_031396847.1	uncharacterized protein LOC116207874	AT3G18990.1	34.62	REM39, REPRODUCTIVE MERISTEM 39; VRN1	Development - photomorphogenesis
LOC116208076	Cluster_3	61.464	40.0436	50.7538	XP_031397154.1	trihelix transcription factor GTL2	AT5G28300.1	38.6	GT2L	Stress
LOC116208097	Cluster_1	2.18753	0.177564	0.284158	XP_031397192.1	nuclear transcription factor Y subunit A-1-like	AT5G12840.5	51.23	NF-YA1	Development
LOC116208405	Cluster_6	6.16202	4.28317	0.467963	XP_031397677.1	heat stress transcription factor A-6b	AT3G22830.1	56.22	HSFA6B	Stress
LOC116208613	Cluster_6	19.8387	14.6479	1.22259	XP_031398004.1	nuclear transcription factor Y subunit B-3-like	AT4G14540.1	86.27	NF-YB3	Development - photomorphogenesis
LOC116208832	Cluster_6	175.767	82.4005	71.638	XP_031398255.1	nuclear transcription factor Y subunit C-3-like	AT1G54830.3	64.83	NF-YC3	Development
LOC116209376	Cluster_6	8.33031	6.035	0.714869	XP_031398885.1	myb family transcription factor IPN2 isoform X4	AT1G79430.2	60.68	APL, ALTERED PHLOEM DEVELOPMENT, WDY, WOODY	Cell - division and differentiation
LOC116209443	Cluster_6	29.7086	13.6199	2.63326	XP_031398943.1	transcription factor TCP13	AT3G02150.1	48.95	TCP13, PTF1, PLASTID TRANSCRIPTION FACTOR 1	Development - photomorphogenesis
LOC116209539	Cluster_6	41.496	22.852	18.7907	XP_031399055.1	ethylene-responsive transcription factor RAP2-3-like	AT3G16770.1	41.7	ERF72	Stress
LOC116209666	Cluster_1	45.2993	4.73835	1.54088	XP_031399243.1	transcription factor bHLH148-like	AT3G17100.2	51.88	ATBS1/AIF3	Cell - elongation and expansion
LOC116209840	Cluster_1	1.82178	0.464761	0.144569	XP_031399424.1	transcription factor bHLH30-like	AT1G68810.1	54.2	ABS5, ABNORMAL SHOOT 5	Cell - division and differentiation
LOC116210094	Cluster_1	20.9959	7.31618	2.80168	XP_031399765.1	GATA transcription factor 23-like	AT5G49300.1	46.3	GATA16	Development
LOC116210998	Cluster_1	12.2053	4.8462	7.2942	XP_031401038.1	nuclear transcription factor Y subunit B-3	AT4G14540.1	71.9	NF-YB3, NUCLEAR FACTOR Y, SUBUNIT B	Development - photomorphogenesis
LOC116211596	Cluster_6	10.5309	11.2428	3.95341	XP_031401906.1	transcription factor bHLH122-like	AT1G51140.1	42.75	ABA-RESPONSIVE KINASE SUBSTRATE 1, AKS1, ATCFL1 ASSOCIATED PROTEIN 1, CFLAP1, FBH3, FLOWERING BHLH 3	Development - photomorphogenesis
LOC116211725	Cluster_6	70.0692	42.5936	26.2041	XP_031402080.1	transcription factor MYB1R1	AT1G70000.2	73.74	MYBD	Flavonoids/anthocyanins biosynthesis
LOC116211818	Cluster_6	19.63	9.75366	1.99016	XP_031402544.1	transcription factor bHLH106-like	AT2G41130.1	59.92	STC8, BHLH106, SALT TOLERANT CALLUS 8, STC8	Stress
LOC116211935	Cluster_6	40.2561	22.9931	19.3562	XP_031402342.1	hornerin	AT1G64140.1	61.79	WRKY	Stress
LOC116212349	Cluster_1	2.45508	0.467946	0.0455474	XP_031402765.1	transcription factor bHLH14-like	AT4G17880.1	33.6	MYC4	Secondary cell wall biogenesis
LOC116212540	Cluster_1	7.34943	2.12592	3.30142	XP_031403065.1	GATA transcription factor 5-like	AT5G66320.2	51.44	GATA5	Metabolism
LOC116212626	Cluster_1	10.4309	1.85626	0.044582	XP_031403113.1	heat stress transcription factor B-4-like	AT1G46264.1	51.84	HSFB4, SCHIZORIZA	Cell - division and differentiation
LOC116212632	Cluster_1	47.572	7.57228	1.52344	XP_031403121.1	transcription factor bHLH94-like	AT1G22490.1	47.45	BHLH094	Development
LOC116212699	Cluster_1	44.4789	8.95168	8.97261	XP_031403203.1	bZIP transcription factor 60-like	AT1G42990.1	34.48	bZIP60	ER protein unfolding
LOC116213138	Cluster_1	2.77478	0.361023	0.104063	XP_031403833.1	transcription factor TCP5 isoform X1	AT5G60970.1	41.14	TCP5, TEOSINTE BRANCHED 1, CYCLOIDEA AND PCF TRANSCRIPTION FACTOR 5	Development - photomorphogenesis
LOC116213141	Cluster_1	1.19923	0.347187	0.27367	XP_031403839.1	transcription factor CYCLOIDEA	AT3G18550.3	43.98	BRC1/TCP18, Branched 1	Development
LOC116213691	Cluster_1	8.64514	1.56927	0.724399	XP_031404582.1	transcription factor IBH1-like	AT2G43060.1	35.76	IBH1, ILI1 BINDING BHLH 1	Cell - elongation and expansion
LOC116213953	Cluster_6	88.6689	38.2909	12.6001	XP_031404978.1	nuclear transcription factor Y subunit B-3-like	AT4G14540.1	69.82	NF-YB3	Development - photomorphogenesis
LOC116214222	Cluster_6	100.907	53.1671	35.3614	XP_031405442.1	ethylene-responsive transcription factor 3	AT1G50640.1	53.02	ERF3	Signaling
LOC116214322	Cluster_6	70.9438	18.853	2.13046	XP_031405595.1	probable WRKY transcription factor 69	AT3G58710.2	57.41	WRKY69	Stress
LOC116214736	Cluster_1	7.90088	1.24466	0.0551738	XP_031406037.1	ethylene-responsive transcription factor ERN3-like	AT5G19790.1	65.79	RAP2.11	Stress
LOC116215169	Cluster_6	66.5362	29.1714	16.5743	XP_031406638.1	transcription factor TCP20	AT3G27010.2	48.4	TCP20	Cell - division and differentiation
LOC116215397	Cluster_6	530.688	285.961	257.178	XP_031406958.1	basic transcription factor 3	AT1G17880.1	84.87	BTF3	ER protein unfolding
LOC116215524	Cluster_6	307.413	163.192	21.1005	XP_031407126.1	ethylene-responsive transcription factor 4	AT3G15210.1	62.16	ERF4	Signaling
LOC116215915	Cluster_1	495.878	133.649	67.1448	XP_031407586.1	transcription factor MYB1R1-like	AT1G19000.2	46.44	MYB1R1-like	Cell - division and differentiation
LOC116187626	Cluster_5	10.6614	21.9083	18.9385	XP_031372327.1	transcription factor EMB1444 isoform X1	AT1G06150.2	40.26	EMB1444, EMBRYO DEFECTIVE 1444, LHL1, LONESOME HIGHWAY LIKE 1	Development
LOC116188329	Cluster_5	5.46664	11.6407	9.97565	XP_031373468.1	transcription factor GTE6-like isoform X1	AT2G34900.1	52.56	IMB1/GTE1, IMBIBITION-INDUCIBLE 1	Organell gene expression
LOC116188382	Cluster_5	4.2451	9.3128	8.17121	XP_031373561.1	transcription factor bHLH140 isoform X1	AT5G01310.1	59.84	APRATAXIN-LIKE, APTX	Chromatin remodeling and DNA repair
LOC116188425	Cluster_3	1.39051	1.32978	0.395271	XP_031373636.1	heat stress transcription factor A-2c-like	AT3G22830.1	54.37	HSFA6B	Stress
LOC116189169	Cluster_3	1.37793	2.25248	0.0268493			AT5G57390.1	51.69	AIL5, AINTEGUMENTA-LIKE 5, CHO1, CHOTTO 1, EMBRYOMAKER, EMK, PLETHORA 5, PLT5	Development
LOC116192158	Cluster_5	1.05168	3.2551	1.78245	XP_031376478.1	protein DELAY OF GERMINATION 1-like	AT5G45830.6	38.89	DOG1, DELAY OF GERMINATION 1,GAAS5, GERMINATION ABILITY AFTER STORAGE 5, GLUCOSE SENSING QTL 5, GSQ5	Development - maturation/senescence
LOC116192450	Cluster_3	0.838508	1.59888	0.393477	XP_031376863.1	transcription factor GLABRA 3 isoform X1	AT5G41315.1	48.49	GL3, GLABRA 3, GLABROUS 3, MYC6.2	Cell - division and differentiation
LOC116192494	Cluster_5	28.9485	70.791	57.9781	XP_031376910.1	transcription factor GTE2-like	AT5G10550.1	45.17	GTE2, GLOBAL TRANSCRIPTION FACTOR GROUP E2	Chromatin remodeling and DNA repair
LOC116192591	Cluster_3	296.873	416.795	84.4913	XP_031377034.1	ethylene-responsive transcription factor 4-like	AT3G15210.1	51.81	ERF4	Signaling
LOC116192614	Cluster_5	8.21354	25.9315	11.3514	XP_031377070.1	probable WRKY transcription factor 46	AT2G46400.1	34.1	WRKY46	Stress
LOC116192630	Cluster_5	4.30989	8.76754	6.35625	XP_031377086.1	transcription factor MYB1	AT3G09230.1	48.79	MYB1	Development/stress
LOC116192734	Cluster_5	1.53517	2.66877	1.16726	XP_031377219.1	heat stress transcription factor A-4c-like	AT4G18880.1	46.61	HSFA4A	Stress
LOC116192736	Cluster_5	4.19933	15.68	11.7969	XP_031377221.1	transcription factor bHLH155-like isoform X1	AT2G27230.2	48.53	LHW, LONESOME HIGHWAY	Cell - division and differentiation
LOC116192897	Cluster_5	26.3853	129.917	118.888	XP_031377473.1	transcription factor GTE12-like isoform X2	AT5G46550.1	36.08	GTE12	Stress
LOC116192926		38.8972	35.0123	2.4935	XP_031377496.1	transcription factor MYB1-like MYB7	AT2G16720.1	48.58	MYB7	Flavonoids/anthocyanins biosynthesis
LOC116193033	Cluster_3	0.526371	0.645721	0.0138817	XP_031377623.1	AP2-like ethylene-responsive transcription factor ANT	AT4G37750.1	58.15	AINTEGUMENTA, ANT, ATANT, CKC, CKC1, COMPLEMENTING A PROTEIN KINASE C MUTANT 1, DRAGON, DRG	Cell - division and differentiation
LOC116193068	Cluster_5	50.8105	155.979	59.1748	XP_031377680.1	ethylene-responsive transcription factor 5-like	AT5G47230.1	52.73	ERF102	Stress
LOC116193068	Cluster_5	50.8105	155.979	59.1748	XP_031377680.1	ethylene-responsive transcription factor 5-like	AT5G47230.1	52.73	ERF5	Stress
LOC116194146	Cluster_5	22.4542	51.621	30.2423	XP_031378741.1	ethylene-responsive transcription factor ERF017-like	AT1G19210.1	49.32	ERF17	Organell gene expression
LOC116194198	Cluster_5	0.374576	2.59374	2.19665	XP_031378809.1	WRKY DNA-binding transcription factor 70-like	AT2G40750.1	33.44	WRKY54	Stress
LOC116194624	Cluster_5	2.49433	7.63686	2.84909	XP_031379334.1	ethylene-responsive transcription factor ERF109-like	AT2G47520.1	77.61	ERF71	Development/stress
LOC116194627	Cluster_3	1.54158	3.20499	0.707926	XP_031379337.1	ethylene-responsive transcription factor ERF109-like	AT4G34410.1	51.93	RRTF1, REDOX RESPONSIVE TRANSCRIPTION FACTOR 1, ERF	Stress
LOC116194855	Cluster_5	5.17554	16.0401	13.8618	XP_031379621.1	general transcription and DNA repair factor IIH subunit TFB2	AT4G17020.1	78.67	TFIIH/BTF2-like	Chromatin remodeling and DNA repair
LOC116196236	Cluster_5	75.9693	149.861	110.733	XP_031381725.1	ethylene-responsive transcription factor 4-like	AT5G44210.1	42.42	ERF9	Stress
LOC116196639	Cluster_3	2.18194	4.7583	1.26877	XP_031382334.1	NAC domain-containing protein 67-like	AT1G69490.1	64.64	ANAC029, NAP	Development - maturation/senescence
LOC116196663	Cluster_5	9.7406	23.9702	15.9075	XP_031382379.1	WRKY transcription factor 1	AT2G04880.2	52.55	WRKY1	Stress
LOC116196810	Cluster_5	0.349652	2.51591	0.979218	XP_031382573.1	transcription factor MYB56-like	AT5G17800.1	48.84	MYB56, BRASSINOSTEROIDS AT VASCULAR AND ORGANIZING CENTER, BRAVO, MYB DOMAIN PROTEIN 56, MYB56	Cell - division and differentiation
LOC116197097	Cluster_5	4.67107	17.5559	16.1049	XP_031382982.1	transcription elongation factor SPT6 homolog	AT1G65440.2	67.41	TB1, SPT6L, ARABIDOPSIS SUPPRESSOR OF TY INSERTION 6-LIKE, GLOBAL TRANSCRIPTION FACTOR GROUP B1, GTB1, SPT6L	Chromatin remodeling and DNA repair
LOC116197289	Cluster_3	26.8315	85.8139	15.0058	XP_031383243.1	ethylene-responsive transcription factor ERF104-like	AT5G51190.1	47.64	ERF105	Development/stress
LOC116197289	Cluster_3	26.8315	85.8139	15.0058	XP_031383243.1	ethylene-responsive transcription factor ERF104-like	AT5G51190.1	47.64	ERF105	Development/stress
LOC116197466	Cluster_5	3.92111	12.8107	9.62726	XP_031383481.1	general transcription factor 3C polypeptide 5-like isoform X2	AT3G49410.3	46.21	TF IIIC-5	Uncharacterized
LOC116198696	Cluster_5	3.3973	10.8768	7.22018	XP_031384780.1	protein DOG1-like 3	AT3G14880.2	32.54	Unknown	Uncharacterized
LOC116199665	Cluster_5	10.2553	35.7269	30.8014	XP_031385982.1	calmodulin-binding transcription activator 3 isoform X1	AT2G22300.2	51.68	CAMTA3, CALMODULIN-BINDING TRANSCRIPTION ACTIVATOR 3, SIGNAL RESPONSIVE 1, SR1	Stress
LOC116199747	Cluster_5	2.3506	13.7065	9.59555	XP_031386082.1	protein PLASTID TRANSCRIPTIONALLY ACTIVE 12, chloroplastic isoform X1	AT2G34640.1	65.84	HEMERA, HMR, PAP5, PLASTID TRANSCRIPTIONALLY ACTIVE 12, PTAC12, TAC12	Organell gene expression
LOC116202539	Cluster_5	11.0955	22.3392	18.7847	XP_031389980.1	transcription factor GTE4	AT1G06230.4	44.91	GTE4	Chromatin remodeling and DNA repair
LOC116202632	Cluster_3	14.8712	19.307	8.02787	XP_031390088.1	ethylene-responsive transcription factor 12	AT1G28360.1	53.06	ERF12	Development - photomorphogenesis
LOC116202697	Cluster_3	1.05266	3.80456	0.54786	XP_031390159.1	ethylene-responsive transcription factor ERF021-like	AT1G71450.1	59.34	FUF1, FYF UP-REGULATING 321 FACTOR 1	Development
LOC116202697	Cluster_3	1.05266	3.80456	0.54786	XP_031390159.1	ethylene-responsive transcription factor ERF021-like	AT1G71450.1	59.34	FUF1, FYF UP-REGULATING 321 FACTOR 1	Development - maturation/senescence
LOC116205121	Cluster_5	3.91578	14.8646	11.0229	XP_031393473.1	general transcription and DNA repair factor IIH subunit TFB1-1-like	AT1G55750.6	58.71	TFIIH/BTF2-like	Chromatin remodeling and DNA repair
LOC116205949	Cluster_5	1.77473	7.26323	5.99056	XP_031394515.1	transcriptional adapter ADA2a isoform X1	AT3G07740.1	56.02	ADA2A, ATADA2A, HAC10, HOMOLOG OF YEAST ADA2 2A, HXA02, HXA2	Chromatin remodeling and DNA repair
LOC116206141	Cluster_5	1.34684	7.50473	6.1913	XP_031394779.1	transcription initiation factor TFIID subunit 1 isoform X2	AT1G32750.1	51.58	GTD1, HAC13, HAF01, HAF1, HISTONE ACETYLTRANSFERASE OF THE CBP FAMILY 13, HISTONE ACETYLTRANSFERASE OF THE TAFII250 FAMILY 1, TAF1, TBP-ASSOCIATED FACTOR 1	Chromatin remodeling and DNA repair
LOC116206202	Cluster_5	7.62041	17.1913	15.8303	XP_031394871.1	ethylene-responsive transcription factor CRF2-like	AT4G27950.1	38.78	CRF4, CYTOKININ RESPONSE FACTOR 4	Development
LOC116206907	Cluster_3	0.322933	0.563611	0.0118465	XP_031395605.1	transcription factor bHLH130-like	AT2G42280.1	47.61	AKS3, FBH4; ABA-RESPONSIVE KINASE SUBSTRATE 3, AKS3, FBH4, FLOWERING BHLH 4	Development - photomorphogenesis
LOC116206993	Cluster_5	29.8393	58.0115	48.7594	XP_031395700.1	WRKY transcription factor 44-like	AT2G37260.1	46.32	WRKY44, DR. STRANGELOVE 1, DSL1, TRANSPARENT TESTA GLABRA 2, TTG2, WRKY44	Flavonoids/anthocyanins biosynthesis
LOC116207524	Cluster_5	10.8591	36.1825	24.6958	XP_031396360.1	AP2-like ethylene-responsive transcription factor At2g41710 isoform X1	AT2G41710.1	66.42	AINTEGUMENTA-like (AIL)	Cell - division and differentiation
LOC116207915	Cluster_3	38.3957	71.6089	30.0709	XP_031396896.1	transcription factor MYB44	AT4G37260.1	48	MYB73	Development - photomorphogenesis
LOC116208090	Cluster_5	3.52203	10.5298	5.22639	XP_031397178.1	transcription factor TCP11-like	AT2G37000.1	55.24	TCP11	Organell gene expression
LOC116208090	Cluster_5	3.52203	10.5298	5.22639	XP_031397178.1	transcription factor TCP11-like	AT2G37000.1	55.24	TCP11	Organell gene expression
LOC116208302	Cluster_3	75.3895	87.9496	43.9237	XP_031397534.1	probable WRKY transcription factor 4	AT1G13960.1	51.62	WRKY4	Stress
LOC116210238	Cluster_3	11.6051	57.5496	5.73532	XP_031399950.1	transcription factor WER-like	AT5G14750.1	65.77	WER1, WEREWOLF, MYB66	Cell - division and differentiation
LOC116210238	Cluster_3	11.6051	57.5496	5.73532	XP_031399950.1	transcription factor WER-like	AT5G14750.1	65.77	WER, WER1, WEREWOLF, WEREWOLF 1, MYB66	Cell - division and differentiation
LOC116210422	Cluster_5	35.8345	79.038	51.5626	XP_031400151.1	GATA transcription factor 26-like	AT4G17570.3	50.56	GATA26	Development
LOC116210627		22.2858	47.1494	22.2191	XP_031400434.1	transcription factor BHLH42-like	AT4G09820.1	74.13	BHLH42	Flavonoids/anthocyanins biosynthesis
LOC116212380	Cluster_3	5.17539	6.98015	0.914901	XP_031402820.1	myb family transcription factor PHL8 isoform X1	AT1G69580.1	60.93		Uncharacterized
LOC116212826	Cluster_5	12.3337	30.7672	22.6351	XP_031403397.1	probable WRKY transcription factor 2	AT5G56270.1	46.77	WRKY2	Stress
LOC116213016	Cluster_3	1.12566	1.53345	0.140492	XP_031403674.1	LOW QUALITY PROTEIN: transcription factor bHLH128	AT2G43140.1	66.67	BHLH129	Development
LOC116213343	Cluster_5	7.41787	30.3411	21.9462	XP_031404091.1	transcription factor GTE8	AT3G27260.4	53.6	GTE8
LOC116214676	Cluster_5	3.61782	15.8483	14.9346	XP_031405952.1	transcription factor GTE10-like	AT5G63320.1	50.93	NPX1, NUCLEAR PROTEIN X1	Stress
LOC116214677	Cluster_5	22.5722	72.0378	58.8428	XP_031405955.1	protein PLASTID TRANSCRIPTIONALLY ACTIVE 10	AT3G48500.1	70.25	PDE312, PIGMENT DEFECTIVE 312, PLASTID TRANSCRIPTIONALLY ACTIVE 10, PTAC10, TAC10	Organell gene expression
LOC116215678	Cluster_3	3.09694	3.24389	0.674365	XP_031407346.1	transcription factor MYB16-like	AT5G15310.1	55.31	MIXTA, MYB16	Cell - division and differentiation
LOC116215847		12.0327	32.4937	3.19802	XP_031407492.1	transcription factor MYB123-like MYB4	AT4G38620.1	58.49	MYB4	Flavonoids/anthocyanins biosynthesis
LOC116215916	Cluster_3	121.193	239.183	51.0224	XP_031407587.1	transcription factor bHLH79-like isoform X1	AT5G62610.2	42.32	Bhlh	Uncharacterized
LOC116187096	Cluster_4	0.240542	1.21197	41.66	XP_031371553.1	ethylene-response factor C3	AT3G23240.1	56.77	ERF1B, ETHYLENE RESPONSE FACTOR 1	Stress
LOC116187287	Cluster_4	0.0501936	0.230981	1.55871	XP_031371800.1	WRKY transcription factor 72A-like	AT1G18860.1	40.98	WRKY61	Stress
LOC116188575	Cluster_2	2.64066	5.70702	9.14007	XP_031373883.1	transcriptional activator DEMETER-like isoform X2	AT5G04560.3	71.67	DME, DEMETER	Chromatin remodeling and DNA repair
LOC116189150	Cluster_4	34.8079	20.2411	57.6723	XP_031374554.1	probable WRKY transcription factor 17	AT4G31550.1	61.63	WRKY11	Stress
LOC116189435	Cluster_4	0.0401589	1.0049	6.62667	XP_031374953.1	ethylene-responsive transcription factor WRI1 isoform X2	AT3G54320.1	57.73	WRI1, WRINKLED	Cutin biosynthesis
LOC116189565	Cluster_4	2.24269	3.55992	9.27368	XP_031375137.1	transcription factor bHLH62-like	AT3G07340.1	43.31	CIB3, CRY2-INTERACTING BHLH 3	Development - photomorphogenesis
LOC116192740	Cluster_4	0	0.0851485	2.75167	XP_031377233.1	transcription factor bHLH92 isoform X1	AT5G43650.1	37.76	bHLH92	Stress
LOC116193462	Cluster_4	2.79356	2.99697	6.36123	XP_031378029.1	transcription factor MYB25-like	AT3G55730.1	50.32	MYB109	Uncharacterized
LOC116193522	Cluster_4	22.0187	33.529	108.034	XP_031378113.1	transcription factor bHLH25-like	AT4G37850.2	42.05	bHLH25	Uncharacterized
LOC116193866	Cluster_4	0.888732	2.12287	19.7894	XP_031378471.1	ethylene-responsive transcription factor 2-like	AT4G17500.1	43.81	ERF1A, ETHYLENE RESPONSIVE ELEMENT BINDING FACTOR 1	Development/stress
LOC116194257	Cluster_4	1.46443	0.896352	2.19089	XP_031378882.1	ethylene-responsive transcription factor CRF3	AT4G27950.1	43.38	CRF4, CYTOKININ RESPONSE FACTOR 4	Development
LOC116194339	Cluster_4	0.97409	0.726715	4.10256	XP_031378998.1	transcription factor HY5-like isoform X1	AT3G17609.2	63.78	HY5-HOMOLOG, HYH	Development
LOC116194377	Cluster_4	0.269161	0.113761	0.738788	XP_031379050.1	transcription factor PCF5-like isoform X2	AT3G15030.4	85.71	MEE35, MATERNAL EFFECT EMBRYO ARREST 35, MEE35, TCP FAMILY TRANSCRIPTION FACTOR 4, TCP4	Development - maturation/senescence
LOC116194774	Cluster_4	0	0.10829	16.55	XP_031379521.1	probable WRKY transcription factor 75	AT5G13080.1	88.76	WRKY75	Stress
LOC116194958	Cluster_4	0.482807	0.350778	1.76536	XP_031379750.1	transcription factor RAX2-like	AT5G57620.1	77.89	MYB36	Secondary cell wall biogenesis
LOC116196008	Cluster_4	0.135983	0.714339	12.6468	XP_031381368.1	WRKY transcription factor 28-like	AT4G18170.1	48.65	WRKY28	Stress
LOC116197580	Cluster_2	9.16032	19.2304	23.7469	XP_031383616.1	trihelix transcription factor ASIL2-like	AT3G24490.1	50.2	ASIL2	Uncharacterized
LOC116197897	Cluster_4	4.07069	5.89755	9.84872	XP_031384024.1	trihelix transcription factor PTL	AT5G03680.1	55.6	PTL, PETAL LOSS	Development
LOC116197932	Cluster_2	8.86774	17.3449	21.306			AT2G19560.1	77	THP1, ECTOPIC EXPRESSION OF SEED STORAGE PROTEINS 1, EER5, ENHANCED ETHYLENE RESPONSE 5, ESSP1, THP1	Signaling
LOC116198207	Cluster_2	14.1633	23.9525	32.5566	XP_031384422.1	membrane-bound transcription factor site-2 protease homolog isoform X1	AT4G20310.4	39.71	S2P, SITE 2 PROTEASE	Stress
LOC116198627	Cluster_4	3.189	3.11898	13.0105	XP_031384680.1	transcription factor MYB62	AT1G68320.1	48.11	MYB62	Development/stress
LOC116198685	Cluster_4	0.964531	2.39057	9.5799	XP_031384769.1	WRKY transcription factor WRKY24-like	AT2G38470.1	55.31	WRKY33	Stress
LOC116198954	Cluster_4	0.072831	0.171798	3.35942	XP_031385092.1	ethylene-responsive transcription factor ABR1	AT5G64750.1	40.38	ABA REPRESSOR1, ABR1	Stress
LOC116199051	Cluster_4	0.125231	0.315172	6.24038	XP_031385201.1	putative transcription factor bHLH041	AT5G56960.2	41.75	bHLH41	Uncharacterized
LOC116199424	Cluster_4	0.0867095	0.151102	2.87461	XP_031385627.1	probable transcription factor At5g61620	AT5G61620.1	40.57	bHLH	Uncharacterized
LOC116199909	Cluster_4	1.14314	2.23772	121.398	XP_031386357.1	transcription factor BHLH094	AT1G59640.1	56.16	BPEP, BIG PETAL	Cell - elongation and expansion
LOC116200736	Cluster_2	4.65168	8.157	10.9999			AT1G73730.2	55.21	EIL3, ARABIDOPSIS THALIANA SULFUR LIMITATION 1, ATEIL3, ATSLIM, EIL3, ETHYLENE-INSENSITIVE3-LIKE 3, SLIM1, SULFUR LIMITATION 1	Stress
LOC116201421	Cluster_4	13.9274	12.8468	52.3646	XP_031388523.1	ethylene-responsive transcription factor ERF113-like	AT5G13330.1	52.78	RAP2.6L, RELATED TO AP2 6L	Development/stress
LOC116201800	Cluster_4	0.594352	1.18541	4.23666	XP_031389071.1	ethylene-responsive transcription factor RAP2-7 isoform X1	AT2G28550.3	57.88	TOE1/RAP2, TARGET OF EARLY ACTIVATION TAGGED (EAT) 1	Development/stress
LOC116201864	Cluster_4	153.587	212.064	628.917	XP_031389161.1	probable WRKY transcription factor 56	AT5G13080.1	86.96	WRKY75	Stress
LOC116202527	Cluster_4	1.00314	5.11192	14.6339	XP_031389966.1	transcription factor MYB1-like	AT1G66370.1	46.22	MYB113	Flavonoids/anthocyanins biosynthesis
LOC116202671	Cluster_1	9.57011	4.21477	8.77307	XP_031390127.1	probable WRKY transcription factor 65	AT1G29280.1	52.08	WRKY65	Stress
LOC116202742	Cluster_4	0.0830355	0.511317	1.1912	XP_031390208.1	trihelix transcription factor GTL1-like	AT1G76890.2	46.95	GT2	Development - photomorphogenesis
LOC116202811	Cluster_4	0.304015	0.399752	1.38872	XP_031390291.1	ethylene-responsive transcription factor ERF054-like	AT4G28140.1	42.33	ERF54	Development/Stress
LOC116202860	Cluster_4	0.239519	0.0842509	3.65906	XP_031390351.1	transcription factor PAR1-like	AT3G58850.1	62.5	PAR2, PHY RAPIDLY REGULATED 2	Development/stress
LOC116203143	Cluster_4	0.320908	0.185899	2.80177	XP_031390667.1	probable WRKY transcription factor 12	AT1G64000.1	76.24	WRKY56	Stress
LOC116203717	Cluster_2	0.296629	1.34523	2.94217	XP_031391466.1	transcription factor IIIB 60 kDa subunit-like	AT3G09360.3	37.72	BRF2	Development
LOC116204203	Cluster_4	6.65369	7.7541	92.66	XP_031392139.1	ethylene-responsive transcription factor 2-like	AT4G17500.1	44.54	ERF1A, ETHYLENE RESPONSIVE ELEMENT BINDING FACTOR 1	Development/stress
LOC116204448		43.2017	49.3449	96.4755	XP_031392399.1	protein TRANSPARENT TESTA GLABRA 1	AT5G24520.4	80.47	GLABRA (WD-40)	Flavonoids/anthocyanins biosynthesis
LOC116204851	Cluster_4	0.195286	0.645767	2.22275	XP_031393044.1	transcription factor JUNGBRUNNEN 1 isoform X1	AT2G43000.1	52.27	JUB1, JUNGBRUNNEN 1, NAC DOMAIN CONTAINING PROTEIN 42, NAC042	Development/stress
LOC116204856	Cluster_4	16.8597	39.5185	90.7107	XP_031393052.1	ethylene-responsive transcription factor 2	AT4G17500.1	47.06	ERF1A, ETHYLENE RESPONSIVE ELEMENT BINDING FACTOR 1	Development/stress
LOC116205959	Cluster_4	0.262825	0.192839	1.38628	XP_031394530.1	uncharacterized protein LOC116205959	AT2G40260.1	63.24	MYB-putative	Uncharacterized
LOC116205963	Cluster_2	4.16359	9.27956	12.3506	XP_031394537.1	trihelix transcription factor GT-3b-like	AT2G38250.1	41.63	TGT3B	Stress
LOC116206246	Cluster_4	2.55152	4.82978	27.3197	XP_031394921.1	probable WRKY transcription factor 31	AT1G62300.1	53.58	WRKY6	Stress
LOC116206714	Cluster_1	12.1681	4.99589	10.1974	XP_031395369.1	GATA transcription factor 16-like	AT3G06740.1	71.55	GATA15	Development
LOC116206827	Cluster_4	0.584657	0.753336	5.83122	XP_031395501.1	probable WRKY transcription factor 31 isoform X2	AT1G62300.1	46.46	WRKY6	Stress
LOC116206851	Cluster_4	1.42603	1.28387	9.89012	XP_031395531.1	ethylene-responsive transcription factor 4-like	AT5G44210.1	78.87	ERF9, ERF DOMAIN PROTEIN- 9	Development/stress
LOC116206970	Cluster_4	0.576259	0.088122	3.46808	XP_031395673.1	transcription factor MYB93-like	AT1G34670.1	49.6	MYB93	Development
LOC116207082	Cluster_4	0.876446	2.22465	23.1594	XP_031395803.1	WRKY transcription factor 6-like isoform X1	AT4G04450.2	43.77	WRKY42	Stress
LOC116207900	Cluster_4	1.24887	1.68494	4.56319	XP_031396874.1	probable WRKY transcription factor 3	AT2G37260.1	40.34	WRKY44	Stress
LOC116209281	Cluster_4	95.8194	58.7618	137.737	XP_031398736.1	probable WRKY transcription factor 15	AT2G23320.1	47.85	WRKY15	Stress
LOC116209478	Cluster_4	13.0813	57.3231	521.625	XP_031398984.1	heat stress transcription factor B-3	AT2G41690.1	55.86	HSFB3	Stress
LOC116209709	Cluster_4	32.2161	14.4605	32.0183	XP_031399306.1	MYB-like transcription factor ETC1	AT1G01380.1	50	ETC1, ENHANCER OF TRIPTYCHON AND CAPRICE1	Cell - division and differentiation
LOC116210217	Cluster_4	0	0.134931	3.29589	XP_031399921.1	ethylene-responsive transcription factor ERF110-like	AT5G61890.1	79.41	EBE, ERF BUD ENHANCER, ERF115	Cell - division and differentiation
LOC116210640	Cluster_2	0.693456	1.90277	3.73391	XP_031400454.1	ethylene-responsive transcription factor ERF113-like isoform X2	AT5G61890.1	52.23	EBE, ERF BUD ENHANCER, ERF114	Cell - division and differentiation
LOC116211406	Cluster_4	0.0757869	0.452785	1.1457	XP_031401631.1	probable WRKY transcription factor 20	AT4G26640.7	39.79	WRKY20	Stress
LOC116211528	Cluster_2	0.454413	1.35406	2.06928	XP_031401828.1	transcription factor MYB59-like	AT3G46130.1	63.33	MYB48	Flavonoids/anthocyanins biosynthesis
LOC116212423		14.1061	41.0956	41.3863	XP_031402895.1	transcription factor BHLH42-like isoform X2	AT4G09820.1	71.9	BHLH42	Flavonoids/anthocyanins biosynthesis
LOC116212722	Cluster_4	6.67983	9.63236	32.2824	XP_031403238.1	transcription factor bHLH162-like isoform X2	AT4G20970.1	38.86	bHLH36	Stress
LOC116213051	Cluster_4	10.6476	4.14339	33.0009	XP_031403717.1	ethylene-responsive transcription factor ERF011-like	AT2G23340.1	58.94	DEAR3, DREB AND EAR MOTIF PROTEIN 3	Stress
LOC116213600	Cluster_4	44.385	76.6309	195.248	XP_031404478.1	ethylene-responsive transcription factor 2-like	AT4G17500.1	51.17	ERF1A, ETHYLENE RESPONSIVE ELEMENT BINDING FACTOR 1	Development/stress
LOC116215372	Cluster_4	16.7462	22.777	56.2871	XP_031406914.1	WRKY transcription factor 23-like	AT2G47260.1	78.95	WRKY23	Stress
LOC116215516	Cluster_4	6.18624	9.36408	21.5801	XP_031407120.1	ethylene-responsive transcription factor ERF062-like	AT4G13620.1	42.55	ERF/DREB	Uncharacterized
LOC116215615	Cluster_4	5.06585	3.85575	9.94095	XP_031407252.1	probable transcription factor KAN2	AT5G16560.1	52.26	KAN1, KANADI	Development
