# Supplementary material for: Ripening of Pomegranate Skin as Revealed by Developmental Transcriptomics
Source: Cells. 2022 Jul 16;11(14):2215. doi: 10.3390/cells11142215 (PMC9320897; doi:10.3390/cells11142215)
Supplement: Supplementary file 1 [file cells-11-02215-s001.zip › Tables S5-14. List of selected differential genes sorted to metabolic pathways_R3.xlsx]

## Sheet: Caption for Tables S5-14
Ripening of pomegranate skin as revealed by developmental transcriptomics
Idit Ginzberg* and Adi Faigenboim
Institute of Plant Sciences, Agricultural Research Organization, Volcani Center, 68 HaMacabim Road, P.O. Box 15159, Rishon LeZion 7505101, Israel
*Corresponding author: e-mail: iditgin@volcani.agri.gov.il
Tables S5-S14. List of selected differential genes sorted into metabolic pathways. Each table lists genes involved in a specific pathway in the pomegranate skin. All gene family members are listed, but details are given only for those that showed differential expression in the fruit skin between early, mid-growth and ripening phases of development (3, 11 and 22 weeks after petal fall, respectivel…

## Sheet: ABA -Table S5
ID	Gene code	Function	Early	Mid-growth	Ripening	Protein Name	rnaID	TAIR ID
LOC116209064	DXS	Carotenoids biosynthesis	26.9684	23.349	6.47947	probable 1-deoxy-D-xylulose-5-phosphate synthase, chloroplastic	XM_031542627.1	AT4G15560.1
LOC116213387	DXS		0.783885	0.675789	2.78761	probable 1-deoxy-D-xylulose-5-phosphate synthase 2, chloroplastic	XM_031548286.1	AT4G15560.1
LOC116214084	DXS
LOC116198621	GGPPS
LOC116198751	GGPPS		3.29764	0.789129	0.0461258	geranylgeranyl pyrophosphate synthase, chloroplastic-like	XM_031528979.1	AT4G36810.1
LOC116199090	GGPPS		66.6627	44.1165	148.534	geranylgeranyl pyrophosphate synthase, chloroplastic-like	XM_031529389.1	AT4G36810.1
LOC116199163	GGPPS
LOC116200861	GGPPS		0.999682	0.234576	0.0484612	geranylgeranyl pyrophosphate synthase, chloroplastic-like isoform X1	XM_031531803.1	AT4G36810.1
LOC116199475	PSY
LOC116205576	PSY
LOC116214206	PDS
LOC116213961	ZDS		16.1902	19.2339	35.1743	zeta-carotene desaturase, chloroplastic/chromoplastic	XM_031549130.1	AT3G04870.4
LOC116207720	CRISTO		8.5552	20.9744	17.2433	prolycopene isomerase, chloroplastic isoform X2	XM_031540793.1	AT1G06820.1
LOC116211069	Z-ISO
LOC116200932	LCY		34.8867	14.2189	24.5828	lycopene beta cyclase, chloroplastic/chromoplastic	XM_031531908.1	AT3G10230.1
LOC116201477	LCY		15.2317	12.6586	72.3603	capsanthin/capsorubin synthase, chromoplastic-like	XM_031532724.1	AT3G10230.1
LOC116197800	BCH1/BCH2
LOC116202504	BCH1/BCH2		16.7753	12.2799	44.5295	beta-carotene 3-hydroxylase, chloroplastic-like	XM_031534115.1	AT4G25700.1
LOC116207564	ZEP
LOC116209606	VDE
LOC116202812	NCED2	ABA biosynthesis
LOC116187357	NCED1
LOC116188412	NCED1		5.23146	18.2736	17.4995	carotenoid 9,10(9\\',10\\')-cleavage dioxygenase 1-like isoform X2	XM_031517756.1	AT3G63520.1
LOC116188600	NCED1
LOC116188776	NCED1		36.7203	74.0866	57.6182	carotenoid 9,10(9\\',10\\')-cleavage dioxygenase-like isoform X2	XM_031518250.1	AT3G63520.1
LOC116189437	NCED9		121.612	84.9674	44.9988	9-cis-epoxycarotenoid dioxygenase NCED1, chloroplastic-like	XM_031519097.1	AT1G78390.1
LOC116189459	NCED1
LOC116189502	NCED1
LOC116202812	NCED9
LOC116207130	NCED1		0	0.0865907	1.86337	carotenoid 9,10(9\\',10\\')-cleavage dioxygenase-like	XM_031539994.1	AT3G63520.1
LOC116207131	NCED1
LOC116212886	NCED9
LOC116204963	NCED4		310.988	65.9541	47.4136	probable carotenoid cleavage dioxygenase 4, chloroplastic	XM_031537355.1	AT4G19170.1
LOC116205433	ABA2/SDR1
LOC116211324	AAO3
LOC116211325	AAO3		7.78859	29.29	17.1633	abscisic-aldehyde oxidase-like	XM_031545652.1	AT2G27150.2
LOC116199808	ABA3		2.34587	6.96256	6.50934	molybdenum cofactor sulfurase	XM_031530330.1	AT1G16540.1
LOC116188149	CYP707A3	ABA catabolism
LOC116200896	CYP707A2
LOC116205553	CYP707A4		28.858	6.357	26.6749	abscisic acid 8\\'-hydroxylase 4	XM_031538181.1	AT3G19270.2
LOC116206203	CYP707A1
LOC116210944	CYP707A5		4.93011	7.80213	2.0474	cytochrome P450 90A1-like	XM_031545110.1	AT1G19630.1
LOC116213022	CYP707A4		3.93849	1.96561	0.654894	abscisic acid 8\\'-hydroxylase 4	XM_031547822.1	AT1G19630.1
LOC116214410	CYP707A1
LOC116215670	CYP707A4		5.58896	1.53017	0.494993	abscisic acid 8\\'-hydroxylase 4-like isoform X1	XM_031551475.1	AT3G19270.2
LOC116203110	PYL8	ABA signaling	41.0468	25.0545	20.2472	abscisic acid receptor PYL8	XP_031390633.1	AT5G53160.2
LOC116194799	PYL6
LOC116198629	PYL6
LOC116187022	PYL4		7.16086	0.943528	0.0532169	abscisic acid receptor PYL4-like	XP_031371458.1	AT2G38310.1
LOC116203157	PYL4
LOC116193288	PYR1		3.14779	0.30221	0.15413	LOW QUALITY PROTEIN: abscisic acid receptor PYR1-like	XP_031377967.1	AT4G17870.1
LOC116202208	PYR1		55.5987	43.8248	14.3475	abscisic acid receptor PYR1-like	XP_031389511.1	AT4G17870.1

## Sheet: Ethylene+Polyamines -Table S6
ID	Gene code	Function	Early	Mid-growth	Ripening	Protein Name	Pg ID	TAIR ID
LOC116203202	AOX1	Catalytic respiration
LOC116205234	AOX1		6.77346	11.8237	27.4172	Alternative oxidase	XP_031393622.1	AT3G22370.1
LOC116206205	AOX1		1.59123	0.997756	9.75306	Alternative oxidase	XP_031394875.1	AT3G22370.1
LOC116193571	SAM	Ethylene biosynthesis
LOC116195344	SAM		5.54401	1.50805	0.268991	S-adenosylmethionine synthase-like	XP_031380365.1	AT3G17390.1
LOC116195671	SAM		348.845	145.264	1053.15	S-adenosylmethionine synthase 5	XP_031380829.1	AT4G01850.2
LOC116196844	SAM		355.058	50.1993	669.271	S-adenosylmethionine synthase 5-like	XP_031382619.1	AT4G01850.2
LOC116205071	SAM		182.727	130.066	12.4152	S-adenosylmethionine synthase 2	XP_031393390.1	AT4G01850.2
LOC116207764	SAM		1263.14	377.038	497.447	S-adenosylmethionine synthase 5-like	XP_031396714.1	AT1G02500.2
LOC116188112	ACO		7.84471	3.70688	2.23895	1-aminocyclopropane-1-carboxylate oxidase homolog 1-like isoform X1	XM_031517269.1	AT1G06620.1
LOC116188126	ACO
LOC116188140	ACO		15.6203	0.279855	0.0261823	1-aminocyclopropane-1-carboxylate oxidase homolog 1-like isoform X1	XM_031517305.1	AT1G06620.2
LOC116192745	ACO
LOC116192945	ACO		24.5094	4.93719	0.0475532	1-aminocyclopropane-1-carboxylate oxidase homolog 1-like isoform X2	XM_031521655.1	AT1G06620.1
LOC116195323	ACO
LOC116195331	ACO
LOC116197752	ACO
LOC116197978	ACO		25.3965	14.9093	495.07	1-aminocyclopropane-1-carboxylate oxidase	XM_031528268.1	AT1G05010.1
LOC116201350	ACO		14.6291	12.5149	34.5639	1-aminocyclopropane-1-carboxylate oxidase homolog 4-like	XM_031532563.1	AT1G03400.1
LOC116201600	ACO
LOC116203528	ACO
LOC116208248	ACO
LOC116208433	ACO		39.1774	55.9329	99.5594	1-aminocyclopropane-1-carboxylate oxidase homolog 4-like	XM_031541880.1	AT1G03400.1
LOC116208514	ACO
LOC116208698	ACO
LOC116209661	ACO
LOC116209706	ACO		0.519835	0.91417	28.5429	1-aminocyclopropane-1-carboxylate oxidase homolog 1-like isoform X1	XM_031543441.1	AT1G06620.1
LOC116193255	ACS
LOC116195067	ACS
LOC116195108	ACS
LOC116198088	ACS
LOC116199113	ACS
LOC116203043	ACS
LOC116207944	ACS
LOC116193523	ACS		25.4013	17.9563	6.88953	probable aminotransferase ACS10	XM_031522257.1	AT1G62960.1
LOC116192911	EOL	Ethylene signaling
LOC116194251	EIN2
LOC116195043	EIN3
LOC116200516	EIN
LOC116187545	EIN		126.398	57.4913	65.7193	EIN3-binding F-box protein 1	XP_031372171.1	AT2G25490.1
LOC116196962	EIN		8.967	3.14785	2.20071	EIN3-binding F-box protein 1-like	XP_031382796.1	AT2G25490.1
LOC116195619	ERL
LOC116195977	CTR
LOC116206840	CTR
LOC116197932	THP1		8.86774	17.3449	21.306	enhanced ethylene response protein 5 isoform X1	XM_031528213.1	AT2G19560.1
LOC116199352	EIL
LOC116200736	EIL3		4.65168	8.157	10.9999	ETHYLENE INSENSITIVE 3-like 3 protein	XM_031531601.1	AT1G73730.2
LOC116210727	ERF2
LOC116207573	ETR2		2.65286	4.52921	10.6869	ethylene receptor 2 isoform X1	XP_031396431.1	AT3G23150.1
LOC116216021	ETR
LOC116194288	SAMDC	Polyamines
LOC116199042	SAMDC
LOC116200139	SAMDC
LOC116200844	SAMDC
LOC116205511	SAMDC		343.526	473.752	983.632	S-adenosylmethionine decarboxylase proenzyme-like	XP_031394000.1	AT3G02470.4
LOC116193570	ADC	Polyamines biosynthesis
LOC116194040	ADC
LOC116194336	ADC
LOC116202592	ADC		93.6111	84.8911	324.461	arginine decarboxylase	XP_031390051.1	AT4G34710.2
LOC116189019	SPDS		1.35978	0.24094	0.133722	spermidine synthase 1-like	XP_031374360.1	AT1G23820.1
LOC116203332	SPDS
LOC116211595	SPDS		264.719	186.394	381.092	spermidine synthase	XP_031401904.1	AT1G23820.1
LOC116213212	SPDS
LOC116215143	AIH
LOC116197123	PAO	Polyamines catabolism	17.2383	4.02557	2.20009	probable polyamine oxidase 5	XP_031383012.1	AT4G29720.1
LOC116204057	PAO		136.064	83.2246	292.565	polyamine oxidase 2	XP_031391972.1	AT2G43020.1
LOC116205250	PAO		11.331	13.669	33.2942	probable polyamine oxidase 4 isoform X1	XP_031393644.1	AT1G65840.1
LOC116214845	PAO		0.394684	0.0965471	2.79415	polyamine oxidase 1	XP_031406188.1	AT5G13700.1

## Sheet: JA-Table S7
ID	Gene code	Function	Early	Mid-growth	Ripening	Protein Name	Pg ID	TAIR ID
LOC116199781	LOX3	Initiation of JA synthesis in plastids	8.20758	14.1801	81.3734	linoleate 13S-lipoxygenase 3-1, chloroplastic	XM_031530270.1	AT1G17420.1
LOC116200756	AOS		3.43505	2.27974	6.07769	allene oxide synthase 1, chloroplastic-like	XM_031531643.1	AT5G42650.1
LOC116200129	AOC		82.8976	44.132	205.681	allene oxide cyclase, chloroplastic-like	XM_031530844.1	AT3G25780.1
LOC116208666	AOC		176.858	76.9895	277.325	allene oxide cyclase, chloroplastic-like	XM_031542206.1	AT1G13280.1
LOC116199518	COMATOSE/CTS		11.1491	22.0407	25.9942	ABC transporter D family member 1	XM_031529885.1	AT4G39850.4
LOC116187507	OPR3	JA synthesis completion in peroxisomes
LOC116187881	OPR3		0.0487409	0.0730184	4.10014	12-oxophytodienoate reductase 3-like	XM_031516877.1	AT2G06050.3
LOC116188986	OPR3		76.1115	23.2154	25.968	12-oxophytodienoate reductase 3-like isoform X1	XM_031518462.1	AT2G06050.3
LOC116196762	OPR3
LOC116202317	OPR2		3.99794	3.27568	12.8286	12-oxophytodienoate reductase 2-like	XM_031533840.1	AT1G76690.1
LOC116202761	OPR2		0.187753	0.115335	1.32625	12-oxophytodienoate reductase 2-like	XM_031534371.1	AT1G76690.1
LOC116193557	OPCL1
LOC116194795	OPCL1		0.356432	1.89004	0.76868	4-coumarate--CoA ligase-like 5	XM_031523686.1	AT1G20510.1
LOC116198107	OPCL		0.853386	0.3953	2.29331	4-coumarate--CoA ligase-like 7	XM_031528451.1	AT4G05160.1
LOC116200840	OPCL
LOC116187603	OPCL
LOC116187604	OPCL
LOC116196959	OPCL
LOC116198866	OPCL		0.677382	0.604665	3.24746	4-coumarate--CoA ligase-like 9	XM_031529119.1	AT5G63380.1
LOC116213364	OPCL
LOC116213735	OPCL		23.6995	14.0055	30.2664	4-coumarate--CoA ligase-like 9	XM_031548779.1	AT5G63380.1
LOC116188261	KAT2		48.3327	50.6469	114.975	3-ketoacyl-CoA thiolase 2, peroxisomal-like isoform X1	XM_031517504.1	AT2G33150.1
LOC116188262	KAT2
LOC116196850	KAT2
LOC116190400	ACOT
LOC116200956	ACOT
LOC116201207	ACOT
LOC116203579	ACOT		2.49824	3.78166	6.12914	acyl-coenzyme A thioesterase 9, mitochondrial	XM_031535361.1	AT2G30720.1
LOC116204292	ACOT
LOC116210829	ACOT
LOC116187733	JMT	Biochemical diversification in the cytosol
LOC116189451	JMT
LOC116198094	JMT
LOC116199127	JMT
LOC116204943	JAR		2.78756	13.467	20.8812	jasmonoyl--L-amino acid synthetase JAR4-like	XM_031537327.1	AT2G46370.4
LOC116216019	JAR		7.96218	7.81289	15.8132	jasmonoyl--L-amino acid synthetase JAR4-like	XM_031551939.1	AT2G46370.4
LOC116199543	JAZ	Jasmonate signaling
LOC116214926	JAZ
LOC116203876	JAZ
LOC116190391	JAZ
LOC116200805	JAZ		18.3393	3.79409	11.0697	protein TIFY 9-like	XP_031387582.1	AT5G13220.1
LOC116209958	JAZ		0.911117	0.45261	10.5285	protein TIFY 9-like	XP_031399587.1	AT5G13220.1
LOC116196244	JAZ		198.041	113.405	72.5369	protein TIFY 3B-like	XP_031381734.1	AT5G20900.1
LOC116197642	JAZ		59.0598	35.8095	90.6233	protein TIFY 10A-like isoform X1	XP_031383693.1	AT1G19180.3
LOC116188007	JAZ
LOC116206990	JAZ		0.150264	0.031948	5.67336	protein TIFY 5A-like	XP_031395695.1	AT1G30135.1
LOC116212887	JAZ		0.324722	0.225072	2.77109	protein TIFY 5A-like	XP_031403479.1	AT1G30135.1
LOC116215353	JAZ		2.15785	1.32647	7.84612	protein TIFY 5A	XP_031406897.1	AT1G30135.1
LOC116215825	JAZ
LOC116199852	IAR3/JR3	JA-Ile homeostasis	0.215178	1.41676	40.4175	IAA-amino acid hydrolase ILR1-like 1	XM_031530408.1	AT1G51760.1
LOC116199673	IAR3/JR3		7.43384	7.08356	77.8801	IAA-amino acid hydrolase ILR1-like 4	XM_031530133.1	AT1G51760.1
LOC116201567	IAR3/JR3
LOC116201089	IAR3/JR3

## Sheet: GA-Table S8
ID	Gene code	Function	Early	Mid-growth	Ripening	Protein Name	Pg ID	TAIR ID
LOC116193229	GA20ox1	GA biosynthesis	1.33756	0.190581	0.0323264	gibberellin 20-oxidase-like protein isoform X1	XM_031522034.1	AT4G23340.1
LOC116197210	GA20ox1
LOC116203229	GA20ox1
LOC116193635	GA20ox2
LOC116202019	GA20ox2		4.66838	0.966121	0.0968684	gibberellin 20 oxidase 2-like	XM_031533528.1	AT5G51810.1
LOC116203336	GA20ox2
LOC116189220	GA3ox1
LOC116189255	GA3ox1
LOC116206937	GA3ox1
LOC116193176	KAO2
LOC116193110	GA2ox1	GA catabolism	11.7119	3.46425	65.437	gibberellin 2-beta-dioxygenase 1	XM_031521879.1	AT1G78440.1
LOC116187122	GA2ox2		0.760485	1.01804	8.14692	gibberellin 2-beta-dioxygenase 2	XM_031515727.1	AT3G11150.1
LOC116187437	GA2ox2		0.0641197	0.051324	5.62953	gibberellin 2-beta-dioxygenase 2 isoform X1	XM_031516132.1	AT1G02400.1
LOC116195950	GA2ox2
LOC116192196	GA2ox6		0	0.0595017	0.874687	gibberellin 2-beta-dioxygenase 6-like	XM_031520664.1	AT4G21200.1
LOC116198628	GA2ox6		1.45634	0.256961	0.0700586	gibberellin 2-beta-dioxygenase 6	XM_031528821.1	AT5G58660.1
LOC116195098	GA2ox8
LOC116211201	GID1B	GA signaling	42.934	24.9901	21.4559	gibberellin receptor GID1B-like	XM_031545462.1	AT3G63010.1
LOC116188586	GID1B-like		5.58522	8.69332	25.4224	gibberellin receptor GID1B-like	XM_031518035.1	AT3G63010.1
LOC116200713	DELLA GAI
LOC116203867	DELLA GAI		146.202	85.2032	40.0322	DELLA protein GAI-like	XM_031535825.1	AT2G01570.1
LOC116192510	DELLA RGL1
LOC116213071	DELLA RGL1
LOC116196243	SLY1
LOC116202894	SNE
LOC116197758	SPY
LOC116214081	SPY

## Sheet: Auxin-Table S9
ID	Gene code	Function	Early	Mid-growth	Ripening	Protein Name	Pg ID	TAIR ID
LOC116195272	ARF1	Regulation of transcription	36.0701	34.8605	16.2973	auxin response factor 1 isoform X1	XM_031524337.1	AT1G59750.4
LOC116197337	ARF16		16.2915	6.0076	3.83595	auxin response factor 16-like	XM_031527447.1	AT4G30080.1
LOC116196361	ARF16		10.8569	9.22736	4.23716	auxin response factor 18-like	XM_031526038.1	AT4G30080.1
LOC116188553	ARF17
LOC116187658	ARF19/IAA22
LOC116200802	ARF2/ORE
LOC116198018	ARF2/ORE
LOC116208690	ARF3/ETTIN		10.3123	7.89759	2.53704	auxin response factor 3-like isoform X1	XM_031542234.1	AT2G33860.1
LOC116199579	ARF3/ETTIN
LOC116192592	ARF5/IAA24		5.89624	19.9769	118.302	auxin response factor 5 isoform X1	XM_031521175.1	AT1G19850.1
LOC116195432	ARF6		36.6558	35.0474	8.49276	auxin response factor 6-like isoform X1	XM_031524619.1	AT1G30330.1
LOC116206084	ARF6		26.6327	28.7769	6.03569	auxin response factor 6-like isoform X1	XM_031538839.1	AT1G30330.1
LOC116192073	ARF9
LOC116207442	AUX2-11/IAA4		2.88316	6.13683	0.122592	auxin-induced protein 22D-like	XM_031540381.1	AT5G43700.1
LOC116194724	AUX2-11/IAA4		1.64282	0.957655	0	auxin-induced protein 22D-like	XM_031523610.1	AT5G43700.1
LOC116210165	AUX2-11/IAA4
LOC116188658	AUX2-11/IAA4
LOC116209002	AUX2-11/IAA4		24.9798	24.4407	12.4659	auxin-responsive protein IAA4-like, partial	XM_031542578.1	AT5G43700.1
LOC116209597	AXR3/IAA17		26.0607	72.2164	24.0929	auxin-responsive protein IAA17-like	XM_031543286.1	AT1G04250.1
LOC116188414	IAA11
LOC116198068	IAA13		3.87746	2.20824	0.760316	auxin-responsive protein IAA13-like isoform X1	XM_031528421.1	AT2G33310.3
LOC116194173	IAA14		54.1833	56.178	10.2607	auxin-responsive protein IAA14-like	XM_031522925.1	AT4G14550.1
LOC116206659	IAA14		4.71912	0.0180428	0	auxin-responsive protein IAA14-like	XM_031539451.1	AT4G14550.1
LOC116198762	IAA19
LOC116197008	IAA30
LOC116198636	IAA33		63.2108	44.4434	28.1141	auxin-responsive protein IAA33	XM_031528831.1	AT5G57420.1
LOC116192756	IAA9		27.6911	14.9226	1.15594	auxin-responsive protein IAA8-like	XM_031521392.1	AT5G65670.2
LOC116199717	IAA9		3.30111	0.610264	0.232658	auxin-responsive protein IAA8-like isoform X1	XM_031530221.1	AT5G65670.2
LOC116198660	IAA9		159.305	171.637	83.4878	auxin-responsive protein IAA9	XM_031528861.1	AT5G65670.2
LOC116191975	IAA9
LOC116201963	PAP1/IAA26		153.127	39.5812	13.2539	auxin-responsive protein IAA26	XM_031533450.1	AT3G16500.1
LOC116201813	PAP1/IAA26
LOC116188243	PAP1/IAA26		4.5407	1.41038	0.0441933	auxin-responsive protein IAA28-like	XM_031517467.1	AT3G16500.1
LOC116201179	PAP2/IAA27		39.7405	18.8621	7.30822	auxin-responsive protein IAA21-like	XM_031532313.1	AT4G29080.1
LOC116198189	PAP2/IAA27		22.3558	16.4969	10.0085	auxin-responsive protein IAA27-like	XM_031528541.1	AT4G29080.1
LOC116187171	AIR12
LOC116187318	GER3/GLP3	Circadian regulation	2.51227	2.84482	127.302	auxin-binding protein ABP20-like	XM_031515972.1	AT5G20630.1
LOC116188927	GER3/GLP3		0.309712	0.629352	3.99355	auxin-binding protein ABP20-like	XM_031518379.1	AT5G20630.1
LOC116190357	LEA5/SAG21
LOC116190361	LEA5/SAG22
LOC116216034	LEA5/SAG23
LOC116191007	AXR4/RGR1	Auxin influx carrier
LOC116187107	BG4
LOC116208821	LAX1		111.218	35.6906	3.4859	auxin transporter-like protein 4	XM_031542383.1	AT5G01240.1
LOC116202412	LAX2		1.11366	0.0336612	0	auxin transporter-like protein 2	XM_031533957.1	AT2G21050.1
LOC116189259	PIN1		2.89188	1.47507	0.0900341	auxin efflux carrier component 1-like	XM_031518843.1	AT1G73590.1
LOC116202418	PIN1
LOC116200946	PIN3
LOC116194355	PIN8
LOC116189046	TA	Auxin biosynthesis
LOC116200991	TA		14.656	7.00921	4.84155	tryptophan aminotransferase-related protein 4-like isoform X1	XP_031387895.1	AT1G34060.1
LOC116196404	CYP79B2
LOC116196375	CYP79B2
LOC116211088	CYP83B1, SUR2		0.859462	1.03516	0.307961	tryptamine 5-hydroxylase-like	XM_031545298.1	AT4G31500.1
LOC116211813	YUC10		15.8582	27.7589	8.36989	probable indole-3-pyruvate monooxygenase YUCCA10	XM_031546333.1	AT1G48910.1
LOC116194825	YUC2
LOC116195072	YUC4
LOC116215869	YUC6		0.56424	2.21054	0.276351	indole-3-pyruvate monooxygenase YUCCA6	XM_031551667.1	AT5G25620.1
LOC116198552	GH3.1	Auxin homeostasis	0.462928	1.49701	7.95635	probable indole-3-acetic acid-amido synthetase GH3.1	XM_031528722.1	AT2G14960.1
LOC116197856	GH3.1		0.416791	0.768536	2.78266	probable indole-3-acetic acid-amido synthetase GH3.1	XM_031528110.1	AT2G14960.1
LOC116207095	GH3.1
LOC116202212	GH3.10/DFL2		3.87929	1.40611	0.211764	indole-3-acetic acid-amido synthetase GH3.10	XM_031533659.1	AT4G03400.2
LOC116193173	GH3.6/DFL1
LOC116200160	IAR1
LOC116199852	IAR3/JR3		0.215178	1.41676	40.4175	IAA-amino acid hydrolase ILR1-like 1	XM_031530408.1	AT1G51760.1
LOC116199673	IAR3/JR3		7.43384	7.08356	77.8801	IAA-amino acid hydrolase ILR1-like 4	XM_031530133.1	AT1G51760.1
LOC116201567	IAR3/JR3
LOC116201089	IAR3/JR3
LOC116196673	ILR1		3.37031	16.2085	11.0511	IAA-amino acid hydrolase ILR1-like	XM_031526531.1	AT3G02875.1
LOC116196672	ILR1		0.507675	1.97184	6.74659	IAA-amino acid hydrolase ILR1-like 3	XM_031526529.1	AT3G02875.1
LOC116195241	ILR1-LIK3/ILL3		32.3897	55.3777	69.7799	IAA-amino acid hydrolase ILR1-like 5	XM_031524252.1	AT5G54140.1
LOC116194677	IAGLU		1.63841	0.543668	6.94364	indole-3-acetate beta-D-glucosyltransferase	XP_031379406.1	AT4G15550.1
LOC116207144	IAGLU
LOC116207148	IAGLU
LOC116212765	IAGLU
LOC116203459	SAUR14	Adaptive growth
LOC116203458	SAUR14
LOC116194507	SAUR24
LOC116206349	SAUR31		119.694	52.2621	46.3557	auxin-responsive protein SAUR32-like	XM_031539194.1	AT4G00880.1
LOC116198795	SAUR32		11.541	4.98138	1.15833	auxin-induced protein 6B-like	XM_031529034.1	AT2G46690.1
LOC116196413	SAUR32		61.9838	25.6131	20.92	auxin-responsive protein SAUR32-like	XM_031526116.1	AT2G46690.1
LOC116192064	SAUR35		7.48846	10.5145	17.1416	auxin-responsive protein SAUR36	XM_031520483.1	AT4G12410.1
LOC116199053	SAUR37
LOC116192452	SAUR38
LOC116187086	SAUR39		4.60525	0.244741	0.1842	uncharacterized protein LOC116187086	XM_031515678.1	AT3G43120.1
LOC116194564	SAUR49		52.8769	12.2631	1.10199	auxin-responsive protein SAUR50-like	XM_031523414.1	AT4G34750.2
LOC116209908	SAUR50		114.727	68.8571	44.3762	auxin-responsive protein SAUR50-like	XM_031543661.1	AT4G34760.1
LOC116202565	SAUR50		44.3807	1.83228	0.958558	auxin-responsive protein SAUR50-like	XM_031534160.1	AT4G34760.1
LOC116194723	SAUR50
LOC116212924	SAUR51		32.2083	4.7203	0.767336	auxin-responsive protein SAUR50-like	XM_031547679.1	AT1G75580.1
LOC116212995	SAUR52		21.4862	6.75748	1.59495	auxin-responsive protein SAUR50-like	XM_031547779.1	AT1G75590.1
LOC116192193	SAUR52		3.82207	0.266196	0.0185912	auxin-induced protein 6B	XM_031520665.1	AT1G75590.1
LOC116198837	SAUR55
LOC116197237	SAUR61
LOC116195400	SAUR62
LOC116205319	SAUR64		8.45662	1.31486	0.117979	auxin-responsive protein SAUR68-like	XM_031537890.1	AT1G29450.2
LOC116193769	SAUR72

## Sheet: Hydrolyzed tanins-Table S10
ID	Gene code	Early	Mid-growth	Ripening	Protein Name	PgID	TAIR ID
LOC116202942	DAHPS
LOC116208845	DAHPS	11.3814	26.6626	44.7948	phospho-2-dehydro-3-deoxyheptonate aldolase 2, chloroplastic-like	XM_031542409.1	AT4G39980.1
LOC116188438	DHQD/SDH
LOC116192604	DHQD/SDH
LOC116193245	DHQD/SDH
LOC116200023	DHQS
LOC116214372	DHQD/SDH	6.29698	6.83856	13.0718	bifunctional 3-dehydroquinate dehydratase/shikimate dehydrogenase, chloroplastic-like	XM_031549788.1	AT3G06350.1
LOC116215639	DHQD/SDH	0.430988	0.855954	20.8565	bifunctional 3-dehydroquinate dehydratase/shikimate dehydrogenase, chloroplastic-like	XM_031551428.1	AT3G06350.1
LOC116214643	DHQD/SDH	11.0592	11.3754	5.34847	bifunctional 3-dehydroquinate dehydratase/shikimate dehydrogenase, chloroplastic-like isoform X2	XM_031550040.1	AT3G06350.1
LOC116197726	CS/EPSPS	16.0153	20.5783	35.3841	chorismate synthase, chloroplastic	XM_031527956.1	AT1G48850.1
LOC116198103	SHK
LOC116202457	SHK
LOC116204714	SHK
LOC116207676	SHK	79.8159	55.3439	37.5086	shikimate kinase, chloroplastic	XM_031540733.1	AT2G21940.4
LOC116205364	CS
LOC116195835	PgUGT73AL1	133.262	122.882	322.938	scopoletin glucosyltransferase-like	XM_031525220.1	AT4G34131.1
LOC116203432	PgUGT84A24
LOC116196511	PgUGT84A23	1.82093	7.81766	13.1644	gallate 1-beta-glucosyltransferase-like	XM_031526257.1	AT4G15480.1
LOC116203914	PgUGT85K15

## Sheet: AT+flavonoids-Table S11
ID	Gene code	Early	Mid-growth	Ripening	Protein Name	Pg ID	TAIR ID
LOC116189458	3AT	9.11967	5.98865	0.20209	anthocyanidin 3-O-glucoside 6\\'\\'-O-acyltransferase-like	XM_031519128.1	AT1G03940.1
LOC116194231	3AT1	0.905007	0.0572524	0.0112225	coumaroyl-CoA:anthocyanidin 3-O-glucoside-6\\'\\'-O-coumaroyltransferase 2-like	XM_031522989.1	AT1G03940.1
LOC116195577	3GGT
LOC116199772	4CL-1	80.9118	42.9652	192.769	4-coumarate--CoA ligase 1-like	XM_031530258.1	AT3G21240.1
LOC116213735	4CL-9	23.6995	14.0055	30.2664	4-coumarate--CoA ligase-like 9	XM_031548779.1	AT5G63380.1
LOC116198107	4CL-7	0.853386	0.3953	2.29331	4-coumarate--CoA ligase-like 7	XM_031528451.1	AT4G05160.1
LOC116198866	4CL-9	0.677382	0.604665	3.24746	4-coumarate--CoA ligase-like 9	XM_031529119.1	AT5G63380.1
LOC116188154	4CL-6	0.139033	0.0784052	1.14991	4-coumarate--CoA ligase-like 6	XM_031517320.1	AT4G19010.1
LOC116194795	4CL-5	0.356432	1.89004	0.76868	4-coumarate--CoA ligase-like 5	XM_031523686.1	AT1G20510.1
LOC116193557	4CL-5
LOC116200840	4CL-7
LOC116187603	4CL-9
LOC116196959	4CL-9
LOC116196611	4CL-2
LOC116205105	AN11	17.3351	8.19758	11.6183	WD repeat-containing protein LWD1	XM_031537588.1	AT1G12910.1
LOC116211020	ANL2
LOC116208810	ANR	38.8787	193.849	9.63574	anthocyanidin reductase ((2S)-flavan-3-ol-forming) isoform X2	XM_031542369.1	AT1G61720.1
LOC116193963	ANR	15.6962	6.81494	2.27139	anthocyanidin reductase ((2S)-flavan-3-ol-forming)-like	XM_031522735.1	AT1G61720.1
LOC116213234	ANS	14.5139	15.8639	71.7112	anthocyanin synthase	XM_031548104.1	AT4G22880.3
LOC116193193	ANS-X1
LOC116210627	BHLH42	22.2858	47.1494	22.219	transcription factor BHLH42-like	XM_031544574.1	AT4G09820.1
LOC116212423	BHLH42	14.1061	41.0956	41.3863	transcription factor BHLH42-like isoform X2	XM_031547034.1	AT4G09820.1
LOC116195737	C4H	6.76495	0.785936	3.61987	cytochrome P450 CYP73A100-like	XM_031525063.1	AT2G30490.1
LOC116199390	C4H	285.015	157.458	377.24	trans-cinnamate 4-monooxygenase isoform X1	XM_031529725.1	AT2G30490.1
LOC116187298	CHI	6.0459	0.17417	3.08639	chalcone--flavonone isomerase-like	XM_031515951.1	AT3G55120.1
LOC116196656	CHI	42.9473	156.232	251.808	probable chalcone--flavonone isomerase 3	XM_031526505.1	AT5G05270.2
LOC116187009	CHI	0.801114	1.71405	32.9151	chalcone--flavonone isomerase-like isoform X2	XM_031515580.1	AT3G55120.1
LOC116194939	CHI	12.4061	45.7441	42.9007	chalcone--flavonone isomerase-like	XM_031523868.1	AT3G55120.1
LOC116196364	CHS	33.2811	82.6968	219.389	chalcone synthase 1	XM_031526042.1	AT5G13930.1
LOC116196157	CHS	84.9226	211.333	193.381	chalcone synthase	XM_031525740.1	AT5G13930.1
LOC116198732	CYP75B1	8.10673	2.5491	1.64627	flavonoid 3\\'-monooxygenase-like	XM_031528957.1	AT4G12320.1
LOC116215135	CYP75B1	3.00745	15.1013	31.7717	flavonoid 3\\'-monooxygenase	XM_031550730.1	AT5G07990.1
LOC116196660	CYP75B1	1.41011	20.5019	404.274	flavonoid 3\\'-monooxygenase CYP75B137-like	XM_031526549.1	AT4G12300.1
LOC116201560	CYP81E7
LOC116201562	CYP81E7
LOC116215495	DFR	128.161	229.268	483.43	bifunctional dihydroflavonol 4-reductase/flavanone 4-reductase-like	XM_031551222.1	AT5G42800.1
LOC116206943	DFR
LOC116214145	DFR
LOC116200281	F3'5'H	285.714	91.9817	20.9767	flavonoid 3\\',5\\'-hydroxylase 2-like	XM_031531118.1	AT5G07990.1
LOC116198721	F3'5'H	82.1854	49.2465	17.8967	flavonoid 3\\'-monooxygenase CYP75B137-like	XM_031528946.1	AT4G12300.1
LOC116192383	F3'5'H
LOC116208612	F3'H	17.2755	3.86602	8.67845	cytochrome P450 CYP736A12-like	XM_031542143.1	AT5G07990.1
LOC116211316	F3'H	129.832	177.611	302.988	naringenin,2-oxoglutarate 3-dioxygenase	XM_031545642.1	AT3G51240.1
LOC116201161	F3'H	101.985	133.042	755.326	naringenin,2-oxoglutarate 3-dioxygenase-like	XM_031532291.1	AT3G51240.1
LOC116197234	F3H	2.39682	13.3668	78.7092	flavonol synthase/flavanone 3-hydroxylase-like	XM_031527307.1	AT3G19000.1
LOC116205255	F3H
LOC116198870	F3H
LOC116197235	F3H
LOC116195017	F3H
LOC116203029	FLS	58.9177	164.502	104.802	flavonol synthase/flavanone 3-hydroxylase-like	XM_031534685.1	AT5G08640.2
LOC116196133	GFS9	7.8635	15.2182	13.5543	protein TRANSPARENT TESTA 9	XM_031525711.1	AT3G28430.1
LOC116208214	GFS9	7.46356	14.3191	13.6746	protein TRANSPARENT TESTA 9-like	XM_031541542.1	AT3G28430.1
LOC116204448	GLABRA (WD-40)	43.2017	49.3449	96.4755	protein TRANSPARENT TESTA GLABRA 1	XM_031536539.1	AT5G24520.4
LOC116202007	GT5	11.9178	23.2959	12.4117	anthocyanidin 3-O-glucosyltransferase 5-like	XM_031533514.1	AT3G50740.1
LOC116198695	GT5
LOC116209625	HID1	148.696	43.3798	63.5206	2-hydroxyisoflavanone dehydratase-like	XM_031543325.1	AT3G48700.1
LOC116202495	HID1	11.1693	1.76489	2.97157	2-hydroxyisoflavanone dehydratase-like	XM_031534071.1	AT1G47480.1
LOC116204819	HID1
LOC116215542	IFR	175.255	43.4023	87.4905	phenylcoumaran benzylic ether reductase Betv6-like	XM_031551283.1	AT1G75280.1
LOC116202336	IFR	19.9436	11.1049	8.92217	isoflavone reductase homolog	XM_031533860.1	AT1G32100.1
LOC116202057	LAR	14.5477	38.1928	2.90875	leucoanthocyanidin reductase-like	XM_031533569.1	AT1G75290.1
LOC116210922	LAR
LOC116193953	MYB123
LOC116210233	MYB123
LOC116193214	MYB123
LOC116187120	MYB23
LOC116215847	MYB4	12.0327	32.4937	3.19802	transcription factor MYB123-like	XM_031551632.1	AT4G38620.1
LOC116187879	MYB5
LOC116192926	MYB7	38.8972	35.0123	2.4935	transcription factor MYB1-like	XM_031521636.1	AT2G16720.1
LOC116205898	MYC4 (JAF)
LOC116187719	PAL	86.313	18.9591	49.2371	phenylalanine ammonia-lyase-like	XM_031516628.1	AT2G37040.1
LOC116196349	PAL	37.9895	6.16807	7.42957	phenylalanine ammonia-lyase-like	XM_031526023.1	AT3G53260.1
LOC116195781	PAL	26.1574	25.2468	79.468	LOW QUALITY PROTEIN: phenylalanine ammonia-lyase-like	XM_031525122.1	AT2G37040.1
LOC116204995	UFGT	14.0769	15.5636	121.288	anthocyanidin 3-O-glucosyltransferase 2-like	XM_031537401.1	AT5G17050.1
LOC116193155	UFGT	28.4108	13.6025	7.795	anthocyanidin 3-O-glucosyltransferase 2-like	XM_031521939.1	AT5G17050.1
LOC116193679	UFGT
LOC116187272	UFGT	65.1552	51.7641	18.2875	anthocyanidin 3-O-glucosyltransferase 2-like	XM_031515928.1	AT3G21760.1
LOC116214894	UFGT	109.678	71.0301	33.5337	anthocyanidin 3-O-glucosyltransferase 2-like	XM_031550388.1	AT3G21750.1
LOC116202730	UGT73C7	236.262	83.7849	91.335	anthocyanin 3\\'-O-beta-glucosyltransferase-like	XM_031534338.1	AT2G15490.3
LOC116189432	UGT74F1	10.6795	11.7049	4.73984	flavonol 7-O-beta-glucosyltransferase UGT74F1-like	XM_031519089.1	AT2G43820.1
LOC116215330	UGT89B1	17.6496	7.67723	9.91816	flavonol 3-O-glucosyltransferase UGT89B1-like	XM_031551001.1	AT1G73880.1
LOC116214620	UGT89B1	115.269	89.8629	17.2976	flavonol 3-O-glucosyltransferase UGT89B1-like	XM_031550009.1	AT1G73880.1
LOC116215547	UGT89B1	6.1948	4.24958	8.64386	flavonol 3-O-glucosyltransferase UGT89B1-like	XM_031551291.1	AT1G73880.1

## Sheet: Cuticle+Suberin-Table S12
ID	Gene code	Early	Mid-growth	Ripening	Protein Name	Pg ID	TAIR ID
LOC116192683	BDG	34.0732	4.71981	3.5683	probable lysophospholipase BODYGUARD 3	XM_031521296.1	AT4G24140.1
LOC116202517	BDG
LOC116196204	CER/KCS	154.533	58.8287	42.4896	very-long-chain aldehyde decarbonylase CER3	XM_031525817.1	AT5G57800.1
LOC116204520	CER/KCS	45.0506	14.8718	1.57381	protein ECERIFERUM 2	XM_031536650.1	AT4G24510.1
LOC116205100	CER/KCS	6.08095	12.9127	14.8246	exosome complex component RRP45A-like isoform X1	XM_031537577.1	AT3G60500.3
LOC116206617	CER/KCS
LOC116206994	CER/KCS
LOC116209267	CER/KCS
LOC116209310	CER/KCS	0.27048	0.240813	1.20075	very-long-chain aldehyde decarbonylase CER1-like isoform X2	XM_031542911.1	AT1G02205.2
LOC116209645	CER/KCS
LOC116212986	CER/KCS	25.0049	9.44737	6.10248	protein ECERIFERUM 26-like	XM_031547766.1	AT4G29250.1
LOC116188094	CER/KCS	15.5	11.7197	27.202	very-long-chain enoyl-CoA reductase-like	XM_031517235.1	AT3G55360.1
LOC116195533	CER/KCS	51.4111	8.80931	20.2514	very-long-chain enoyl-CoA reductase-like	XM_031524782.1	AT3G55360.1
LOC116195614	CER/KCS
LOC116198501	CER/KCS	4.47912	1.50374	12.6465	fatty acyl-CoA reductase 3-like	XM_031528665.1	AT4G33790.1
LOC116200984	CER/KCS
LOC116205498	CER/KCS
LOC116210046	CER/KCS	0.867437	0.0847754	2.4192	fatty acyl-CoA reductase 3-like	XM_031543839.1	AT4G33790.1
LOC116211514	CER/KCS	90.558	11.1242	7.04723	3-ketoacyl-CoA synthase 6	XM_031545943.1	AT1G68530.1
LOC116187340	CER/KCS	62.4954	6.76451	3.93755	3-ketoacyl-CoA synthase 10	XM_031515995.1	AT2G26250.1
LOC116192390	CER/KCS	51.6446	6.19259	4.47903	3-ketoacyl-CoA synthase 1-like	XM_031520930.1	AT1G01120.1
LOC116196778	CER/KCS	8.99483	9.34247	57.5446	3-ketoacyl-CoA synthase 11 isoform X1	XM_031526672.1	AT2G26640.1
LOC116197021	CER/KCS	28.9889	6.94118	11.769	3-ketoacyl-CoA synthase 11-like	XM_031527017.1	AT2G26640.1
LOC116201947	CER/KCS	3.08134	1.0195	2.56479	3-ketoacyl-CoA synthase 12-like	XM_031533432.1	AT2G28630.2
LOC116202985	CER/KCS
LOC116204058	CER/KCS	95.9125	43.5625	12.9627	3-ketoacyl-CoA synthase 4-like	XM_031536113.1	AT1G19440.1
LOC116205870	CER/KCS
LOC116206614	CER/KCS	3.60124	0.351594	0.11817	3-ketoacyl-CoA synthase 20-like	XM_031539389.1	AT1G04220.1
LOC116206878	CER/KCS	10.6864	2.33667	0.878022	3-ketoacyl-CoA synthase 20-like	XM_031539705.1	AT1G04220.1
LOC116208154	CER/KCS
LOC116208977	CER/KCS
LOC116209574	CER/KCS
LOC116209628	CER/KCS	2.19739	0.316467	2.24924	3-ketoacyl-CoA synthase 11-like	XM_031543328.1	AT2G26640.1
LOC116210004	CER/KCS
LOC116210093	CER/KCS	21.8799	2.82279	0.349313	3-ketoacyl-CoA synthase 12-like	XM_031543904.1	AT2G28630.2
LOC116186995	GDSL	19.0132	31.6325	94.5443	GDSL esterase/lipase 1-like	XM_031515566.1	AT5G40990.1
LOC116189785	GDSL	4.8125	1.54313	0	GDSL esterase/lipase 1-like	XM_031519509.1	AT5G40990.1
LOC116189786	GDSL
LOC116189787	GDSL
LOC116189788	GDSL	2.79145	0.647346	3.4891	GDSL esterase/lipase 4-like	XM_031519513.1	AT3G14225.2
LOC116189789	GDSL
LOC116189790	GDSL
LOC116189795	GDSL
LOC116189796	GDSL
LOC116189797	GDSL
LOC116197919	GDSL	3.88387	5.12956	1.01246	GDSL esterase/lipase 5-like	XM_031528195.1	AT1G53920.1
LOC116201233	GDSL	0.074498	0.0188437	3.1212	GDSL esterase/lipase 5-like	XM_031532380.1	AT1G53920.1
LOC116205126	GDSL
LOC116205127	GDSL
LOC116208876	GDSL
LOC116209975	GDSL
LOC116210081	GDSL
LOC116210089	GDSL
LOC116210351	GDSL
LOC116210486	GDSL
LOC116211028	GDSL
LOC116211032	GDSL
LOC116211035	GDSL	8.56227	2.35693	0.14885	GDSL esterase/lipase 1-like	XM_031545226.1	AT5G40990.1
LOC116211843	GDSL
LOC116211844	GDSL
LOC116212010	GDSL
LOC116212056	GDSL
LOC116215827	GDSL	26.0877	52.3839	299.316	GDSL esterase/lipase 1-like	XM_031551600.1	AT5G40990.1
LOC116186952	GDSL	1.26614	0.50176	9.2487	GDSL esterase/lipase At1g74460-like	XM_031515511.1	AT1G74460.1
LOC116187433	GDSL
LOC116187434	GDSL
LOC116187751	GDSL	281.133	132.43	82.0107	GDSL esterase/lipase At5g62930-like	XM_031516677.1	AT5G62930.1
LOC116187752	GDSL
LOC116188804	GDSL
LOC116188860	GDSL
LOC116189578	GDSL
LOC116189877	GDSL
LOC116190343	GDSL
LOC116190345	GDSL
LOC116190348	GDSL
LOC116192492	GDSL
LOC116192608	GDSL
LOC116192990	GDSL	16.6856	1.01546	0.5111	GDSL esterase/lipase At4g01130 isoform X1	XM_031521706.1	AT4G01130.1
LOC116193525	GDSL
LOC116193597	GDSL
LOC116193694	GDSL
LOC116194225	GDSL	2.4161	0.279581	0.0447027	GDSL esterase/lipase At4g10955	XM_031522983.1	AT5G50890.1
LOC116194308	GDSL	2.51396	0.402726	0	GDSL esterase/lipase At5g45670-like	XM_031523091.1	AT5G45670.1
LOC116194386	GDSL
LOC116194929	GDSL	1.12745	0.746344	4.77893	GDSL esterase/lipase At5g03610-like isoform X1	XM_031523852.1	AT5G03610.1
LOC116194932	GDSL
LOC116194959	GDSL
LOC116195641	GDSL
LOC116196486	GDSL	33.9841	25.5219	15.9799	GDSL esterase/lipase At5g14450-like	XM_031526225.1	AT5G14450.1
LOC116196661	GDSL
LOC116196870	GDSL
LOC116197182	GDSL
LOC116197253	GDSL
LOC116197254	GDSL
LOC116197330	GDSL
LOC116197559	GDSL
LOC116197625	GDSL	125.713	45.3015	6.99549	GDSL esterase/lipase At5g03610-like	XM_031527805.1	AT5G03610.1
LOC116197671	GDSL	2.5401	0.398344	0	GDSL esterase/lipase At5g45670-like isoform X1	XM_031527866.1	AT5G45670.1
LOC116197672	GDSL
LOC116197673	GDSL
LOC116197675	GDSL
LOC116197870	GDSL
LOC116198055	GDSL	1.56157	0.312285	5.45606	GDSL esterase/lipase At5g03610-like	XM_031528369.1	AT5G03610.1
LOC116198387	GDSL
LOC116198578	GDSL
LOC116198780	GDSL	3.22571	0.529827	13.9594	GDSL esterase/lipase At2g23540-like	XM_031529012.1	AT2G23540.1
LOC116198929	GDSL	1.03163	0.09699	5.63223	GDSL esterase/lipase At5g22810-like	XM_031529200.1	AT5G22810.1
LOC116199359	GDSL
LOC116200310	GDSL
LOC116200388	GDSL
LOC116200770	GDSL	148.596	23.8348	2.40183	GDSL esterase/lipase EXL3-like	XM_031531663.1	AT1G75900.1
LOC116200771	GDSL
LOC116200876	GDSL	0.958391	1.38538	3.75322	GDSL esterase/lipase At5g08460	XM_031531827.1	AT5G08460.1
LOC116200969	GDSL
LOC116201184	GDSL	3.88219	0.254835	0.0208119	GDSL esterase/lipase At2g30310-like isoform X1	XM_031532319.1	AT2G30310.1
LOC116201398	GDSL
LOC116201526	GDSL
LOC116201772	GDSL	27.8831	1.2488	0	GDSL esterase/lipase APG	XM_031533173.1	AT3G16370.1
LOC116202417	GDSL	12.4029	1.42368	0.0645552	GDSL esterase/lipase At5g45670-like	XM_031533962.1	AT5G45670.1
LOC116202503	GDSL	43.3221	1.60229	0.0341362	GDSL esterase/lipase At2g04570-like	XM_031534081.1	AT2G04570.1
LOC116202528	GDSL	8.7935	0.261119	0	GDSL esterase/lipase At4g26790-like	XM_031534107.1	AT4G26790.2
LOC116203149	GDSL
LOC116203800	GDSL
LOC116203801	GDSL
LOC116204326	GDSL
LOC116204327	GDSL
LOC116204328	GDSL
LOC116204329	GDSL
LOC116204330	GDSL
LOC116204542	GDSL	14.0922	6.45143	2.21019	GDSL esterase/lipase At5g45670-like	XM_031536680.1	AT5G45670.1
LOC116204544	GDSL
LOC116204758	GDSL	15.0344	4.48055	7.99043	GDSL esterase/lipase At4g10955	XM_031537026.1	AT2G05260.1
LOC116206615	GDSL	11.1228	0.169656	0.126567	GDSL esterase/lipase At5g45910-like	XM_031539390.1	AT5G45910.1
LOC116206971	GDSL	6.42441	0.309758	0.100401	GDSL esterase/lipase At5g45950	XM_031539814.1	AT5G45950.1
LOC116207179	GDSL
LOC116207305	GDSL
LOC116207335	GDSL
LOC116208167	GDSL
LOC116208716	GDSL
LOC116208902	GDSL	3.87683	0.997359	0.239962	GDSL esterase/lipase At5g03810-like	XM_031542475.1	AT5G03810.1
LOC116209095	GDSL
LOC116209101	GDSL
LOC116209102	GDSL
LOC116209409	GDSL	3.5964	2.13166	0.45651	GDSL esterase/lipase At5g45920	XM_031543041.1	AT5G45920.4
LOC116209669	GDSL	2.10886	0.792872	3.61722	GDSL esterase/lipase At5g37690	XM_031543388.1	AT5G37690.1
LOC116209807	GDSL	29.4606	3.44809	0.91037	GDSL esterase/lipase At5g45960-like	XM_031543514.1	AT5G45960.1
LOC116210279	GDSL
LOC116210352	GDSL	0.10059	0.0873807	1.60031	GDSL esterase/lipase At2g23540-like	XM_031544219.1	AT2G23540.1
LOC116210356	GDSL
LOC116210373	GDSL
LOC116210460	GDSL
LOC116210690	GDSL	50.4684	7.60328	8.92538	GDSL esterase/lipase At1g54790-like isoform X3	XM_031544683.1	AT1G54790.3
LOC116211099	GDSL
LOC116211403	GDSL
LOC116211671	GDSL
LOC116211689	GDSL
LOC116211707	GDSL
LOC116211708	GDSL	1.17527	0.0527325	0.294347	GDSL esterase/lipase At5g14450-like isoform X2	XM_031546195.1	AT5G14450.1
LOC116211709	GDSL
LOC116211829	GDSL
LOC116211954	GDSL
LOC116212273	GDSL
LOC116212676	GDSL
LOC116212899	GDSL	25.3605	13.6872	8.57512	GDSL esterase/lipase At1g09390 isoform X1	XM_031547641.1	AT1G09390.1
LOC116213053	GDSL
LOC116213136	GDSL
LOC116213199	GDSL	1.91941	1.35281	0.152861	GDSL esterase/lipase At5g55050-like	XM_031548046.1	AT5G55050.1
LOC116213476	GDSL
LOC116213515	GDSL	1.05591	0.120619	3.56169	GDSL esterase/lipase EXL3-like	XM_031548496.1	AT1G75900.1
LOC116214125	GDSL	15.9241	1.2773	0.330353	GDSL esterase/lipase At3g48460	XM_031549430.1	AT3G48460.1
LOC116214487	GDSL
LOC116214536	GDSL
LOC116214538	GDSL	1.91132	0.0181215	0.069922	GDSL esterase/lipase At5g14450-like	XM_031549931.1	AT5G14450.1
LOC116214582	GDSL
LOC116214585	GDSL
LOC116215409	GDSL
LOC116187079	GPAT	0.880088	0.321222	7.73653	glycerol-3-phosphate acyltransferase 5-like	XM_031515666.1	AT3G11430.1
LOC116187428	GPAT
LOC116189314	GPAT
LOC116192189	GPAT	5.57508	0.526561	0.27022	glycerol-3-phosphate 2-O-acyltransferase 6-like	XM_031520657.1	AT2G38110.1
LOC116194558	GPAT	0.601734	0.170152	3.31284	glycerol-3-phosphate acyltransferase 5-like	XM_031523408.1	AT3G11430.1
LOC116195074	GPAT	0.111341	0.00960405	0.763265	glycerol-3-phosphate acyltransferase 1	XM_031524041.1	AT1G06520.1
LOC116195651	GPAT	6.22436	12.8066	12.1763	G patch domain-containing protein 11	XM_031524944.1	AT3G57910.1
LOC116197816	GPAT
LOC116200593	GPAT
LOC116203058	GPAT
LOC116203436	GPAT	18.3081	18.2677	9.12697	glycerol-3-phosphate acyltransferase 9-like	XM_031535162.1	AT5G60620.1
LOC116205385	GPAT	116.055	40.5757	18.2351	glycerol-3-phosphate 2-O-acyltransferase 4	XM_031537980.1	AT1G01610.1
LOC116207681	GPAT
LOC116208147	GPAT
LOC116187688	LACS	25.6972	57.2225	51.9376	long chain acyl-CoA synthetase 8	XM_031516582.1	AT2G04350.2
LOC116188565	LACS	12.2339	20.1478	24.9323	long chain acyl-CoA synthetase 9, chloroplastic	XM_031518012.1	AT1G77590.1
LOC116194806	LACS	52.0369	113.957	93.4732	long chain acyl-CoA synthetase 4	XM_031523702.1	AT4G23850.1
LOC116204694	LACS	14.6711	3.29857	4.60825	long chain acyl-CoA synthetase 2	XM_031536904.1	AT1G49430.1
LOC116208454	LACS	4.62533	6.57637	39.785	long chain acyl-CoA synthetase 6, peroxisomal-like	XM_031541911.1	AT3G05970.1
LOC116212119	LACS
LOC116192326	LCR	2.84442	1.0414	2.86675	cytochrome P450 86A8-like	XM_031520858.1	AT2G45970.1
LOC116192234	WSD
LOC116194780	WSD
LOC116195389	WSD	114.057	34.5329	28.1031	O-acyltransferase WSD1-like	XM_031524551.1	AT3G49200.1
LOC116196063	WSD	3.40964	4.67241	20.6676	O-acyltransferase WSD1-like	XM_031525585.1	AT3G49210.1
LOC116206042	WSD	11.1339	1.33181	0.551832	O-acyltransferase WSD1-like	XM_031538773.1	AT3G49190.1
LOC116188000	ABCG	39.5622	13.4091	7.91671	ABC transporter G family member 11-like isoform X1	XM_031517082.1	AT1G17840.1
LOC116188314	ABCG
LOC116189866	ABCG
LOC116192733	ABCG	18.5639	3.50113	0.0748712	ABC transporter G family member 14	XM_031521357.1	AT1G31770.1
LOC116193932	ABCG
LOC116193947	ABCG	2.32124	3.47227	62.2647	ABC transporter G family member 11-like	XM_031522683.1	AT1G17840.1
LOC116194567	ABCG
LOC116194860	ABCG
LOC116195222	ABCG
LOC116195409	ABCG	9.95665	3.21882	0.844387	ABC transporter G family member 22-like isoform X1	XM_031524580.1	AT5G06530.2
LOC116195522	ABCG	9.29483	19.2863	24.8838	ABC transporter G family member 11-like	XM_031524766.1	AT1G17840.1
LOC116196994	ABCG	26.8771	20.3146	3.59136	ABC transporter G family member 11-like	XM_031526975.1	AT1G17840.1
LOC116196995	ABCG
LOC116197980	ABCG	1.16383	0.418749	5.36474	ABC transporter G family member 6-like	XM_031528271.1	AT3G55090.1
LOC116198647	ABCG
LOC116200183	ABCG	4.82184	1.21638	1.67783	ABC transporter G family member 32	XM_031530934.1	AT2G26910.1
LOC116201364	ABCG	4.18834	10.2676	39.1444	pleiotropic drug resistance protein 1-like	XM_031532585.1	AT1G15520.1
LOC116201385	ABCG	7.65524	15.1808	61.6731	ABC transporter G family member 29-like	XM_031532606.1	AT1G59870.1
LOC116205735	ABCG	2.63264	1.01063	0.865084	ABC transporter G family member 25	XM_031538387.1	AT1G71960.1
LOC116207746	ABCG
LOC116208200	ABCG
LOC116208277	ABCG	0.725509	3.30514	26.1909	pleiotropic drug resistance protein 1-like isoform X2	XM_031541620.1	AT1G15520.1
LOC116214254	ABCG
LOC116187378	LTPG
LOC116189573	LTPG	3.89082	0.478811	18.1982	non-specific lipid-transfer protein-like protein At2g13820	XM_031519288.1	AT2G48130.6
LOC116198639	LTPG	17.6609	1.19182	0.0969668	non-specific lipid transfer protein GPI-anchored 1	XM_031528833.1	AT1G27950.1
LOC116199258	LTPG	15.9325	2.54583	7.66814	non-specific lipid transfer protein GPI-anchored 2	XM_031529558.1	AT3G43720.2
LOC116207269	LTPG
LOC116208597	LTPG	3.43908	3.73285	33.8476	non-specific lipid-transfer protein-like protein At2g13820	XM_031542125.1	AT3G22600.1
LOC116194652	MYB30
LOC116194280	PDF
LOC116209564	PDF
LOC116198057	SHN/WIN
LOC116198715	SHN/WIN	38.8229	4.83934	1.93487	ethylene-responsive transcription factor WIN1-like isoform X2	XM_031528937.1	AT1G15360.2
LOC116193234	KAS	0.268585	0.0716464	1.78758	3-oxoacyl	XM_031522044.1	AT5G46290.1
LOC116196220	KAS
LOC116213958	KAS	17.3107	13.7784	34.9314	LOW QUALITY PROTEIN: 3-oxoacyl	XM_031549126.1	AT5G46290.1
LOC116196889	DGAT
LOC116201626	DGAT
LOC116211551	DGAT
LOC116211552	DGAT
LOC116195734	ASFT	2.31005	0.283871	5.94154	omega-hydroxypalmitate O-feruloyl transferase-like	XP_031380916.1	AT5G41040.1
LOC116204397	ASFT
LOC116205069	ASFT	2.77379	0.535759	0.790949	omega-hydroxypalmitate O-feruloyl transferase-like	XP_031393384.1	AT5G41040.1
LOC116205605	ASFT
LOC116215563	ASFT	33.1618	1.81017	13.4325	omega-hydroxypalmitate O-feruloyl transferase	XP_031407171.1	AT5G41040.1
LOC116197817	CYP86B1	45.3507	8.43834	6.83945	cytochrome P450 86B1-like	XP_031383928.1	AT5G23190.1
LOC116195391	DCR	30.9955	2.21905	1.12734	BAHD acyltransferase DCR	XP_031380414.1	AT5G23940.1
LOC116198715	SHN2	38.8229	4.83934	1.93487	ethylene-responsive transcription factor WIN1-like isoform X2	XP_031384798.1	AT1G15360.2
LOC116187331	HUB2	4.61243	19.0075	10.8284	E3 ubiquitin-protein ligase BRE1-like 2	XP_031371847.1	AT1G55250.5

## Sheet: Cell wall-Table S13
ID	Gene	Early	Mid-growth	Ripening	Protein Name	Pg ID	TAIR ID
LOC116187978	EXP
LOC116189597	EXP
LOC116190255	EXP
LOC116192283	EXP
LOC116193672	EXP
LOC116194453	EXP	9.13556	2.97142	0.289046	expansin-B15-like isoform X2	XM_031523259.1	AT1G65680.1
LOC116195398	EXP	63.0565	18.9309	8.01641	expansin-like A2	XM_031524562.1	AT3G45970.1
LOC116196145	EXP
LOC116196300	EXP
LOC116197202	EXP	51.5825	25.4278	7.58284	expansin-A4-like	XM_031527252.1	AT2G39700.1
LOC116199904	EXP
LOC116202073	EXP	5.76961	12.0143	12.7044	expansin-A4	XM_031533586.1	AT2G39700.1
LOC116203511	EXP	0	0.0862587	4.69926	expansin-like B1 isoform X2	XM_031535259.1	AT4G17030.1
LOC116203656	EXP	12.9761	6.33529	2.73746	expansin-like B1	XM_031535508.1	AT4G17030.1
LOC116203659	EXP	119.31	17.6883	3.508	expansin-like B1 isoform X1	XM_031535512.1	AT4G17030.1
LOC116204118	EXP
LOC116204502	EXP	2.99546	1.14092	0.174842	expansin-B3-like	XM_031536620.1	AT4G28250.1
LOC116205471	EXP	4.35297	2.37946	0.195533	expansin-B18-like	XM_031538089.1	AT1G65680.1
LOC116205663	EXP
LOC116206127	EXP
LOC116207285	EXP
LOC116207435	EXP	1.20759	0	0	expansin-A15-like	XM_031540370.1	AT2G03090.1
LOC116207559	EXP	18.8759	10.5044	0.829878	expansin-A6-like	XM_031540555.1	AT2G39700.1
LOC116208635	EXP
LOC116210017	EXP
LOC116211347	EXP	190.141	31.5899	328.091	expansin-A15	XM_031545686.1	AT2G03090.1
LOC116211908	EXP	8.64532	3.12288	2.45684	expansin-A4	XM_031546448.1	AT2G39700.1
LOC116215246	EXP
LOC116215436	EXP
LOC116187075	CES
LOC116187640	CES	45.4549	38.3591	19.1281	cellulose synthase A catalytic subunit 3	XM_031516497.1	AT5G05170.1
LOC116188411	CES
LOC116189990	CES
LOC116190433	CES
LOC116191984	CES
LOC116192084	CES	119.058	170.024	64.4186	cellulose synthase A catalytic subunit 3	XM_031520510.1	AT5G05170.1
LOC116192136	CES
LOC116192647	CES	0.345992	1.60156	21.8899	cellulose synthase A catalytic subunit 1	XM_031521244.1	AT4G23990.1
LOC116194464	CES
LOC116195200	CES	7.01368	3.16741	1.98636	cellulose synthase A catalytic subunit 8	XM_031524199.1	AT4G18780.1
LOC116195214	CES	0.20886	0.550471	0.844434	cellulose synthase A catalytic subunit 8	XM_031524211.1	AT4G18780.1
LOC116195738	CES	1.29917	5.79209	11.4555	cellulose synthase-like protein H1	XM_031525064.1	AT2G32530.1
LOC116196166	CES	1.25575	15.4787	97.9141	cellulose synthase-like protein H1	XM_031525754.1	AT2G32530.1
LOC116196167	CES	0.183102	0.49575	1.36688	cellulose synthase-like protein H1 isoform X1	XM_031525755.1	AT2G32530.1
LOC116196920	CES	11.4426	0.725535	0.0063107	cellulose synthase A catalytic subunit 7	XM_031526867.1	AT5G17420.1
LOC116199095	CES
LOC116202751	CES	1.98585	5.81893	4.86023	cellulose synthase-like protein D2	XM_031534357.1	AT3G03050.1
LOC116204664	CES
LOC116209366	CES
LOC116209475	CES	3.86741	13.0526	6.49828	LOW QUALITY PROTEIN: cellulose synthase A catalytic subunit 1	XM_031543122.1	AT4G32410.1
LOC116210181	CES	9.92054	13.542	5.7776	cellulose synthase A catalytic subunit 2	XM_031544005.1	AT5G64740.1
LOC116210764	CES	98.2708	123.393	31.0605	cellulose synthase-like protein G3 isoform X2	XM_031544812.1	AT4G23990.1
LOC116210794	CES	25.9803	11.5305	7.33099	cellulose synthase-like protein G3	XM_031544853.1	AT4G23990.1
LOC116212270	CES	15.7037	0.957902	0	cellulose synthase A catalytic subunit 7	XM_031546836.1	AT5G44030.1
LOC116213001	CES
LOC116188219	XTH	37.4096	13.9825	13.0366	probable xyloglucan 6-xylosyltransferase 5	XM_031517428.1	AT5G07720.1
LOC116188324	XTH
LOC116189342	XTH	33.5331	6.4678	3.85657	probable xyloglucan endotransglucosylase/hydrolase protein 23	XM_031518967.1	AT4G25810.1
LOC116190152	XTH
LOC116192060	XTH
LOC116192453	XTH
LOC116192574	XTH
LOC116193463	XTH
LOC116193503	XTH
LOC116193709	XTH
LOC116193786	XTH
LOC116193787	XTH
LOC116194451	XTH
LOC116194493	XTH
LOC116195060	XTH
LOC116196477	XTH	1602.88	653.706	21.4067	xyloglucan endotransglucosylase/hydrolase protein 9	XM_031526216.1	AT4G03210.1
LOC116196943	XTH
LOC116197438	XTH
LOC116197662	XTH
LOC116198171	XTH
LOC116198948	XTH
LOC116199056	XTH	0.0529208	0.0578328	1.31689	probable xyloglucan galactosyltransferase GT14	XM_031529346.1	AT2G29040.1
LOC116199732	XTH
LOC116199859	XTH
LOC116199860	XTH	13.7158	4.65003	2.68633	protein ALTERED XYLOGLUCAN 4-like	XM_031530422.1	AT1G70230.1
LOC116199898	XTH	0.691453	1.97894	6.65907	probable xyloglucan endotransglucosylase/hydrolase protein 33	XM_031530481.1	AT1G10550.1
LOC116200008	XTH	11.1837	6.26329	0.80372	probable xyloglucan glycosyltransferase 5	XM_031530651.1	AT4G31590.1
LOC116200953	XTH
LOC116200972	XTH
LOC116201840	XTH
LOC116202752	XTH	97.5038	11.094	18.5423	probable xyloglucan endotransglucosylase/hydrolase protein 30	XM_031534359.1	AT1G32170.1
LOC116202871	XTH
LOC116203748	XTH	54.8128	48.3599	24.9894	xyloglucan galactosyltransferase XLT2	XM_031535645.1	AT5G62220.1
LOC116203775	XTH
LOC116204737	XTH	3.45605	0.193095	0.0438522	probable xyloglucan endotransglucosylase/hydrolase protein 10	XM_031536992.1	AT2G14620.1
LOC116205106	XTH
LOC116205573	XTH
LOC116206322	XTH
LOC116206323	XTH
LOC116206759	XTH	14.2881	1.32935	0.042416	probable xyloglucan endotransglucosylase/hydrolase protein 8	XM_031539565.1	AT1G11545.1
LOC116207194	XTH
LOC116208469	XTH	94.4399	24.2283	0.192939	probable xyloglucan endotransglucosylase/hydrolase protein 6	XM_031541941.1	AT5G65730.1
LOC116209439	XTH	2.62561	4.04105	0.0742463	probable xyloglucan endotransglucosylase/hydrolase protein 32	XM_031543076.1	AT2G36870.1
LOC116209524	XTH	15.3864	16.9511	6.1196	probable xyloglucan glycosyltransferase 12	XM_031543184.1	AT4G07960.2
LOC116210070	XTH	1.61911	2.38903	21.8918	xyloglucan 6-xylosyltransferase 2-like	XM_031543878.1	AT3G62720.2
LOC116210297	XTH	230.744	1.15443	0	xyloglucan endotransglucosylase/hydrolase protein 31	XM_031544154.1	AT2G36870.1
LOC116212447	XTH
LOC116212782	XTH
LOC116213114	XTH
LOC116214307	XTH
LOC116214615	XTH
LOC116215014	XTH	28.1797	19.1126	9.45182	probable xyloglucan galactosyltransferase GT17	XM_031550567.1	AT1G68470.1
LOC116187729	PME
LOC116188487	PME	10.2128	2.66695	3.18564	pectinesterase/pectinesterase inhibitor PPE8B-like	XM_031517881.1	AT4G33220.1
LOC116188990	PME
LOC116189308	PAE	16.0608	5.80321	1.55302	pectin acetylesterase 10-like	XM_031518913.1	AT5G26670.1
LOC116190269	PME
LOC116192004	PAE
LOC116192353	PME
LOC116192382	PME
LOC116193730	PME
LOC116194241	PME
LOC116194294	PME
LOC116194606	PME	214.387	142.571	5.73775	probable pectinesterase/pectinesterase inhibitor 34	XM_031523454.1	AT5G53370.2
LOC116194642	PME
LOC116195002	PME
LOC116195162	PME
LOC116195203	PME
LOC116195460	PME	0.667937	2.27131	2.56423	probable pectinesterase/pectinesterase inhibitor 59	XM_031524673.1	AT5G51490.1
LOC116196861	PME
LOC116196862	PME	2.4013	0.647774	0.162789	pectinesterase	XM_031526776.1	AT5G20860.2
LOC116197190	PME
LOC116197494	PME	5.42987	2.63592	0	pectinesterase-like	XM_031527655.1	AT3G14310.1
LOC116197966	PME
LOC116198543	PME	1.91736	0.053895	0	probable pectinesterase 8	XM_031528712.1	AT1G05310.1
LOC116198734	PME
LOC116198773	PME
LOC116199178	PME
LOC116200017	PME	118.754	60.8451	1.85597	probable pectinesterase/pectinesterase inhibitor 51	XM_031530670.1	AT5G09760.1
LOC116200206	PME
LOC116201401	PME	42.0739	2.16506	3.24349	probable pectinesterase/pectinesterase inhibitor 51	XM_031532627.1	AT5G09760.1
LOC116202231	PME
LOC116202586	PME	0.762806	0.0631131	1.58049	pectinesterase 2-like	XM_031534182.1	AT2G45220.1
LOC116202600	PME	0.202628	0.284228	4.15055	pectinesterase 2-like	XM_031534202.1	AT2G45220.1
LOC116202814	PME
LOC116202971	PME
LOC116203496	PMT
LOC116204563	PAE	22.3802	7.09654	7.30896	pectin acetylesterase 3	XM_031536711.1	AT2G46930.1
LOC116204762	PME	3.32152	3.09201	0.0598217	pectinesterase-like	XM_031537035.1	AT1G11580.1
LOC116204803	PAE	19.2261	6.73742	1.57333	pectin acetylesterase 12-like	XM_031537150.1	AT3G05910.1
LOC116205061	PME	5.39727	1.24252	0.0213221	probable pectinesterase/pectinesterase inhibitor 34 isoform X2	XM_031537509.1	AT3G49220.1
LOC116205374	PME
LOC116205912	PME
LOC116206055	PAE	3.42476	1.1425	1.54584	pectin acetylesterase 9 isoform X1	XM_031538793.1	AT5G23870.2
LOC116206137	PME
LOC116206157	PAE	161.869	105.431	53.7334	pectin acetylesterase 8-like	XM_031538943.1	AT4G19420.2
LOC116206158	PAE
LOC116207242	PME	182.154	142.502	44.5215	pectinesterase inhibitor-like	XM_031540144.1	AT3G17220.1
LOC116207293	PME
LOC116207398	PME
LOC116207644	PME
LOC116208338	PAE
LOC116209464	PME
LOC116210059	PME
LOC116210270	PME	9.71576	0.75171	0	pectinesterase inhibitor	XM_031544120.1	AT4G02250.1
LOC116210537	PME	22.3681	3.43244	1.70484	pectinesterase-like	XM_031544420.1	AT3G14310.1
LOC116211460	PME
LOC116211770	PME
LOC116212773	PAE	25.9297	1.09138	0.127731	pectin acetylesterase 10-like	XM_031547460.1	AT5G26670.1
LOC116213092	PME
LOC116213093	PME
LOC116213192	PME
LOC116214478	PME
LOC116214479	PME
LOC116214480	PME
LOC116215087	PME
LOC116215229	PME
LOC116215299	PME
LOC116187168	PGLR	1.22465	0.834753	7.8675	polygalacturonase QRT2-like	XM_031515776.1	AT3G07970.1
LOC116187699	PGLR
LOC116188435	PGLR
LOC116188489	PGLR
LOC116188724	PGLR
LOC116188725	PGLR
LOC116190275	PGLR
LOC116191017	PGLR	8.20285	1.49809	1.59526	probable polygalacturonase	XM_031520219.1	AT4G23820.1
LOC116192615	PGLR
LOC116192700	PGLR	3.16143	1.02668	0.253144	probable polygalacturonase isoform X3	XM_031521311.1	AT3G16850.1
LOC116192831	PGLR
LOC116193833	PGLR
LOC116194187	PGLR
LOC116194356	PGLR
LOC116194872	PGLR
LOC116195029	PGLR	3.52066	1.47354	0.0876837	polygalacturonase-like	XM_031523985.1	AT2G43870.1
LOC116195091	PGLR	2.98985	4.80131	1.085	polygalacturonase-like	XM_031524066.1	AT3G59850.2
LOC116196158	PGLR
LOC116196355	PGLR	17.6834	39.8164	14.1062	probable polygalacturonase	XM_031526029.1	AT3G62110.2
LOC116196497	PGLR	31.3246	12.3446	12.8216	probable polygalacturonase	XM_031526240.1	AT3G42950.1
LOC116196520	PGLR
LOC116196816	PGLR
LOC116197025	PGLR
LOC116197199	PGLR
LOC116197225	PGLR
LOC116197656	PGLR
LOC116199821	PGLR
LOC116199845	PGLR
LOC116200412	PGLR
LOC116200414	PGLR
LOC116202437	PGLR	114.313	181.244	36.01	probable polygalacturonase	XM_031533980.1	AT3G61490.4
LOC116202478	PGLR	2.53214	0.193107	2.03966	polygalacturonase QRT3	XM_031534049.1	AT4G20050.5
LOC116203403	PGLR
LOC116203404	PGLR
LOC116203449	PGLR
LOC116203558	PGLR
LOC116204192	PGLR
LOC116204466	PGLR
LOC116204467	PGLR
LOC116204871	PGIP	20.5882	2.75114	0.711885	polygalacturonase inhibitor 1	XM_031537222.1	AT2G15320.1
LOC116205180	PGLR	11.2415	2.03301	2.59377	probable polygalacturonase	XM_031537687.1	AT3G61490.4
LOC116205654	PGLR
LOC116205881	PGLR
LOC116206674	PGLR
LOC116207339	PGLR
LOC116207882	PGLR
LOC116208970	PGLR
LOC116209216	PGIP	2.36632	0.928896	0.159112	polygalacturonase inhibitor-like	XM_031542803.1	AT5G06860.1
LOC116209217	PGIP	24.6003	0.951944	0.740923	polygalacturonase inhibitor-like	XM_031542804.1	AT5G06860.1
LOC116209218	PGIP	0.641104	0.135522	2.00218	polygalacturonase inhibitor-like	XM_031542805.1	AT5G06860.1
LOC116209220	PGIP	6.19763	0.982157	0.141475	polygalacturonase inhibitor-like	XM_031542806.1	AT5G06860.1
LOC116209221	PGIP	378.575	616.394	291.752	polygalacturonase inhibitor-like	XM_031542807.1	AT5G06860.1
LOC116209306	PGLR
LOC116209611	PGLR	4.68621	0.213289	0	polygalacturonase At1g48100 isoform X2	XM_031543306.1	AT1G48100.1
LOC116210433	PGLR	0.107133	1.44117	2.51627	probable polygalacturonase	XM_031544300.1	AT4G33440.1
LOC116210518	PGLR
LOC116210694	PGLR
LOC116211430	PGLR	108.435	10.7966	5.04648	probable polygalacturonase	XM_031545817.1	AT4G23500.1
LOC116211567	PGLR	19.8946	1.80008	0.284515	polygalacturonase 1 beta-like protein 3	XM_031546014.1	AT1G70370.2
LOC116211786	PGLR
LOC116212263	PGLR
LOC116212879	PGLR	11.6427	0.305667	0.0102273	polygalacturonase 1 beta-like protein 3	XM_031547610.1	AT1G70370.2
LOC116214336	PGLR
LOC116214511	PGLR
LOC116214513	PGLR
LOC116187696	BGAL
LOC116188666	BGAL
LOC116193607	BGAL
LOC116193853	BGAL	0.769756	0.0851907	0.170405	beta-galactosidase-like	XM_031522598.1	AT3G13750.1
LOC116194699	BGAL	29.9031	60.774	55.6371	beta-galactosidase 9 isoform X1	XM_031523577.1	AT2G32810.1
LOC116197855	BGAL	2.44143	17.834	27.0754	beta-galactosidase 13-like	XM_031528109.1	AT2G16730.1
LOC116198549	BGAL
LOC116199542	BGAL
LOC116200872	BGAL	5.43837	13.0789	15.5468	beta-galactosidase-like	XM_031531820.1	AT3G13750.1
LOC116201696	BGAL	19.6188	8.90934	7.0585	beta-galactosidase 1-like isoform X1	XM_031533062.1	AT3G13750.1
LOC116201702	BGAL
LOC116202043	BGAL	168.493	21.1355	20.4114	beta-galactosidase-like	XM_031533551.1	AT4G26140.1
LOC116202064	BGAL
LOC116204489	BGAL
LOC116205749	BGAL
LOC116209644	BGAL	3.06866	1.39114	0.202086	beta-galactosidase 8-like	XM_031543354.1	AT2G28470.3
LOC116209838	BGAL	32.8393	47.0993	23.3881	beta-galactosidase 8 isoform X1	XM_031543559.1	AT2G28470.3
LOC116211312	BGAL	1.08497	2.25804	0.447856	beta-galactosidase 3	XM_031545633.1	AT4G36360.1
LOC116211378	BGAL
LOC116213344	BGAL	103.406	61.3546	4.36484	beta-galactosidase 5-like	XM_031548235.1	AT4G36360.1
LOC116214812	BGAL

[truncated: 1 more sheets: Lignin-Table S14]
